# Supplementary material for: Anomalously rotary polarization discovered in homochiral organic ferroelectrics
Source: Nat Commun. 2016 Nov 23;7:13635. doi: 10.1038/ncomms13635 (PMC5494196; doi:10.1038/ncomms13635)
Supplement: Supplementary Data 1 — The crystallographic information file for (R)-(-)-3-hydroxlyquinuclidinium [file ncomms13635-s2.cif]

 
data_1
 
_audit_creation_method            'SHELXL-2014/7'
_shelx_SHELXL_version_number      '2014/7'
_chemical_name_systematic         ?
_chemical_name_common             ?
_chemical_melting_point           ?
_chemical_formula_moiety          ?
_chemical_formula_sum
 'C7 H14 Cl N O' 
_chemical_formula_weight          163.64

loop_
 _atom_type_symbol
 _atom_type_description
 _atom_type_scat_dispersion_real
 _atom_type_scat_dispersion_imag
 _atom_type_scat_source
 'C'  'C'   0.0033   0.0016
 'International Tables Vol C Tables 4.2.6.8 and 6.1.1.4'
 'H'  'H'   0.0000   0.0000
 'International Tables Vol C Tables 4.2.6.8 and 6.1.1.4'
 'N'  'N'   0.0061   0.0033
 'International Tables Vol C Tables 4.2.6.8 and 6.1.1.4'
 'O'  'O'   0.0106   0.0060
 'International Tables Vol C Tables 4.2.6.8 and 6.1.1.4'
 'Cl'  'Cl'   0.1484   0.1585
 'International Tables Vol C Tables 4.2.6.8 and 6.1.1.4'
 
_space_group_crystal_system       tetragonal
_space_group_IT_number            76
_space_group_name_H-M_alt         'P 41'
_space_group_name_Hall            'P 4w'
 
_shelx_space_group_comment
;
The symmetry employed for this shelxl refinement is uniquely defined
by the following loop, which should always be used as a source of
symmetry information in preference to the above space-group names.
They are only intended as comments.
;
 
loop_
 _space_group_symop_operation_xyz
 'x, y, z'
 '-x, -y, z+1/2'
 '-y, x, z+1/4'
 'y, -x, z+3/4'
 
_cell_length_a                    6.7217(10)
_cell_length_b                    6.7217(10)
_cell_length_c                    18.464(4)
_cell_angle_alpha                 90
_cell_angle_beta                  90
_cell_angle_gamma                 90
_cell_volume                      834.2(3)
_cell_formula_units_Z             4
_cell_measurement_temperature     293(2)
_cell_measurement_reflns_used     5699
_cell_measurement_theta_min       3.02
_cell_measurement_theta_max      27.02
 
_exptl_crystal_description        block
_exptl_crystal_colour             colorless
_exptl_crystal_density_meas       ?
_exptl_crystal_density_method     ?
_exptl_crystal_density_diffrn     1.303          
_exptl_crystal_F_000              352
_exptl_transmission_factor_min    ?
_exptl_transmission_factor_max    ?
_exptl_crystal_size_max           0.25
_exptl_crystal_size_mid           0.20
_exptl_crystal_size_min           0.17
_exptl_absorpt_coefficient_mu     0.393
_shelx_estimated_absorpt_T_min    ?
_shelx_estimated_absorpt_T_max    ?
_exptl_absorpt_correction_type    multi-scan
_exptl_absorpt_correction_T_min   0.7798
_exptl_absorpt_correction_T_max   1.0000
_exptl_absorpt_process_details    ?
_exptl_absorpt_special_details    ?
_diffrn_ambient_temperature       293(2)
_diffrn_radiation_wavelength      0.71073
_diffrn_radiation_type            MoK\a
_diffrn_source                    ?
_diffrn_measurement_device_type   'Rigaku mini'
_diffrn_measurement_method        ?
_diffrn_detector_area_resol_mean  ?
_diffrn_reflns_number             5865
_diffrn_reflns_av_unetI/netI      0.0357
_diffrn_reflns_av_R_equivalents   0.0350
_diffrn_reflns_limit_h_min        -8
_diffrn_reflns_limit_h_max        8
_diffrn_reflns_limit_k_min        -8
_diffrn_reflns_limit_k_max        7
_diffrn_reflns_limit_l_min        -17
_diffrn_reflns_limit_l_max        23
_diffrn_reflns_theta_min          3.031
_diffrn_reflns_theta_max          27.440
_diffrn_reflns_theta_full         25.242
_diffrn_measured_fraction_theta_max   0.998
_diffrn_measured_fraction_theta_full  1.000
_diffrn_reflns_Laue_measured_fraction_max    0.998
_diffrn_reflns_Laue_measured_fraction_full   1.000
_diffrn_reflns_point_group_measured_fraction_max   0.924
_diffrn_reflns_point_group_measured_fraction_full  0.946
_reflns_number_total              1772
_reflns_number_gt                 1655
_reflns_threshold_expression      'I > 2\s(I)'
_reflns_Friedel_coverage          0.795
_reflns_Friedel_fraction_max      0.845
_reflns_Friedel_fraction_full     0.888
 
_reflns_special_details
;
 Reflections were merged by SHELXL according to the crystal
 class for the calculation of statistics and refinement.
 
 _reflns_Friedel_fraction is defined as the number of unique
 Friedel pairs measured divided by the number that would be
 possible theoretically, ignoring centric projections and
 systematic absences.
;
 
_computing_data_collection        ?
_computing_cell_refinement        ?
_computing_data_reduction         ?
_computing_structure_solution     ?
_computing_structure_refinement 'SHELXL-2014/7 (Sheldrick, 2014)'
_computing_molecular_graphics     ?
_computing_publication_material   ?
_refine_special_details           ?
_refine_ls_structure_factor_coef  Fsqd
_refine_ls_matrix_type            full
_refine_ls_weighting_scheme       calc
_refine_ls_weighting_details
'w=1/[\s^2^(Fo^2^)+(0.0431P)^2^+0.0033P] where P=(Fo^2^+2Fc^2^)/3'
_atom_sites_solution_primary      ?
_atom_sites_solution_secondary    ?
_atom_sites_solution_hydrogens    mixed
_refine_ls_hydrogen_treatment     mixed
_refine_ls_extinction_method      'SHELXL-2014/7 (Sheldrick 2014'
_refine_ls_extinction_coef        0.092(9)
_refine_ls_extinction_expression
 'Fc^*^=kFc[1+0.001xFc^2^\l^3^/sin(2\q)]^-1/4^'
_refine_ls_abs_structure_details
;
 Flack x determined using 657 quotients [(I+)-(I-)]/[(I+)+(I-)]
 (Parsons, Flack and Wagner, Acta Cryst. B69 (2013) 249-259).
;
_refine_ls_abs_structure_Flack    -0.03(4)
_chemical_absolute_configuration  syn
_refine_ls_number_reflns          1772
_refine_ls_number_parameters      97
_refine_ls_number_restraints      1
_refine_ls_R_factor_all           0.0372
_refine_ls_R_factor_gt            0.0335
_refine_ls_wR_factor_ref          0.0827
_refine_ls_wR_factor_gt           0.0810
_refine_ls_goodness_of_fit_ref    1.099
_refine_ls_restrained_S_all       1.098
_refine_ls_shift/su_max           0.000
_refine_ls_shift/su_mean          0.000
 
loop_
 _atom_site_label
 _atom_site_type_symbol
 _atom_site_fract_x
 _atom_site_fract_y
 _atom_site_fract_z
 _atom_site_U_iso_or_equiv
 _atom_site_adp_type
 _atom_site_occupancy
 _atom_site_site_symmetry_order  
 _atom_site_calc_flag
 _atom_site_refinement_flags_posn
 _atom_site_refinement_flags_adp
 _atom_site_refinement_flags_occupancy
 _atom_site_disorder_assembly
 _atom_site_disorder_group
C1 C 0.6880(4) 0.1226(4) 0.17332(17) 0.0429(7) Uani 1 1 d . . . . .
H1A H 0.7279 0.1170 0.1229 0.052 Uiso 1 1 calc R U . . .
H1B H 0.8046 0.1531 0.2022 0.052 Uiso 1 1 calc R U . . .
C2 C 0.5174(5) -0.0603(5) 0.27065(16) 0.0474(7) Uani 1 1 d . . . . .
H2A H 0.6145 -0.0040 0.3037 0.057 Uiso 1 1 calc R U . . .
H2B H 0.4819 -0.1919 0.2879 0.057 Uiso 1 1 calc R U . . .
C3 C 0.2969(4) 0.0328(4) 0.13500(18) 0.0426(6) Uani 1 1 d . . . . .
H3A H 0.3153 0.0967 0.0884 0.051 Uiso 1 1 calc R U . . .
H3B H 0.1621 -0.0184 0.1372 0.051 Uiso 1 1 calc R U . . .
C4 C 0.3333(5) 0.0713(5) 0.26796(17) 0.0458(7) Uani 1 1 d . . . . .
H4A H 0.3357 0.1652 0.3078 0.055 Uiso 1 1 calc R U . . .
H4B H 0.2146 -0.0098 0.2725 0.055 Uiso 1 1 calc R U . . .
C5 C 0.3298(4) 0.1836(4) 0.19578(16) 0.0396(7) Uani 1 1 d . . . . .
H5 H 0.2226 0.2824 0.1959 0.047 Uiso 1 1 calc R U . . .
C6 C 0.4462(5) -0.1386(4) 0.14351(16) 0.0409(6) Uani 1 1 d . . . . .
H6A H 0.3791 -0.2564 0.1615 0.049 Uiso 1 1 calc R U . . .
H6B H 0.5057 -0.1703 0.0971 0.049 Uiso 1 1 calc R U . . .
C7 C 0.5300(4) 0.2855(4) 0.18373(16) 0.0399(6) Uani 1 1 d . . . . .
H7 H 0.5234 0.3686 0.1402 0.048 Uiso 1 1 calc R U . . .
O1 O 0.5701(4) 0.4074(3) 0.24541(14) 0.0554(6) Uani 1 1 d . . . . .
H1 H 0.6742 0.4685 0.2390 0.083 Uiso 1 1 calc R U . . .
N1 N 0.6038(3) -0.0740(3) 0.19594(13) 0.0364(5) Uani 1 1 d . . . . .
Cl1 Cl 0.95717(9) 0.63829(11) 0.21272(4) 0.0465(2) Uani 1 1 d . . . . .
H2 H 0.708(5) -0.155(5) 0.2001(19) 0.048(9) Uiso 1 1 d . . . . .
 
loop_
 _atom_site_aniso_label
 _atom_site_aniso_U_11
 _atom_site_aniso_U_22
 _atom_site_aniso_U_33
 _atom_site_aniso_U_23
 _atom_site_aniso_U_13
 _atom_site_aniso_U_12
C1 0.0325(13) 0.0442(16) 0.0520(18) -0.0017(13) 0.0032(12) -0.0050(12)
C2 0.0596(19) 0.0490(17) 0.0335(16) 0.0045(12) 0.0039(13) 0.0079(15)
C3 0.0380(14) 0.0421(15) 0.0476(16) 0.0008(13) -0.0080(12) -0.0009(12)
C4 0.0443(16) 0.0449(16) 0.0481(17) -0.0073(13) 0.0133(13) -0.0016(13)
C5 0.0341(13) 0.0306(13) 0.0540(18) -0.0036(11) -0.0016(12) 0.0039(10)
C6 0.0472(16) 0.0348(14) 0.0407(16) -0.0091(11) 0.0000(12) -0.0024(12)
C7 0.0426(14) 0.0283(12) 0.0489(16) 0.0036(11) -0.0045(12) -0.0032(10)
O1 0.0563(14) 0.0410(11) 0.0690(15) -0.0173(10) -0.0054(11) -0.0091(9)
N1 0.0368(11) 0.0344(11) 0.0380(13) -0.0014(9) 0.0005(9) 0.0083(9)
Cl1 0.0394(4) 0.0439(4) 0.0560(5) 0.0054(3) 0.0017(3) 0.0055(3)
 
_geom_special_details
;
 All esds (except the esd in the dihedral angle between two l.s. planes)
 are estimated using the full covariance matrix.  The cell esds are taken
 into account individually in the estimation of esds in distances, angles
 and torsion angles; correlations between esds in cell parameters are only
 used when they are defined by crystal symmetry.  An approximate (isotropic)
 treatment of cell esds is used for estimating esds involving l.s. planes.
;
 
loop_
 _geom_bond_atom_site_label_1
 _geom_bond_atom_site_label_2
 _geom_bond_distance
 _geom_bond_site_symmetry_2
 _geom_bond_publ_flag
C1 N1 1.497(4) . ?
C1 C7 1.537(4) . ?
C2 N1 1.500(4) . ?
C2 C4 1.522(4) . ?
C3 C5 1.528(4) . ?
C3 C6 1.536(4) . ?
C4 C5 1.532(4) . ?
C5 C7 1.526(4) . ?
C6 N1 1.499(4) . ?
C7 O1 1.429(4) . ?
 
loop_
 _geom_angle_atom_site_label_1
 _geom_angle_atom_site_label_2
 _geom_angle_atom_site_label_3
 _geom_angle
 _geom_angle_site_symmetry_1
 _geom_angle_site_symmetry_3
 _geom_angle_publ_flag
N1 C1 C7 109.4(2) . . ?
N1 C2 C4 108.7(2) . . ?
C5 C3 C6 109.1(2) . . ?
C2 C4 C5 109.1(2) . . ?
C7 C5 C3 108.6(2) . . ?
C7 C5 C4 109.5(2) . . ?
C3 C5 C4 108.3(2) . . ?
N1 C6 C3 108.1(2) . . ?
O1 C7 C5 107.9(2) . . ?
O1 C7 C1 112.2(2) . . ?
C5 C7 C1 107.9(2) . . ?
C1 N1 C6 110.0(2) . . ?
C1 N1 C2 110.4(2) . . ?
C6 N1 C2 109.8(2) . . ?
 
_refine_diff_density_max    0.153
_refine_diff_density_min   -0.140
_refine_diff_density_rms    0.034

_shelx_res_file
;

    1.res created by SHELXL-2014/7


TITL 1 in P4(1)
CELL 0.71073   6.7217   6.7217  18.4642  90.000  90.000  90.000
ZERR   4   0.0010   0.0010   0.0037   0.000   0.000   0.000
LATT -1
SYMM -X, -Y, 0.5+Z
SYMM -Y, X, 0.25+Z
SYMM Y, -X, 0.75+Z
SFAC C  H  N  O  Cl
UNIT 28 56 4 4 4
L.S. 40
ACTA
BOND
FMAP 2
PLAN 20
WGHT    0.043100    0.003300
EXTI    0.092412
FVAR       0.77221
MOLE 1
C1    1    0.687998    0.122565    0.173324    11.00000    0.03254    0.04425 =
         0.05204   -0.00169    0.00322   -0.00503
AFIX  23
H1A   2    0.727931    0.117004    0.122882    11.00000   -1.20000
H1B   2    0.804566    0.153065    0.202234    11.00000   -1.20000
AFIX   0
C2    1    0.517353   -0.060308    0.270653    11.00000    0.05955    0.04904 =
         0.03348    0.00454    0.00386    0.00790
AFIX  23
H2A   2    0.614493   -0.004028    0.303661    11.00000   -1.20000
H2B   2    0.481923   -0.191927    0.287906    11.00000   -1.20000
AFIX   0
C3    1    0.296875    0.032801    0.135004    11.00000    0.03798    0.04206 =
         0.04764    0.00084   -0.00801   -0.00095
AFIX  23
H3A   2    0.315254    0.096692    0.088377    11.00000   -1.20000
H3B   2    0.162103   -0.018426    0.137228    11.00000   -1.20000
AFIX   0
C4    1    0.333300    0.071255    0.267956    11.00000    0.04431    0.04495 =
         0.04811   -0.00728    0.01327   -0.00160
AFIX  23
H4A   2    0.335744    0.165190    0.307827    11.00000   -1.20000
H4B   2    0.214564   -0.009801    0.272513    11.00000   -1.20000
AFIX   0
C5    1    0.329817    0.183578    0.195777    11.00000    0.03409    0.03062 =
         0.05400   -0.00364   -0.00157    0.00386
AFIX  13
H5    2    0.222639    0.282418    0.195852    11.00000   -1.20000
AFIX   0
C6    1    0.446191   -0.138593    0.143515    11.00000    0.04725    0.03476 =
         0.04067   -0.00915    0.00000   -0.00244
AFIX  23
H6A   2    0.379085   -0.256370    0.161536    11.00000   -1.20000
H6B   2    0.505668   -0.170253    0.097058    11.00000   -1.20000
AFIX   0
C7    1    0.530039    0.285488    0.183729    11.00000    0.04261    0.02831 =
         0.04885    0.00365   -0.00453   -0.00323
AFIX  13
H7    2    0.523385    0.368624    0.140195    11.00000   -1.20000
AFIX   0
O1    4    0.570104    0.407447    0.245406    11.00000    0.05632    0.04102 =
         0.06901   -0.01733   -0.00537   -0.00908
AFIX 147
H1    2    0.674223    0.468542    0.239006    11.00000   -1.50000
AFIX   0
N1    3    0.603760   -0.074002    0.195944    11.00000    0.03676    0.03444 =
         0.03799   -0.00136    0.00050    0.00833
CL1   5    0.957170    0.638290    0.212725    11.00000    0.03943    0.04395 =
         0.05601    0.00544    0.00169    0.00550
H2    2    0.708363   -0.155201    0.200126    11.00000    0.04781
HKLF 4

REM  1 in P4(1)
REM R1 =  0.0335 for    1655 Fo > 4sig(Fo)  and  0.0372 for all    1772 data
REM     97 parameters refined using      1 restraints

END

WGHT      0.0409      0.0079

REM Highest difference peak  0.153,  deepest hole -0.140,  1-sigma level  0.034
Q1    1   0.4171  0.2624  0.1868  11.00000  0.05    0.15
Q2    1   1.0785  0.5854  0.2143  11.00000  0.05    0.14
Q3    1   0.9013  0.5153  0.2338  11.00000  0.05    0.14
Q4    1   0.3552  0.1106  0.2295  11.00000  0.05    0.13
Q5    1   0.9833  0.7772  0.1967  11.00000  0.05    0.13
Q6    1   0.8380  0.7216  0.2226  11.00000  0.05    0.12
Q7    1   0.8050  0.6804  0.1935  11.00000  0.05    0.11
Q8    1   0.1639  0.0165  0.0962  11.00000  0.05    0.11
Q9    1   0.3815 -0.4576  0.1882  11.00000  0.05    0.10
Q10   1   0.6124  0.2190  0.1778  11.00000  0.05    0.10
Q11   1   1.0937  0.7219  0.2392  11.00000  0.05    0.10
Q12   1   0.4421  0.0322  0.2652  11.00000  0.05    0.10
Q13   1   0.0798 -0.1160  0.2173  11.00000  0.05    0.10
Q14   1   0.3313  0.1244  0.1624  11.00000  0.05    0.09
Q15   1   0.8624  0.3142  0.1486  11.00000  0.05    0.09
Q16   1   0.4415 -0.2613  0.2640  11.00000  0.05    0.09
Q17   1   0.1376 -0.0448  0.2470  11.00000  0.05    0.09
Q18   1   0.9269  0.7171  0.1750  11.00000  0.05    0.09
Q19   1   0.6085 -0.1644  0.0935  11.00000  0.05    0.09
Q20   1   0.2325  0.4777  0.2063  11.00000  0.05    0.09
;
_shelx_res_checksum   49941

_shelx_hkl_file
;
   0   0   3    0.04    0.26
   0   0   3    0.30    0.06
   0   0  -3    0.31    0.07
   0   0  -3    0.28    0.17
   0   0   4 4963.69  126.32
   0   0   5   -0.05    0.08
   0   0   5   -0.03    0.34
   0   0   6    0.16    0.08
   0   0   6    0.21    0.11
   0   0   6   -0.60    0.49
   0   0   7    0.43    0.11
   0   0   7    0.73    0.54
   0   0   8   88.70    4.00
   0   0   8   89.39    1.63
   0   0   9    1.35    0.59
   0   0   9    0.12    0.10
   0   0  10   -0.14    0.68
   0   0  10    0.17    0.10
   0   0  11    0.26    0.10
   0   0  11    1.39    0.55
   0   0  12  393.20   18.03
   0   0  13    0.21    0.95
   0   0  14   -0.72    1.10
   0   0  15    1.25    1.25
   0   0  16  264.28   15.55
   0   0  17   -0.19    0.80
   0   0  18   -1.28    1.29
   0   0  19   -1.04    1.42
   0   0  20    2.64    1.72
   0   0  21    0.51    1.50
   0   0  22    0.16    1.04
   0   0  23    0.46    1.58
   1   0   0  126.43    2.91
   0  -1   0  137.51    2.07
   0   1   0  136.31    2.12
  -1   0   0  146.63    3.10
  -1   0   0  142.44    2.75
   1   0   0  121.59    2.51
   0   1   0  129.34    3.13
  -1   0   1   21.53    0.66
   1   0   1   22.35    0.64
   0  -1   1   22.81    0.80
  -1   0   1   21.33    0.63
   1   0   1   18.27    0.71
   0  -1   1   22.78    0.59
   0   1   1   21.66    0.45
   0   1   1   20.88    0.80
  -1   0  -1   19.86    0.74
   0   1  -1   17.88    0.53
   1   0  -1   19.50    0.59
   0   1  -1   17.74    0.72
   0  -1  -1   20.09    0.79
  -1   0   2 1175.71   23.28
   0  -1   2 1114.02   23.63
   0  -1   2 1160.53   22.59
   0   1   2 1065.10   24.37
   1   0   2 1164.02   24.86
   0  -1  -2 1066.56   19.32
   1   0  -2 1061.29   21.06
  -1   0  -2 1130.86   24.48
   0   1  -2 1030.81   23.18
   0  -1  -2 1107.73   23.02
   0   1  -2 1014.57   23.79
   0  -1   3  122.17    3.10
   0   1   3  127.00    3.10
   1   0   3  128.63    3.83
   0  -1   3  129.15    3.48
  -1   0   3  135.35    3.46
  -1   0   3  127.94    2.48
  -1   0  -3  137.81    3.42
   1   0  -3  129.79    2.51
   0  -1  -3  137.16    3.09
   1   0   4  181.47    5.97
  -1   0   4  185.82    3.21
   0   1   4  192.82    5.47
   0  -1   4  192.03    5.56
  -1   0   4  186.57    5.32
   1   0  -4  184.95    3.33
  -1   0  -4  186.67    4.78
   0  -1  -4  192.97    4.40
   1   0   5  434.35   13.91
   0  -1   5  414.07    9.55
  -1   0   5  415.39    6.05
   0  -1   5  440.49   13.29
   0   1   5  436.44   12.35
  -1   0   5  414.26   11.77
   1   0  -5  394.80    6.19
   0  -1  -5  426.80    9.06
  -1   0  -5  414.48   10.41
   1   0   6 1586.99   52.74
   0   1   6 1625.12   48.57
  -1   0   6 1588.37   48.42
  -1   0   6 1601.58   19.13
   0  -1   6 1568.72   50.67
   0  -1   6 1596.63   36.46
   1   0  -6 1588.54   20.17
  -1   0  -6 1585.28   39.98
   0  -1  -6 1640.07   34.04
   0  -1   7   90.56    2.62
   0   1   7   90.93    3.84
   0  -1   7   84.23    3.88
   1   0   7   90.29    4.09
  -1   0   7   91.80    3.71
  -1   0  -7   92.37    2.79
   0  -1  -7  102.65    2.47
  -1   0   8   27.30    1.77
   0  -1   8   29.11    1.97
   0  -1   8   30.90    1.16
   1   0   8   25.30    2.03
   0   1   8   30.58    1.93
  -1   0  -8   33.39    1.22
   0  -1  -8   31.12    0.96
   1   0   9  277.30   11.98
   0  -1   9  287.30   12.20
  -1   0   9  286.22   11.15
   0   1   9  298.28   11.87
   0  -1   9  298.54    7.46
   0  -1  -9  300.60    6.49
  -1   0  -9  271.47    7.86
   0  -1  10  770.86   18.93
   0  -1  10  782.61   32.48
   1   0  10  756.90   32.42
  -1   0  10  760.89   30.63
   0   1  10  773.74   31.69
  -1   0 -10  785.19   22.13
   0  -1 -10  759.41   15.90
   1   0  11   88.73    4.62
   0  -1  11   94.93    2.65
   0   1  11   90.00    4.84
   0  -1  11   85.76    4.94
  -1   0  11   93.89    5.11
   0  -1 -11   78.18    1.91
  -1   0  12   84.96    4.93
   0  -1  12   86.12    5.09
   1   0  12   81.26    4.49
   1   0  12   82.94    2.80
   0  -1  12   81.27    2.48
   0   1  12   85.46    4.97
   0  -1 -12   74.41    1.71
   0  -1  13   87.74    5.57
   0   1  13   89.02    4.99
  -1   0  13   85.44    5.33
   1   0  13   82.27    2.91
   1   0  13   88.40    4.99
   1   0  14  188.26   10.08
   1   0  14  172.80    5.62
   0  -1  14  198.65   10.72
   0   1  14  191.04   10.65
  -1   0  14  183.67    9.62
   1   0  15  158.73    9.80
  -1   0  15  157.21    9.80
   0   1  15  162.10    9.16
   0  -1  15  163.19   10.38
   0  -1  16   35.05    3.64
   0   1  16   31.69    3.44
  -1   0  16   30.76    3.41
   1   0  16   28.32    3.42
   1   0  17   14.79    2.12
  -1   0  17   17.74    2.59
   0   1  17   22.85    2.19
   0  -1  17   15.87    2.80
   1   0  18   52.34    4.74
   0   1  18   49.95    4.53
   0  -1  18   46.91    4.94
  -1   0  18   42.14    4.52
   0   1  19   21.88    2.40
   0  -1  19   24.64    3.32
   1   0  19   18.63    3.16
  -1   0  19   17.50    2.98
   0  -1  20    8.67    2.26
   0   1  20    6.39    2.16
   1   0  20    5.75    2.21
  -1   0  20   12.51    2.33
   1   0  21    5.49    2.22
  -1   0  21    8.67    1.68
   0   1  21    7.32    2.31
   0  -1  21    5.39    2.31
   0  -1  22   46.36    5.26
   1   0  22   43.68    5.15
   0   1  22   50.51    5.55
  -1   0  22   46.48    4.50
   0  -1  23    0.87    1.46
   0   1  23    1.76    1.69
  -1   0  23   -0.05    1.09
   1   0  23   -0.29    1.53
  -1  -1   0 2436.24   53.66
   1  -1   0 2345.81   32.03
  -1  -1   0 2132.11   56.78
  -1   1   0 2352.87   30.38
   1  -1   0 2204.47   57.19
   1  -1   1 1171.00   29.87
   1  -1   1 1153.69   20.57
  -1  -1   1 1114.37   27.31
  -1   1   1 1127.79   12.76
  -1  -1   1 1196.51   27.52
   1   1   1 1158.88   26.27
   1  -1  -1 1194.53   27.64
  -1   1  -1 1103.11   20.14
   1  -1  -1 1128.08   12.99
  -1  -1  -1 1177.15   30.02
  -1  -1   2  214.37    5.90
   1  -1   2  224.96    5.27
  -1  -1   2  211.48    5.28
  -1   1   2  211.84    3.34
   1  -1   2  221.79    6.24
   1   1   2  209.06    5.62
   1  -1  -2  200.12    3.40
  -1  -1  -2  229.89    6.21
   1  -1  -2  211.32    5.28
  -1   1   3  858.96   16.07
   1  -1   3  858.74   21.64
   1   1   3  917.82   23.88
  -1  -1   3  874.38   23.26
   1  -1   3  871.42   23.15
  -1  -1   3  908.22   20.90
   1  -1  -3  868.34   19.24
  -1  -1  -3  880.90   22.27
   1  -1  -3  776.33   16.49
  -1  -1   4  547.57   15.86
   1  -1   4  528.47   15.17
   1  -1   4  540.02   15.20
   1   1   4  548.19   16.12
  -1  -1  -4  535.55   14.24
   1  -1  -4  552.73   12.06
  -1   1   5 1570.08   40.06
   1  -1   5 1518.32   47.33
   1  -1   5 1451.52   41.76
   1   1   5 1520.90   47.41
  -1  -1   5 1525.45   47.18
  -1  -1   5 1501.49   34.81
   1  -1  -5 1536.98   33.43
  -1  -1  -5 1504.71   41.27
  -1  -1   6  183.18    6.82
  -1   1   6  187.68    5.90
   1   1   6  181.12    6.95
   1  -1   6  185.87    5.83
   1  -1   6  190.72    7.12
  -1  -1   6  189.91    4.65
   1  -1  -6  183.68    4.04
  -1  -1  -6  192.98    5.72
  -1  -1   7  147.06    6.08
  -1  -1   7  151.27    3.75
  -1   1   7  144.17    5.17
   1  -1   7  150.25    6.18
   1   1   7  146.63    6.24
   1  -1   7  159.68    5.14
   1  -1  -7  167.01    3.48
  -1  -1  -7  159.81    4.79
  -1   1   8  181.57    6.80
   1  -1   8  173.54    7.61
  -1  -1   8  177.83    4.25
  -1  -1   8  169.38    7.16
   1   1   8  179.68    7.98
  -1  -1  -8  205.91    6.07
   1  -1  -8  180.22    3.42
   1  -1   9  623.47   25.55
  -1  -1   9  588.18   23.47
   1  -1   9  656.23   19.86
  -1   1   9  636.53   23.16
   1   1   9  630.35   25.84
  -1  -1   9  630.90   13.47
   1  -1  -9  602.21    9.82
  -1  -1  -9  664.80   18.99
  -1   1  10  186.04    8.08
  -1  -1  10  203.78    4.38
   1   1  10  175.17    8.84
   1  -1  10  175.78    6.02
  -1  -1  10  175.14    7.95
   1  -1  10  187.04    9.01
  -1  -1 -10  188.96    6.02
  -1   1  11   -0.40    0.48
  -1  -1  11   -0.11    0.72
   1  -1  11    0.87    0.38
   1  -1  11   -0.26    0.86
   1   1  11    1.76    0.85
  -1  -1  11    0.11    0.14
  -1  -1 -11    0.94    0.31
   1   1  12  319.21   15.54
  -1   1  12  349.49   16.00
  -1  -1  12  318.43   15.31
   1  -1  12  357.18   11.35
   1  -1  12  349.39   17.15
  -1  -1 -12  349.81   10.59
  -1  -1  13   36.56    2.59
  -1   1  13   41.47    3.14
   1   1  13   39.11    3.36
   1  -1  13   37.70    1.73
   1  -1  13   36.83    3.33
  -1  -1 -13   35.66    1.65
   1   1  14   69.03    5.11
  -1   1  14   79.32    5.13
  -1  -1  14   67.70    4.28
   1  -1  14   80.58    4.82
   1  -1  14   67.96    2.91
  -1  -1 -14   65.50    2.50
   1  -1  15   26.12    3.12
  -1  -1  15   28.39    2.90
   1   1  15   24.24    3.02
  -1   1  15   24.74    2.97
  -1   1  16  217.17   13.10
   1  -1  16  201.36   12.72
   1   1  16  189.55   11.28
  -1  -1  16  198.58   12.30
   1  -1  17    0.94    1.08
   1   1  17    5.86    1.66
  -1  -1  17    2.01    1.49
  -1   1  17    4.98    1.57
   1  -1  18   15.16    2.50
   1   1  18   17.39    2.60
  -1  -1  18   14.50    2.50
  -1   1  18   14.05    2.72
   1   1  19   10.59    2.54
  -1  -1  19   14.44    1.91
  -1   1  19   10.89    2.35
   1  -1  19   12.85    2.58
  -1  -1  20   18.90    3.18
  -1   1  20   24.23    3.18
   1   1  20   18.92    3.20
   1  -1  20   19.80    3.05
   1  -1  21   10.16    2.75
  -1   1  21   14.70    2.91
  -1  -1  21   17.86    2.87
   1   1  21   13.90    2.25
  -1   1  22    1.17    1.80
   1   1  22    4.08    1.83
   1  -1  22   -0.76    1.77
  -1  -1  22    2.39    1.25
  -1  -1  23    0.14    2.03
  -1   1  23    2.29    1.97
   1  -1  23    6.32    1.99
   1   1  23    0.56    1.96
   2  -1   0  655.62   20.92
  -1  -2   0  644.12   18.01
   2  -1   0  672.58   15.43
  -1  -2   0  678.67   21.86
   2  -1   1 1355.39   44.20
   1   2   1 1457.35   39.20
  -1  -2   1 1370.21   44.76
   2  -1   1 1515.50   36.00
  -1  -2   1 1408.91   39.22
  -1  -2  -1 1403.33   45.94
   2  -1  -1 1423.38   31.11
   2  -1  -1 1442.85   44.19
  -2   1   2  170.86    4.25
   2  -1   2  178.79    5.22
  -1  -2   2  189.33    6.57
   1   2   2  165.92    5.22
  -1  -2   2  180.73    5.79
  -1  -2  -2  186.31    6.62
  -2   1  -2  171.52    6.11
   2  -1  -2  186.87    6.03
   1   2   3  632.44   18.41
  -2   1   3  629.63   14.95
  -1  -2   3  627.14   19.44
   2  -1   3  641.63   18.48
  -1  -2   3  644.38   20.31
  -2   1  -3  516.96   19.09
   2  -1  -3  645.98   18.45
  -1  -2  -3  641.33   20.39
  -1  -2   4  387.85   12.52
   2  -1   4  370.37   12.16
   2  -1   4  381.46   13.02
  -1  -2   4  365.04   12.32
   1   2   4  369.64   11.91
  -1  -2  -4  377.49   12.54
   2  -1  -4  374.39   10.91
  -2   1   5  586.36   17.03
   2  -1   5  645.06   21.95
  -1  -2   5  651.29   20.51
   2  -1   5  675.82   22.88
   1   2   5  631.05   20.60
  -1  -2   5  627.35   21.85
   2  -1  -5  669.49   18.43
  -1  -2  -5  629.90   20.75
  -1  -2   6  271.82    9.27
   1   2   6  266.93    9.98
  -2   1   6  266.58    8.70
   2  -1   6  281.53   10.47
   2  -1   6  273.46   11.02
  -1  -2   6  267.84   10.48
  -1  -2  -6  297.39   10.41
   2  -1  -6  301.11    8.52
   1   2   7   79.61    3.92
   2  -1   7   74.40    3.98
  -1  -2   7   71.74    3.73
  -2   1   7   77.24    3.21
   2  -1   7   74.15    3.49
  -1  -2  -7   90.58    3.31
   2  -1  -7   82.51    2.48
  -1  -2   8   82.74    3.17
  -2   1   8   77.79    3.52
   2  -1   8   81.00    3.41
   2  -1   8   77.06    4.20
   1   2   8   76.49    4.06
  -1  -2   8   79.28    3.80
  -1  -2  -8   81.89    3.27
   2  -1  -8   78.98    2.40
  -1  -2   9  576.94   18.30
   2  -1   9  549.70   23.90
   1   2   9  569.06   24.76
   2  -1   9  569.70   21.16
  -2   1   9  559.93   21.57
  -1  -2   9  558.90   24.49
   2  -1  -9  564.93   13.68
  -1  -2  -9  583.04   19.52
  -1  -2  10   48.18    2.78
   2  -1  10   43.84    2.80
   1   2  10   47.55    3.35
  -2   1  10   47.67    2.69
   2  -1  10   46.66    2.51
  -1  -2  10   48.29    2.00
   2  -1 -10   40.03    1.19
  -1  -2 -10   46.69    2.20
   2  -1  11   45.57    2.58
  -1  -2  11   49.16    3.05
  -1  -2  11   45.12    1.99
  -2   1  11   51.10    3.04
   2  -1  11   45.24    3.66
   1   2  11   48.94    3.18
  -1  -2 -11   55.99    2.50
   1   2  12   41.35    2.88
  -1  -2  12   43.19    1.99
   2  -1  12   47.19    2.64
  -2   1  12   41.47    2.98
  -1  -2  12   45.21    3.13
   2  -1  12   42.93    3.78
  -1  -2 -12   47.96    2.30
  -1  -2  13  164.99    9.84
   2  -1  13  146.46    9.53
  -2   1  13  167.10    8.76
  -1  -2  13  171.16    5.88
   1   2  13  155.53    8.70
  -1  -2 -13  183.50    7.04
  -2   1  14    2.92    1.15
   1   2  14    5.84    1.51
   2  -1  14    3.51    1.10
  -1  -2  14    4.84    1.45
   2  -1  14    4.61    0.86
  -1  -2 -14    1.73    0.55
   1   2  15  134.62    7.97
   2  -1  15  128.81    8.56
   2  -1  15  130.20    6.08
  -2   1  15  128.03    7.73
  -1  -2  15  140.35    8.93
  -1  -2 -15  122.10    4.96
  -1  -2  16   42.20    3.84
   2  -1  16   31.22    2.10
  -2   1  16   40.99    3.37
   1   2  16   40.50    3.76
   2  -1  16   38.96    3.98
  -1  -2  17   31.69    3.70
   2  -1  17   30.62    3.63
  -2   1  17   30.38    3.20
   1   2  17   32.44    3.66
   1   2  18    4.61    1.59
  -2   1  18    2.13    0.99
  -1  -2  18    0.38    1.54
   2  -1  18    2.71    1.17
  -1  -2  19   30.67    3.22
  -2   1  19   35.57    3.64
   1   2  19   21.93    3.55
   2  -1  19   28.68    3.73
   1   2  20    3.97    1.63
   2  -1  20    0.80    1.13
  -2   1  20    1.87    1.56
  -1  -2  20    1.52    1.61
  -2   1  21   17.31    3.04
  -1  -2  21   13.88    2.40
   2  -1  21   14.99    3.00
   1   2  21   17.17    3.19
   2  -1  22    6.85    1.77
   1   2  22    0.82    1.88
  -1  -2  22   -1.45    1.80
  -2   1  22    0.71    1.88
  -1  -2  23    3.59    2.08
   2  -1  23    6.14    1.97
  -2   1  23    1.64    2.07
   1   2  23   -1.02    2.17
  -1  -3   0  185.06    6.48
  -1  -3   0  197.86    8.42
  -3   1   0  207.97    8.08
   3  -1   0  199.99    6.43
  -3   1   1   69.83    3.36
  -1  -3   1   67.13    3.11
  -1  -3   1   61.48    2.57
   1   3   1   66.21    2.62
   3  -1   1   68.79    2.65
   3  -1  -1   58.54    2.28
  -3   1  -1   70.19    3.48
  -1  -3  -1   63.20    3.17
  -1  -3   2   16.72    1.53
  -3   1   2   15.02    0.85
   1   3   2   15.63    1.01
  -3   1   2   15.72    1.28
   3  -1   2   16.30    1.15
  -1  -3   2   17.37    1.13
  -1  -3  -2   16.60    1.23
  -3   1  -2   14.79    1.43
   1   3   3  430.54   14.56
   3  -1   3  436.13   15.28
  -1  -3   3  449.59   15.80
  -3   1   3  469.67   16.90
  -3   1   3  446.58   13.50
  -1  -3   3  426.94   17.49
  -1  -3  -3  445.79   17.64
  -3   1  -3  452.29   18.45
  -1  -3   4  234.77    9.15
   1   3   4  229.41    8.50
  -3   1   4  230.95    7.61
  -1  -3   4  240.27    9.74
   3  -1   4  232.03    9.09
   3  -1  -4  244.66    9.20
  -1  -3  -4  255.57   10.60
  -3   1  -4  254.43   10.41
  -1  -3   5  163.88    6.95
  -3   1   5  174.44    6.14
   3  -1   5  175.37    7.42
   1   3   5  171.81    6.69
  -1  -3   5  181.13    7.81
  -3   1  -5  176.15    8.05
  -1  -3  -5  161.14    7.01
   3  -1  -5  178.29    6.69
   1   3   6   23.88    1.78
  -1  -3   6   30.34    2.05
  -1  -3   6   23.40    1.85
  -3   1   6   24.01    1.45
   3  -1   6   25.19    2.03
  -1  -3  -6   28.29    1.94
   3  -1  -6   24.36    1.64
  -3   1  -6   29.20    2.12
   3  -1   7  397.00   17.44
  -1  -3   7  418.51   16.91
   1   3   7  404.22   16.29
  -1  -3   7  402.84   17.08
  -3   1   7  406.89   15.00
  -3   1  -7  419.34   18.05
   3  -1  -7  391.77   13.47
  -1  -3  -7  395.63   15.90
   1   3   8  174.21    8.21
  -1  -3   8  173.32    7.72
  -1  -3   8  165.97    8.26
  -3   1   8  167.97    7.09
   3  -1   8  160.15    8.03
  -1  -3  -8  173.25    7.42
   3  -1  -8  166.14    5.95
  -3   1  -8  174.11    8.41
  -1  -3   9  154.69    8.12
  -1  -3   9  164.28    7.36
   3  -1   9  152.27    7.29
  -3   1   9  158.45    7.11
   1   3   9  155.10    7.88
   3  -1   9  158.14    8.85
   3  -1  -9  157.24    5.77
  -1  -3  -9  164.88    7.49
   1   3  10   81.69    5.03
   3  -1  10   76.53    4.70
   3  -1  10   90.12    4.92
  -1  -3  10   94.77    4.54
  -1  -3  10   83.38    5.11
  -3   1  10   83.60    4.36
   3  -1 -10   76.27    3.07
  -1  -3 -10   81.92    4.22
   3  -1  11   74.78    5.41
   1   3  11   96.41    5.74
  -1  -3  11   84.93    5.40
   3  -1  11   82.89    4.81
  -3   1  11   83.49    4.65
  -1  -3 -11   81.38    4.04
   3  -1 -11   74.40    2.76
  -3   1  12   32.29    2.67
   3  -1  12   30.18    2.10
   3  -1  12   24.79    3.11
  -1  -3  12   34.19    3.07
   1   3  12   33.86    3.18
  -1  -3  12   32.44    2.47
  -1  -3 -12   30.42    2.20
  -3   1  13   35.46    2.90
   3  -1  13   32.03    3.66
   1   3  13   33.31    3.30
   3  -1  13   32.93    2.67
  -1  -3  13   37.64    3.42
  -1  -3  13   34.96    2.47
  -1  -3 -13   34.11    2.19
  -3   1  14   64.67    4.52
   1   3  14   59.61    4.85
   3  -1  14   63.05    5.51
  -1  -3  14   65.74    5.15
  -1  -3  14   58.54    3.31
   3  -1  14   58.92    3.89
  -1  -3 -14   63.22    3.28
   1   3  15   21.04    2.47
  -3   1  15   17.99    2.31
   3  -1  15   21.22    1.97
  -1  -3  15   17.81    2.59
   3  -1  15   19.85    2.81
  -1  -3 -15   14.87    1.36
  -3   1  16    4.76    1.58
   1   3  16    4.54    1.86
   3  -1  16    6.44    1.95
  -1  -3  16    8.29    1.91
   3  -1  16    5.63    1.14
  -1  -3  17   26.50    3.11
  -3   1  17   20.02    2.67
   1   3  17   20.27    2.90
   3  -1  17   14.44    3.04
  -3   1  18    6.11    1.34
   1   3  18    4.45    1.94
   3  -1  18    5.72    2.06
  -1  -3  18    6.31    2.03
  -1  -3  19    4.86    1.99
  -3   1  19    4.68    1.39
   1   3  19    7.57    2.02
   3  -1  19    3.56    2.04
   3  -1  20    6.33    2.00
  -1  -3  20    4.22    1.48
  -3   1  20    5.41    1.99
   1   3  20    4.03    2.11
   3  -1  21   15.80    2.59
  -3   1  21   18.71    3.18
   1   3  21   17.12    3.41
  -1  -3  21   17.85    3.42
  -3   1  22    0.25    2.05
  -1  -3  22    6.89    2.10
   1   3  22    2.07    2.14
   3  -1  22    2.23    2.21
  -1  -4   0    2.65    0.80
  -4   1   0    4.85    0.98
  -1  -4   0    2.20    0.63
   4  -1   0    1.43    0.65
  -4   1   1  171.55    7.92
   4  -1   1  180.26    7.44
  -1  -4   1  169.88    6.93
   1   4   1  170.86    6.82
  -1  -4   1  163.88    8.16
   4  -1  -1  182.57    7.09
  -1  -4  -1  173.99    8.84
  -4   1  -1  182.57    8.77
  -1  -4   2  314.58   14.68
   4  -1   2  335.26   13.45
   1   4   2  317.13   12.16
  -1  -4   2  332.55   12.76
  -4   1   2  340.86   15.34
   4  -1  -2  324.37   12.21
  -4   1  -2  319.52   15.21
  -1  -4  -2  321.85   15.01
   1   4   3  177.71    7.26
  -1  -4   3  184.82    9.31
   4  -1   3  190.47    8.27
  -4   1   3  174.95    7.08
  -4   1   3  191.81    9.00
  -1  -4   3  178.64    7.58
  -1  -4  -3  180.36    9.37
  -4   1  -3  171.95    9.05
  -1  -4   4   28.78    2.56
   4  -1   4   29.98    2.22
  -4   1   4   26.30    1.71
   1   4   4   29.97    1.85
  -1  -4   4   31.11    2.08
  -4   1   4   35.05    2.36
  -4   1  -4   29.67    2.61
  -1  -4  -4   30.50    2.56
   1   4   5   44.49    2.54
   4  -1   5   45.09    3.07
  -4   1   5   45.26    2.45
  -4   1   5   51.28    2.96
  -1  -4   5   38.79    2.30
  -1  -4   5   46.13    3.29
  -4   1  -5   43.56    3.25
  -1  -4  -5   47.22    3.29
   1   4   6   80.89    4.19
  -1  -4   6   88.68    4.66
  -1  -4   6   84.02    5.11
  -4   1   6   84.03    3.99
   4  -1   6   84.96    4.62
  -4   1  -6   77.72    5.28
   4  -1  -6   85.58    4.46
  -1  -4  -6   83.67    5.24
  -1  -4   7   50.63    3.58
  -4   1   7   47.98    2.73
   4  -1   7   51.83    3.86
  -1  -4   7   47.32    3.18
   1   4   7   49.20    3.08
  -1  -4  -7   50.00    3.44
   4  -1  -7   49.38    2.93
  -4   1  -7   50.81    3.76
   1   4   8   82.32    4.54
  -1  -4   8   82.61    4.89
  -4   1   8   78.14    4.19
   4  -1   8   72.55    5.30
  -1  -4   8   78.60    4.91
  -4   1  -8   87.42    5.66
   4  -1  -8   82.28    4.15
  -1  -4  -8   83.41    4.86
   1   4   9   46.82    3.42
  -4   1   9   48.19    3.03
   4  -1   9   47.50    3.93
  -1  -4   9   45.81    3.01
  -1  -4   9   47.94    3.51
   4  -1  -9   47.30    2.80
  -4   1  -9   53.15    3.96
  -1  -4  -9   47.29    3.29
   4  -1  10   53.88    4.91
  -4   1  10   53.54    3.49
   1   4  10   49.49    3.94
  -1  -4  10   57.56    3.88
  -1  -4  10   56.41    4.10
  -4   1 -10   56.02    3.74
  -1  -4 -10   57.13    3.79
   4  -1 -10   56.30    3.09
  -4   1  11   88.69    5.39
   4  -1  11   86.68    6.97
  -1  -4  11   92.48    6.11
   1   4  11   89.02    6.07
   4  -1  11   95.01    6.32
  -1  -4  11   93.52    5.46
  -1  -4 -11   98.41    5.73
   4  -1 -11   90.03    4.22
  -1  -4  12   24.83    2.33
  -1  -4  12   22.94    2.32
   4  -1  12   23.77    2.63
   4  -1  12   26.72    2.67
  -4   1  12   29.55    2.48
   1   4  12   28.94    2.86
  -1  -4 -12   26.17    2.30
  -4   1  13   30.21    2.87
   1   4  13   39.99    3.45
  -1  -4  13   35.35    2.74
   4  -1  13   33.10    3.70
   4  -1  13   29.24    3.20
  -1  -4  13   34.21    2.93
  -1  -4 -13   32.26    2.48
   4  -1  14   62.79    4.56
   4  -1  14   52.25    5.25
   1   4  14   62.01    4.74
  -1  -4  14   56.80    5.00
  -4   1  14   56.92    4.41
  -1  -4 -14   58.04    3.57
  -1  -4  15   94.64    7.22
   1   4  15   91.29    6.59
  -4   1  15  100.80    6.72
  -1  -4  15   79.13    5.10
   4  -1  15   76.13    6.82
   4  -1  15   88.04    6.03
  -1  -4 -15   82.18    4.98
   4  -1  16    5.48    2.14
   4  -1  16    4.93    1.55
   1   4  16    7.01    1.88
  -1  -4  16    5.11    1.89
  -4   1  16    4.58    1.65
  -4   1  17   17.83    2.67
   1   4  17   22.88    2.93
   4  -1  17   13.00    2.29
   4  -1  17   21.84    3.30
  -1  -4  17   16.92    3.03
  -1  -4  18   13.54    2.96
   4  -1  18   14.41    2.97
  -4   1  18   14.45    2.12
   1   4  18   15.10    2.61
   4  -1  19   14.97    3.36
  -1  -4  19   17.82    3.29
   1   4  19   16.57    3.10
  -4   1  19   20.50    3.06
  -4   1  20    6.00    2.34
   1   4  20    6.14    2.26
  -1  -4  20    6.36    2.50
   4  -1  20    6.53    2.50
  -4   1  21    2.43    1.98
   4  -1  21    1.28    2.16
  -1  -4  21    4.11    1.62
   1   4  21    3.63    2.05
  -5   1   0   12.18    1.78
  -1  -5   0    6.61    0.85
  -1  -5   0    8.93    1.85
   5  -1   0   10.24    1.35
   1   5   1  248.55   10.82
  -1  -5   1  252.74   11.10
  -1  -5   1  246.35   13.89
  -5   1   1  251.02   13.32
   5  -1   1  255.48   12.11
  -1  -5  -1  247.96   14.43
   5  -1  -1  260.89   11.98
  -5   1  -1  240.01   13.48
  -1  -5   2   30.09    2.19
  -5   1   2   27.43    2.90
  -1  -5   2   27.12    3.06
   1   5   2   31.49    2.10
   5  -1   2   30.27    2.12
  -1  -5  -2   29.20    3.19
   5  -1  -2   26.88    2.22
  -5   1  -2   29.03    2.92
  -1  -5   3  151.94    7.46
   1   5   3  152.21    7.13
  -5   1   3  159.62    9.17
   5  -1   3  158.00    8.40
  -1  -5   3  152.28    9.31
   5  -1  -3  153.27    7.48
  -5   1  -3  160.20    9.29
  -1  -5  -3  158.78    9.63
  -1  -5   4   62.41    5.02
  -1  -5   4   68.12    3.97
   5  -1   4   68.35    4.58
  -5   1   4   71.30    4.87
   1   5   4   72.21    4.11
  -5   1  -4   64.91    4.52
  -1  -5  -4   67.13    5.18
  -1  -5   5  244.75   12.02
   5  -1   5  264.33   13.67
  -5   1   5  243.01   11.47
  -5   1   5  244.96   13.25
  -1  -5   5  228.46   13.40
   1   5   5  245.14   11.19
  -5   1  -5  260.82   14.58
  -1  -5  -5  253.33   14.61
  -5   1   6    3.18    1.05
   1   5   6    5.07    1.05
   5  -1   6    4.99    1.61
  -1  -5   6    3.64    1.25
  -1  -5   6    3.68    1.58
  -5   1   6    5.62    0.99
  -1  -5  -6    3.45    1.63
  -5   1  -6    5.61    1.29
   1   5   7  127.28    6.93
  -1  -5   7  128.08    8.33
  -1  -5   7  130.03    7.55
   5  -1   7  142.93    8.93
  -5   1   7  135.97    7.27
  -1  -5  -7  148.08    8.93
  -5   1  -7  151.06    9.84
   5  -1  -7  141.92    7.87
   5  -1   8  232.66   13.19
   1   5   8  222.99   11.34
  -1  -5   8  219.69   12.14
  -1  -5   8  213.96   12.63
  -5   1   8  232.81   11.85
  -1  -5  -8  229.72   13.36
   5  -1  -8  243.55   12.34
  -5   1  -8  253.93   15.47
   1   5   9   58.97    3.92
  -1  -5   9   52.38    3.52
  -1  -5   9   51.53    3.63
  -5   1   9   40.94    3.42
   5  -1   9   55.04    4.94
  -1  -5  -9   54.35    4.30
  -5   1  -9   60.20    5.03
   5  -1  -9   56.81    3.67
  -1  -5  10    7.27    1.30
   1   5  10    9.23    1.82
  -1  -5  10    8.33    1.69
   5  -1  10   11.11    2.05
  -5   1  10    5.63    1.48
  -1  -5 -10   10.47    1.66
  -5   1 -10   12.31    2.06
   5  -1 -10    6.75    1.55
  -1  -5  11   97.84    6.56
   1   5  11   94.58    6.44
   5  -1  11  112.73    8.19
  -5   1  11   98.45    6.38
  -1  -5  11   99.17    6.82
   5  -1 -11   99.86    5.61
  -1  -5 -11   97.18    5.78
  -1  -5  12   42.47    3.79
  -5   1  12   46.69    3.83
   5  -1  12   45.08    4.91
   1   5  12   47.30    3.98
  -1  -5  12   41.39    4.04
   5  -1  12   42.50    4.34
  -1  -5 -12   44.90    3.88
  -5   1  13    3.91    1.60
  -1  -5  13    8.20    1.80
  -1  -5  13    4.47    1.47
   1   5  13    7.22    1.65
   5  -1  13    5.32    1.56
   5  -1  13    3.00    1.82
  -1  -5 -13    7.70    1.50
  -5   1  14    8.93    1.82
  -1  -5  14    5.01    1.76
   1   5  14    7.31    1.68
   5  -1  14    9.90    2.21
   5  -1  14    7.53    2.01
  -1  -5  14    9.42    1.98
  -1  -5 -14    5.04    1.54
  -5   1  15    8.82    2.24
   1   5  15    8.68    2.04
  -1  -5  15   13.24    2.07
   5  -1  15   12.95    2.61
   5  -1  15   15.81    2.30
  -1  -5  15   14.01    2.61
  -1  -5 -15    9.83    1.75
   5  -1  16   14.49    2.46
   1   5  16    8.42    2.34
  -1  -5  16   15.07    2.12
  -5   1  16   14.11    2.39
   5  -1  16   11.47    2.09
   5  -1  17    7.65    2.61
   1   5  17    7.64    2.09
  -1  -5  17   11.13    2.45
  -5   1  17    7.48    2.13
   5  -1  17    5.31    2.10
  -1  -5  18   -0.40    1.58
   5  -1  18    1.34    1.69
  -5   1  18    1.17    1.52
  -1  -5  19    0.25    1.25
   5  -1  19    2.24    1.86
   1   6   0  146.13    7.37
  -1  -6   0  131.59    9.72
  -6   1   0  134.87    9.58
   6  -1   0  141.00    8.34
   1   6   1   22.00    2.15
   6  -1   1   25.19    2.65
  -1  -6   1   27.27    2.56
  -1  -6   1   25.23    2.23
  -6   1   1   24.21    3.13
   6  -1  -1   25.85    2.54
  -6   1  -1   24.66    2.53
  -1  -6  -1   19.28    3.22
  -1  -6   2  102.32    5.94
  -1  -6   2  101.51    7.72
   6  -1   2  113.80    7.18
  -6   1   2  115.98    7.21
  -1  -6  -2  101.37    7.75
  -6   1  -2  109.96    7.25
   6  -1  -2  113.07    6.76
   1   6   3    1.50    1.02
  -1  -6   3    9.12    1.57
   6  -1   3    8.81    1.30
  -6   1   3    4.43    1.80
  -1  -6   3    8.50    1.90
  -6   1  -3    7.74    1.42
  -1  -6  -3    5.70    1.43
   6  -1  -3    6.09    1.47
   1   6   4  115.76    6.46
  -1  -6   4  120.64    8.89
  -1  -6   4  126.48    7.18
  -6   1   4  135.21    9.01
   6  -1   4  123.62    8.17
  -1  -6  -4  127.76    9.19
  -6   1  -4  139.91    9.83
   6  -1  -4  133.11    7.51
  -1  -6   5   33.75    3.53
  -6   1   5   39.80    3.56
   6  -1   5   34.30    2.83
  -1  -6   5   26.69    2.75
   1   6   5   29.81    2.75
  -1  -6  -5   35.33    3.74
  -6   1  -5   35.77    3.77
   6  -1  -5   24.21    2.64
   1   6   6   18.40    1.82
  -1  -6   6   17.54    2.80
  -1  -6   6   16.96    2.03
   6  -1   6   20.35    2.77
  -6   1   6   18.04    1.70
  -6   1  -6   20.90    2.41
   6  -1  -6   21.49    2.66
  -1  -6  -6   22.12    3.02
   1   6   7   23.93    2.37
  -6   1   7   29.83    2.95
   6  -1   7   35.95    3.78
  -1  -6   7   32.52    3.56
  -1  -6   7   37.13    3.04
   6  -1  -7   34.63    3.43
  -1  -6  -7   30.70    3.02
  -6   1  -7   38.87    4.15
  -1  -6   8   18.27    2.76
  -1  -6   8   18.67    2.37
   6  -1   8   21.25    3.07
  -6   1   8   20.23    2.22
  -1  -6  -8   19.31    2.28
  -6   1  -8   20.94    3.20
   6  -1  -8   18.26    2.49
  -1  -6   9   10.10    2.15
  -1  -6   9   10.68    1.86
  -6   1   9    9.02    1.68
   6  -1   9    9.46    2.52
  -1  -6  -9    8.33    1.70
   6  -1  -9   10.84    1.83
  -6   1  -9   11.33    2.56
  -6   1  10    1.54    1.19
   1   6  10    3.17    1.10
   6  -1  10    1.25    1.71
  -1  -6  10    4.69    1.46
  -1  -6  10    0.65    1.30
  -6   1 -10    2.86    1.30
   6  -1 -10    0.76    1.50
  -1  -6 -10    1.83    1.39
  -1  -6  11   24.84    3.03
   1   6  11   24.52    2.73
  -1  -6  11   22.66    3.12
   6  -1  11   29.26    3.86
   6  -1  11   22.86    3.70
  -6   1  11   23.73    2.82
  -1  -6 -11   19.45    2.94
   6  -1 -11   24.34    2.57
  -1  -6  12   -0.20    1.27
  -6   1  12    0.90    1.12
   6  -1  12   -0.16    1.61
   6  -1  12    1.42    1.54
  -1  -6  12    1.40    1.36
  -1  -6 -12    0.60    1.27
   6  -1  13   26.85    3.67
  -1  -6  13   32.22    3.79
  -1  -6  13   24.13    3.56
  -6   1  13   25.73    3.31
   6  -1  13   33.09    4.12
  -1  -6 -13   31.93    3.49
   6  -1  14    8.31    1.78
  -1  -6  14    5.55    2.13
   6  -1  14    8.30    2.62
  -6   1  14    5.80    1.94
  -1  -6  14    5.40    1.67
  -1  -6 -14    8.95    1.94
  -1  -6  15    5.42    1.65
   6  -1  15    4.78    2.21
   6  -1  15    7.80    2.51
  -6   1  15    4.84    2.02
   6  -1  16    0.33    1.78
  -1  -6  16    2.56    1.87
   6  -1  16    2.28    2.02
   6  -1  17   37.94    4.55
  -1  -6  17   41.76    5.39
   7  -1   0   23.57    3.02
  -1  -7   0   20.17    3.39
  -7   1   0   20.61    2.64
  -1  -7   1   27.81    3.11
   7  -1   1   32.52    3.56
  -7   1   1   27.22    3.87
  -1  -7  -1   25.16    3.88
  -7   1  -1   29.45    3.23
   7  -1  -1   26.11    3.34
  -7   1   2  123.59    9.04
   7  -1   2  124.99    9.30
  -1  -7   2  121.68    9.91
   7  -1  -2  128.46    8.76
  -7   1  -2  122.05   10.27
  -1  -7  -2  126.59   10.12
   1   7  -2  126.11    7.71
  -1  -7   3    8.34    1.96
  -7   1   3    5.19    2.30
   7  -1   3    8.80    2.17
  -1  -7   3    7.95    1.81
  -1  -7  -3   11.73    2.45
   7  -1  -3    7.62    2.03
  -7   1  -3   11.51    2.50
  -7   1   4    8.97    1.89
   7  -1   4   13.33    2.41
  -1  -7   4    9.51    1.83
  -1  -7   4   13.24    2.63
  -7   1  -4   12.52    2.06
  -1  -7  -4   12.35    2.70
   7  -1  -4   10.54    2.04
  -1  -7   5   17.70    2.32
  -1  -7   5   12.93    2.93
   7  -1   5   15.96    2.92
   7  -1  -5   18.81    2.40
  -7   1  -5   13.85    3.00
   7  -1  -5   15.81    2.82
  -1  -7  -5   15.40    3.02
   7  -1   6   44.18    4.89
  -1  -7   6   42.00    3.94
  -1  -7   6   34.74    4.73
   7  -1  -6   40.03    4.54
  -1  -7  -6   41.55    4.95
  -7   1  -6   49.64    5.34
   7  -1  -6   46.45    4.08
  -1  -7   7    1.57    1.85
  -1  -7   7    4.35    1.45
   7  -1   7    5.14    1.93
  -7   1  -7    1.35    2.04
  -1  -7  -7    3.62    1.88
   7  -1  -7    4.62    1.54
   7  -1  -7    1.97    1.71
   7  -1   8    1.03    2.08
  -1  -7   8    2.94    1.94
  -1  -7   8    4.31    1.40
   7  -1  -8    5.39    1.82
  -7   1  -8    2.88    1.97
   7  -1  -8    2.48    1.61
  -1  -7   9    8.34    1.82
  -1  -7   9    7.75    1.84
  -7   1   9    5.93    1.96
   7  -1   9    9.93    2.02
   7  -1  -9   10.35    2.15
  -7   1  -9    3.45    1.84
  -1  -7  -9   10.05    2.43
  -1  -7  10   48.91    5.40
  -1  -7  10   50.72    4.81
   7  -1  10   44.02    5.84
  -7   1  10   43.25    4.45
   7  -1  10   50.87    6.04
  -1  -7 -10   45.16    5.14
  -1  -7  11    5.79    1.72
   7  -1  11    5.59    2.50
  -1  -7  11    4.82    2.03
   7  -1  11    8.72    2.66
  -1  -7 -11    8.11    2.23
  -1  -7  12    3.34    2.15
   7  -1  12    8.61    2.69
  -1  -7  12    8.08    2.42
   7  -1  12    3.17    2.55
  -1  -7 -12    4.86    2.06
  -1  -7  13    7.66    3.05
   7  -1  13   14.34    3.64
   7  -1  13   16.69    3.65
  -1  -7  13   15.82    2.96
  -1  -7 -13   14.08    3.18
  -8   1   0   22.27    3.83
  -1  -8   0   53.46    4.69
   8  -1   0   46.42    5.05
  -8   1   1   -0.17    1.46
   8  -1   1    8.78    2.04
  -1  -8   1    6.24    2.15
  -1  -8  -1    3.25    2.09
   8  -1  -1    3.55    2.01
   8  -1  -1    2.44    2.25
  -8   1  -1    3.53    1.55
  -1  -8   2    4.31    1.55
   8  -1   2    3.93    2.06
   8  -1  -2    1.20    2.15
  -1  -8  -2    7.40    2.25
  -8   1  -2    1.18    1.62
   8  -1  -2    4.51    1.94
   8  -1   3    5.85    2.16
  -1  -8   3    2.95    2.41
  -8   1  -3    5.06    1.73
   8  -1  -3    2.42    2.02
   8  -1  -3    3.70    2.30
  -1  -8  -3    6.50    2.40
   8  -1   4   86.38    7.78
  -1  -8   4   65.93    7.48
  -8   1  -4   59.63    6.43
   8  -1  -4   79.45    7.74
  -1  -8  -4   78.16    8.02
   8  -1   5   11.97    2.29
  -1  -8   5    2.70    2.12
   8  -1  -5    4.45    2.17
  -1  -8  -5    0.38    2.14
  -8   1  -5   -0.37    1.55
   8  -1   6   -0.72    1.88
   8  -1   6    1.56    1.79
  -1  -8   6    0.87    1.31
  -1  -8  -6    1.16    1.74
   8  -1  -6    0.50    1.61
   8  -1   7    2.74    2.38
  -1  -8   7   -0.43    2.15
   8  -1   7    2.80    2.29
  -1  -8  -7   10.75    2.23
   8  -1  -7   -0.19    2.07
   8  -1   8   43.17    6.09
   8  -1   8   50.35    5.25
  -1  -8   8   39.32    5.81
  -1  -8  -8   40.72    5.65
   8  -1   9    2.45    2.09
   8  -1   9    0.38    1.98
  -1  -8   9    0.66    1.95
  -1  -8  -9    0.09    1.90
   2   0   0  761.62   19.87
  -2   0   0  711.28   21.15
   0  -2   0  764.05   15.33
   0  -2   0  755.68   23.02
  -2   0   1   74.11    2.41
   2   0   1   77.93    2.61
  -2   0   1   77.37    2.68
   0  -2   1   84.12    3.26
   0   2   1   73.98    1.77
   0  -2   1   78.60    2.07
  -2   0  -1   79.56    2.88
   0  -2  -1   83.75    3.23
  -2   0   2  295.71    8.26
   2   0   2  304.24    9.08
  -2   0   2  297.13    8.48
   0   2   2  296.57    6.46
   0  -2   2  301.42    9.88
   0  -2   2  302.68    7.60
  -2   0  -2  297.12    9.40
   0  -2  -2  316.30    9.65
  -2   0   3  170.10    4.98
   2   0   3  170.11    5.79
   0  -2   3  169.58    5.06
   0   2   3  175.91    4.33
   0  -2   3  176.75    5.99
  -2   0   3  171.72    5.30
  -2   0  -3  182.23    6.12
   0  -2  -3  181.57    5.93
   2   0   4  388.44   13.10
   0  -2   4  397.20   12.38
   0  -2   4  407.22   12.19
  -2   0   4  395.90   12.07
  -2   0  -4  391.57   12.74
   0  -2  -4  383.79   11.81
  -2   0   5  138.67    4.84
   2   0   5  141.65    5.36
   0  -2   5  133.56    4.86
  -2   0   5  146.19    3.99
   0   2   5  141.26    4.44
   0  -2   5  146.56    5.10
  -2   0  -5  145.26    5.30
   0  -2  -5  138.04    4.59
   2   0   6  550.73   20.84
  -2   0   6  564.01   18.80
  -2   0   6  574.31   14.08
   0  -2   6  523.03   18.50
   0   2   6  587.67   18.55
   0  -2   6  544.26   17.69
   0  -2  -6  575.35   17.13
  -2   0  -6  564.09   19.04
  -2   0   7  173.14    6.77
  -2   0   7  172.49    4.38
   0  -2   7  169.12    6.64
   2   0   7  162.54    6.93
   0  -2   7  168.31    6.05
   0   2   7  169.93    6.44
   0  -2  -7  196.16    6.03
  -2   0  -7  179.42    6.53
  -2   0   8  130.46    3.13
   0   2   8  131.37    5.38
   2   0   8  132.93    6.11
   0  -2   8  137.56    5.98
   0  -2  -8  130.85    4.34
  -2   0  -8  124.99    4.97
  -2   0   9  282.85   12.03
   2   0   9  302.12   13.71
   0   2   9  285.44   11.54
   0  -2   9  263.38    9.35
   0  -2   9  294.58   12.61
  -2   0  -9  291.28   10.39
   2   0  -9  292.20    6.10
   0  -2  -9  297.33    8.92
  -2   0  10   99.28    4.95
   2   0  10  101.62    5.86
   0   2  10  106.44    5.24
   0  -2  10   98.01    5.34
   0  -2  10  101.97    3.97
  -2   0 -10  105.85    4.29
   2   0 -10   96.46    1.87
   0  -2 -10  111.78    3.83
   2   0  11   54.15    4.03
  -2   0  11   61.27    3.90
   0  -2  11   60.71    3.64
   0   2  11   62.61    3.41
   0  -2  11   63.84    2.76
  -2   0 -11   76.88    3.12
   0  -2 -11   60.86    2.34
  -2   0  12   19.53    2.08
   0   2  12   23.61    2.20
   2   0  12   20.31    2.45
   0  -2  12   20.99    1.35
   0  -2  12   21.38    1.82
  -2   0 -12   20.25    1.42
   0  -2 -12   21.17    1.12
   0  -2  13  101.22    5.98
  -2   0  13  102.73    6.29
   0  -2  13  108.64    4.31
   2   0  13  102.12    6.97
   0   2  13  105.57    6.29
   0  -2 -13   99.71    3.32
  -2   0 -13  113.57    4.80
   0  -2  14   17.67    2.44
   2   0  14   15.76    1.35
   2   0  14   14.34    1.85
  -2   0  14   17.31    2.14
   0  -2  14   16.45    1.16
   0   2  14   17.42    2.23
  -2   0  15  108.10    7.23
   2   0  15  109.03    7.67
   0   2  15  110.32    7.12
   0  -2  15  115.09    7.74
   2   0  15  107.56    5.09
   2   0  16   34.03    3.67
  -2   0  16   41.62    3.67
   2   0  16   31.56    2.01
   0  -2  16   34.23    3.11
   0   2  16   41.49    3.67
   2   0  17   11.23    2.47
   0  -2  17   16.59    2.56
  -2   0  17   15.90    2.51
   0   2  17   16.35    1.93
   2   0  18   13.61    2.34
   0  -2  18    7.69    2.13
  -2   0  18    6.56    2.10
   0   2  18    6.02    2.04
  -2   0  19   49.24    4.69
   0  -2  19   40.84    3.82
   0   2  19   41.97    4.43
   2   0  19   35.86    3.71
   2   0  20    5.20    1.97
   0  -2  20    3.32    1.82
  -2   0  20    7.15    2.04
   0   2  20    4.22    1.91
  -2   0  21   22.74    3.51
   0   2  21   19.62    3.33
   0  -2  21   18.54    3.34
   2   0  21   21.40    3.41
   0  -2  22   -0.16    1.55
   2   0  22    2.27    1.65
  -2   0  22    1.23    1.60
   0   2  22    0.45    1.09
  -2   0  23    8.33    2.58
   0  -2  23    4.34    2.30
   0   2  23    6.34    2.61
   2   0  23    5.92    1.78
  -2  -1   0  745.82   23.14
  -1   2   0  718.20   10.32
   1  -2   0  757.06    9.35
   1  -2   0  766.75   24.19
  -2  -1   0  756.39   21.94
   2   1   1 1256.76   37.10
   1  -2   1 1195.51   38.85
   1  -2   1 1249.12   22.54
  -2  -1   1 1213.05   37.44
  -2  -1   1 1268.99   37.38
   1  -2  -1 1279.19   39.89
  -2  -1  -1 1233.41   39.30
  -2  -1   2  542.80   17.18
   2   1   2  529.84   16.71
  -2  -1   2  553.01   17.09
   1  -2   2  583.79   13.33
   1  -2   2  560.22   18.78
   1  -2  -2  578.64   18.24
  -2  -1  -2  567.15   18.29
   1  -2   3  971.43   31.46
  -2  -1   3  971.56   28.72
  -1   2   3 1007.36   15.55
   1  -2   3  979.56   24.87
   2   1   3  960.88   31.01
  -2  -1   3  961.01   30.70
  -2  -1  -3  926.18   30.38
   1  -2  -3  965.30   28.87
   1  -2  -3  919.67   14.92
  -2  -1   4  418.50   12.26
   1  -2   4  401.41   13.47
  -1   2   4  411.74    8.48
   1  -2   4  395.22   11.75
   2   1   4  382.31   13.81
  -2  -1   4  405.04   13.86
   1  -2  -4  406.37   12.59
  -2  -1  -4  397.63   13.28
   2   1   5  884.39   31.33
   1  -2   5  886.94   28.22
   1  -2   5  886.34   29.92
  -1   2   5  904.25   21.65
  -2  -1   5  879.43   25.37
  -2  -1   5  895.49   30.80
   1  -2  -5  910.45   26.75
  -2  -1  -5  927.23   31.30
  -2  -1   6   92.06    4.17
  -2  -1   6  107.30    3.42
   1  -2   6   98.17    4.16
  -1   2   6   96.22    3.16
   1  -2   6  101.97    4.24
   2   1   6   91.04    4.41
   1  -2  -6  103.10    3.57
  -2  -1  -6   99.15    4.17
  -2  -1   7   90.31    4.05
   1  -2   7   93.09    3.99
   1  -2   7   93.99    4.38
  -2  -1   7   95.30    3.07
   2   1   7   92.00    4.71
  -2  -1  -7  105.10    4.15
   1  -2  -7  102.77    3.51
   1  -2   8  114.99    5.39
  -1   2   8  114.52    4.33
  -2  -1   8  112.19    5.33
   1  -2   8  112.82    4.60
   2   1   8  104.67    5.12
  -2  -1   8  117.22    3.57
  -2  -1  -8  107.08    4.29
   1  -2  -8  102.67    3.71
  -2  -1   9  373.11   16.07
   1  -2   9  396.02   14.86
  -1   2   9  391.14   14.43
   1  -2   9  397.60   16.94
   2   1   9  373.18   16.58
  -2  -1   9  393.21   10.33
  -2  -1  -9  385.31   14.31
   1  -2  -9  382.05   11.09
   2   1  10   20.94    2.41
  -2  -1  10   21.04    0.93
  -1   2  10   21.95    1.68
   1  -2  10   19.90    2.09
   1  -2  10   23.35    1.60
  -2  -1  10   24.05    1.70
  -2  -1 -10   24.12    1.47
   1  -2 -10   19.39    1.08
  -2  -1  11    8.87    0.49
  -1   2  11    8.16    1.24
   1  -2  11    8.12    1.50
   2   1  11    8.00    1.76
  -2  -1  11   11.88    1.55
   1  -2 -11    9.30    0.66
  -2  -1 -11    8.06    0.92
   2   1  12  114.62    7.02
  -2  -1  12  112.51    6.33
   1  -2  12  107.47    5.89
   1  -2  12   95.94    4.42
  -1   2  12  105.15    5.61
  -2  -1 -12  104.71    4.65
   1  -2 -12  102.88    3.09
  -2  -1  13   64.57    4.62
   1  -2  13   68.64    3.49
   2   1  13   67.39    5.22
   1  -2  13   64.94    4.83
  -1   2  13   62.83    4.22
  -2  -1 -13   69.32    3.31
  -2  -1  14    3.20    1.44
   1  -2  14    3.28    1.48
  -1   2  14    3.37    1.18
   1  -2  14    4.19    0.86
   2   1  14    4.90    1.61
  -2  -1 -14    2.68    0.88
   2   1  15   43.84    4.19
  -2  -1  15   40.86    3.82
   1  -2  15   40.47    2.35
   1  -2  15   45.19    3.94
  -1   2  15   46.64    3.61
  -2  -1 -15   40.23    2.25
   2   1  16   29.69    3.61
  -2  -1  16   38.47    3.48
   1  -2  16   34.70    3.66
  -1   2  16   35.64    3.30
  -2  -1 -16   26.31    1.98
  -2  -1  17   31.51    3.64
   2   1  17   34.62    3.24
  -1   2  17   31.50    3.64
   1  -2  17   33.07    4.03
   2   1  18    0.71    1.87
  -2  -1  18    4.82    1.77
   1  -2  18    7.85    1.98
  -1   2  18    6.80    1.85
  -2  -1  19    7.19    1.52
   1  -2  19    4.51    2.20
  -1   2  19    7.48    2.13
   2   1  19    8.35    2.19
  -2  -1  20   24.64    3.56
   2   1  20   22.92    3.59
  -1   2  20   27.82    3.75
   1  -2  20   23.22    3.71
   2   1  21    9.92    2.58
  -2  -1  21    7.34    2.54
   1  -2  21    9.95    2.37
  -1   2  21    7.94    2.45
  -2  -1  22    1.78    1.86
  -1   2  22    1.72    1.74
   1  -2  22    2.06    1.80
   2   1  22    1.89    1.85
   2   1  23    1.14    1.32
  -2  -1  23    1.55    1.91
   1  -2  23    1.95    1.73
  -1   2  23    0.33    1.24
   2  -2   0  149.42    3.17
   2  -2   0  138.59    5.73
  -2  -2   0  131.03    5.18
  -2  -2   0  154.98    6.23
   2  -2   1  390.70   14.38
   2  -2   1  443.24   10.16
   2   2   1  388.59   13.32
  -2  -2   1  432.69   15.38
  -2  -2   1  385.28   13.44
   2  -2  -1  386.89   14.27
   2  -2  -1  404.67    6.82
  -2  -2  -1  396.89   15.12
   2  -2   2 1555.61   40.07
  -2  -2   2 1567.43   55.41
   2  -2   2 1575.84   58.20
  -2  -2   2 1591.61   54.09
   2   2   2 1575.78   52.38
   2  -2  -2 1516.76   51.47
   2  -2  -2 1504.75   23.66
  -2  -2  -2 1530.70   56.75
   2  -2   3   25.65    1.91
   2  -2   3   21.66    1.28
  -2  -2   3   22.48    1.31
   2   2   3   22.18    1.29
  -2  -2   3   27.04    1.67
  -2  -2  -3   31.70    1.81
   2  -2  -3   25.75    1.52
  -2   2   4  177.48    3.99
   2  -2   4  188.49    7.90
  -2  -2   4  177.92    7.36
   2  -2   4  178.37    6.13
   2   2   4  170.68    6.98
  -2  -2   4  198.35    7.36
   2  -2  -4  177.51    6.69
  -2  -2  -4  178.78    7.22
   2  -2   5  396.66   13.36
   2  -2   5  394.00   15.90
  -2  -2   5  373.22   14.93
  -2   2   5  377.90    9.26
   2   2   5  367.13   14.74
  -2  -2   5  405.84   14.36
   2  -2  -5  382.28   12.92
  -2  -2  -5  355.80   13.73
  -2   2   6  684.29   18.88
   2  -2   6  709.32   27.58
   2  -2   6  673.31   24.94
  -2  -2   6  718.40   24.71
   2   2   6  635.99   25.20
  -2  -2   6  683.03   27.44
   2  -2  -6  692.93   22.95
  -2  -2  -6  687.01   26.41
   2  -2   7  344.52   14.01
   2  -2   7  340.92   14.02
  -2   2   7  348.43   10.70
  -2  -2   7  328.86   14.50
   2   2   7  355.09   15.24
  -2  -2   7  368.67   13.00
   2  -2  -7  381.26   12.84
  -2  -2  -7  369.11   14.15
  -2   2   8    3.49    0.56
   2  -2   8    3.63    0.99
  -2  -2   8    4.29    1.00
   2  -2   8    2.41    0.91
   2   2   8    3.16    1.10
   2  -2  -8    3.72    0.73
  -2  -2  -8    2.90    0.80
  -2   2   9  416.39   15.39
   2  -2   9  461.00   19.97
   2  -2   9  444.15   18.55
  -2  -2   9  507.55   16.85
  -2  -2   9  445.36   20.06
   2   2   9  468.76   21.71
   2  -2  -9  462.61   14.58
  -2  -2  -9  459.64   18.28
  -2  -2  10  151.60    7.69
   2  -2  10  146.41    6.95
   2  -2  10  154.97    8.23
  -2   2  10  151.19    6.44
   2   2  10  149.50    8.52
  -2  -2  10  148.16    5.64
   2  -2 -10  160.91    5.41
  -2  -2 -10  160.52    6.91
  -2  -2  11  151.50    5.43
  -2   2  11  139.95    6.48
   2  -2  11  142.52    6.86
   2  -2  11  136.03    8.09
   2   2  11  141.04    8.37
  -2  -2  11  153.91    8.58
   2  -2 -11  145.43    4.94
  -2  -2 -11  156.96    7.03
  -2  -2  12   11.84    0.86
   2  -2  12   16.14    1.55
  -2   2  12   13.34    1.45
  -2  -2  12   13.93    2.02
   2  -2  12   10.75    2.06
   2   2  12   16.65    2.44
  -2  -2 -12   14.60    1.34
   2  -2  13   94.37    4.81
   2  -2  13   90.11    6.48
   2   2  13   94.37    6.76
  -2   2  13   92.24    5.10
  -2  -2  13  100.47    6.43
  -2  -2 -13   89.48    4.56
  -2   2  14   80.09    4.84
   2  -2  14   74.22    4.15
   2  -2  14   79.55    5.35
   2   2  14   85.20    6.42
  -2  -2  14   83.52    6.00
  -2  -2 -14   88.74    4.62
  -2  -2  15   46.13    3.68
   2  -2  15   53.70    4.58
  -2   2  15   45.56    3.11
   2   2  15   49.21    4.49
  -2  -2 -15   47.38    3.00
   2  -2  16    1.53    0.84
  -2   2  16    0.20    0.97
   2  -2  16   -0.31    1.27
   2   2  16    2.94    1.33
  -2  -2  16    0.45    1.19
  -2  -2 -16   -0.11    0.69
   2  -2  17   34.80    3.33
  -2   2  17   33.70    3.34
   2   2  17   35.76    4.20
  -2  -2  17   41.22    4.12
  -2   2  18   17.32    2.56
   2  -2  18   22.34    3.02
   2   2  18   18.10    2.53
  -2  -2  18   18.40    3.01
   2  -2  19    5.51    2.23
  -2  -2  19    7.23    2.24
  -2   2  19    7.05    1.88
   2   2  19   11.30    2.42
   2  -2  20    1.92    1.24
  -2  -2  20    0.76    1.70
  -2   2  20    2.57    1.50
   2   2  20    2.06    1.74
   2  -2  21   32.50    4.49
  -2   2  21   35.30    4.29
   2   2  21   32.56    4.63
  -2  -2  21   37.25    4.71
   2  -2  22    2.57    1.74
  -2   2  22   -0.48    1.56
   2   2  22    0.24    1.69
  -2  -2  22    0.03    1.74
  -2  -3   0  152.82    7.12
   3  -2   0  149.78    7.27
  -2  -3   0  139.20    6.14
   3  -2   0  160.67    4.78
   2   3   1  829.38   31.32
   3  -2   1  885.75   36.42
  -2  -3   1  838.63   35.41
   3  -2   1  880.49   25.38
  -2  -3   1  829.88   31.57
   3  -2  -1  876.76   35.37
   3  -2  -1  905.18   23.19
  -2  -3  -1  796.11   33.44
   2   3   2  135.16    5.99
  -2  -3   2  148.46    6.54
  -2  -3   2  151.58    7.17
   3  -2   2  155.97    7.05
   3  -2   2  154.35    5.36
   3  -2  -2  162.18    7.34
  -2  -3  -2  140.52    6.97
   3  -2  -2  147.38    4.15
   3  -2   3  506.88   22.26
   3  -2   3  517.57   17.40
   2   3   3  488.91   19.75
  -2  -3   3  489.71   20.17
  -2  -3   3  521.31   21.25
   3  -2  -3  514.28   13.31
  -2  -3  -3  534.59   22.55
   3  -2  -3  543.53   21.60
   3  -2   4   72.72    3.24
  -3   2   4   70.85    2.38
   3  -2   4   70.32    4.19
   2   3   4   67.28    3.56
  -2  -3   4   74.72    3.92
  -2  -3   4   67.45    3.40
  -2  -3  -4   78.17    3.93
   3  -2  -4   75.50    3.52
   3  -2   5   32.22    2.17
  -2  -3   5   34.32    2.30
  -2  -3   5   37.59    2.36
   2   3   5   26.84    2.17
  -3   2   5   29.53    1.25
   3  -2   5   33.12    2.19
  -2  -3  -5   36.30    2.20
   3  -2  -5   33.08    2.12
  -2  -3   6  237.21   10.26
   3  -2   6  234.92   11.12
  -3   2   6  221.10    7.17
  -2  -3   6  224.21   10.48
   2   3   6  222.21   10.20
   3  -2   6  237.60   10.19
  -2  -3  -6  241.44   10.97
   3  -2  -6  221.60    8.99
   3  -2   7   15.13    1.47
   3  -2   7   16.55    1.82
  -3   2   7   16.40    1.06
   2   3   7   16.87    1.80
  -2  -3   7   15.96    1.73
  -2  -3   7   15.89    1.55
   3  -2  -7   16.62    1.32
  -2  -3  -7   20.65    1.77
   3  -2   8   79.36    4.80
  -2  -3   8   73.80    4.53
   3  -2   8   74.10    4.51
  -2  -3   8   78.10    4.07
   2   3   8   76.51    4.60
  -3   2   8   74.81    3.14
  -2  -3  -8   71.76    4.10
   3  -2  -8   70.09    3.68
   3  -2   9    7.11    1.47
  -2  -3   9    9.09    1.45
   3  -2   9    7.49    1.13
   2   3   9    7.07    1.23
  -2  -3   9    8.11    1.13
  -2  -3  -9   11.19    1.32
   3  -2  -9    9.42    0.98
   2   3  10  139.29    7.80
  -2  -3  10  138.40    8.18
   3  -2  10  140.35    8.33
   3  -2  10  145.68    8.22
  -2  -3  10  146.07    6.46
  -3   2  10  149.28    6.38
   3  -2 -10  147.76    5.82
  -2  -3 -10  148.00    7.42
   3  -2  11   21.47    2.59
  -2  -3  11   22.01    2.40
   3  -2  11   27.03    2.37
  -3   2  11   18.04    1.74
   2   3  11   22.19    2.70
  -2  -3  11   14.50    1.37
   3  -2 -11   20.74    1.50
  -2  -3 -11   21.90    1.94
  -2  -3  12  133.15    6.00
   3  -2  12  135.64    7.90
   3  -2  12  122.57    7.44
  -3   2  12  146.97    7.53
   2   3  12  138.39    8.60
  -2  -3  12  135.54    8.38
   3  -2 -12  119.16    4.88
  -2  -3 -12  143.75    7.20
   3  -2  13   46.25    3.72
  -3   2  13   51.95    3.53
  -2  -3  13   54.34    3.26
   3  -2  13   42.70    4.24
  -2  -3  13   46.53    4.17
   2   3  13   48.33    4.62
  -2  -3 -13   48.56    3.16
   3  -2  14   73.16    4.80
  -3   2  14   75.28    4.96
   3  -2  14   74.97    5.92
   2   3  14   69.02    6.01
  -2  -3  14   79.47    6.09
  -2  -3 -14   78.09    4.51
   3  -2  15   24.61    3.20
  -2  -3  15   25.73    3.23
   3  -2  15   23.62    2.39
  -3   2  15   24.02    2.71
   2   3  15   24.48    3.31
  -2  -3 -15   27.66    2.25
   3  -2  16   21.01    2.08
   3  -2  16   20.18    2.35
   2   3  16   22.63    3.15
  -2  -3  16   23.59    2.35
  -2  -3 -16   16.49    1.77
   3  -2  17   34.13    3.04
   3  -2  17   46.90    4.60
  -3   2  17   42.92    3.98
   2   3  17   42.05    4.49
  -2  -3  17   45.45    4.74
   3  -2  18   39.81    4.86
  -3   2  18   45.92    4.29
  -2  -3  18   46.18    4.99
   2   3  18   39.67    4.79
  -3   2  19   11.45    2.15
   3  -2  19    8.07    2.47
  -2  -3  19    8.29    2.39
   2   3  19    6.04    2.56
   3  -2  20    6.14    2.28
  -2  -3  20    1.28    2.23
   2   3  20    7.44    2.18
  -3   2  21   10.98    2.83
  -2  -3  21   16.27    3.12
   2   3  21    8.97    3.14
   3  -2  21   10.34    3.09
   4  -2   0  268.85   13.65
  -2  -4   0  274.15   11.98
   4  -2   0  286.49   10.30
  -2  -4   0  279.34   14.29
   4  -2   1   18.37    2.13
   4  -2   1   18.06    1.38
  -2  -4   1   16.40    1.34
   2   4   1   19.44    1.39
  -2  -4   1   18.33    2.27
   4  -2  -1   19.29    1.23
   4  -2  -1   20.41    2.08
  -2  -4  -1   20.60    2.23
   4  -2   2   81.95    4.74
  -2  -4   2   83.17    4.60
   4  -2   2   86.15    4.03
   2   4   2   82.98    4.35
  -2  -4   2   92.17    5.64
   4  -2  -2   89.76    3.66
   4  -2  -2   90.61    5.14
  -2  -4  -2   87.26    5.40
   4  -2   3    1.81    0.88
   4  -2   3    1.08    1.13
  -2  -4   3    1.82    0.87
   2   4   3    1.83    0.89
  -2  -4   3    1.05    0.90
   4  -2  -3    2.97    0.54
   4  -2  -3    4.37    1.09
  -2  -4  -3    4.22    1.16
  -2  -4   4  401.28   20.02
   4  -2   4  394.11   16.72
   4  -2   4  364.57   18.05
   2   4   4  371.42   16.70
  -2  -4   4  368.11   17.08
   4  -2  -4  382.39   17.62
   4  -2  -4  385.04   13.02
  -2  -4  -4  357.04   18.08
  -4   2   5  147.34    5.88
   4  -2   5  161.87    7.88
   4  -2   5  152.16    8.30
  -2  -4   5  154.37    8.08
   2   4   5  157.97    8.04
  -2  -4   5  179.17    9.66
   4  -2  -5  164.33    8.34
  -2  -4  -5  153.88    8.68
   2   4   6   61.59    3.95
   4  -2   6   58.28    3.95
   4  -2   6   65.14    4.61
  -4   2   6   60.42    2.81
  -2  -4   6   67.53    4.12
  -2  -4   6   68.56    4.64
   4  -2  -6   64.66    4.00
  -2  -4  -6   64.43    4.61
   2   4   7   62.23    4.31
   4  -2   7   61.18    4.10
   4  -2   7   66.42    4.06
  -2  -4   7   75.18    4.99
  -4   2   7   63.02    3.07
  -2  -4   7   62.53    3.89
   4  -2  -7   72.60    4.19
  -2  -4  -7   71.33    4.85
   4  -2   8  300.56   16.48
  -4   2   8  291.80   11.60
   4  -2   8  300.57   15.74
   2   4   8  299.32   15.35
  -2  -4   8  328.83   16.85
  -2  -4   8  289.98   15.80
   4  -2  -8  290.92   13.00
  -2  -4  -8  314.66   16.30
   4  -2   9  108.82    7.27
   4  -2   9  110.44    7.31
   2   4   9  112.03    7.13
  -2  -4   9  118.33    7.05
  -2  -4   9  109.54    6.45
   4  -2  -9  112.07    5.54
  -2  -4  -9  117.25    7.01
   4  -2  10   39.27    2.99
   4  -2  10   42.04    3.71
  -4   2  10   28.71    2.18
   2   4  10   43.01    2.98
  -2  -4  10   42.73    3.22
  -2  -4  10   36.39    3.05
   4  -2 -10   40.61    2.70
  -2  -4 -10   38.17    3.10
   4  -2  11   23.29    2.82
   4  -2  11   21.63    2.65
  -4   2  11   22.35    1.86
  -2  -4  11   21.91    2.63
   2   4  11   26.92    2.80
  -2  -4  11   20.80    2.22
   4  -2 -11   19.98    1.64
  -2  -4 -11   20.26    2.17
   4  -2  12   94.94    6.70
   4  -2  12   81.90    5.39
  -4   2  12   82.55    4.79
   2   4  12   82.20    6.04
  -2  -4  12   81.10    6.13
  -2  -4  12   77.73    4.78
   4  -2 -12   75.57    3.95
  -2  -4 -12   81.12    5.24
  -4   2  13    7.65    1.40
   4  -2  13    9.68    1.83
   4  -2  13    5.41    2.18
   2   4  13    8.75    1.97
  -2  -4  13    8.60    1.31
  -2  -4  13    8.06    1.95
  -2  -4 -13    9.16    1.52
   4  -2  14   21.12    3.63
   4  -2  14   27.91    3.34
  -4   2  14   30.11    2.73
   2   4  14   33.24    3.67
  -2  -4  14   29.00    2.52
  -2  -4  14   29.36    3.61
  -2  -4 -14   33.33    2.78
   2   4  15    0.65    1.28
   4  -2  15   -1.40    1.28
   4  -2  15    1.21    1.11
  -4   2  15    0.46    0.90
  -2  -4  15    0.23    1.21
  -2  -4 -15    0.45    0.86
   4  -2  16    9.29    2.64
  -4   2  16   12.63    2.14
   4  -2  16   16.00    2.44
   2   4  16   13.67    2.10
  -2  -4  16   16.17    2.16
  -2  -4 -16   13.27    2.04
   4  -2  17    0.75    1.58
   4  -2  17    0.69    1.14
  -4   2  17    0.22    1.20
   2   4  17    0.05    1.48
  -2  -4  17    3.04    1.55
   4  -2  18    8.22    1.77
  -4   2  18    6.13    1.97
   2   4  18    2.63    2.17
  -2  -4  18    8.34    2.39
   4  -2  19    3.95    2.09
   2   4  19    1.29    1.92
  -2  -4  19    3.47    1.99
   4  -2  20   10.71    2.91
   2   4  20    7.11    2.84
  -2  -4  20   10.06    2.97
   5  -2   0    2.76    1.18
  -2  -5   0    0.10    1.17
   2   5   0    0.33    0.86
  -2  -5   1   63.85    4.05
  -2  -5   1   69.51    5.38
   5  -2   1   62.09    5.05
   5  -2   1   61.56    3.62
   2   5   1   64.96    4.11
  -2  -5  -1   64.19    5.09
   5  -2  -1   63.72    3.51
   5  -2  -1   63.24    4.86
  -2  -5   2  198.86   11.61
   5  -2   2  195.07   11.85
   5  -2   2  200.87    9.59
   2   5   2  197.09   10.06
  -2  -5   2  196.55   10.06
  -2  -5  -2  195.51   11.95
   5  -2  -2  188.59   11.39
   5  -2  -2  200.42    8.89
  -2  -5   3   13.11    2.42
   2   5   3   14.56    1.76
  -2  -5   3   12.81    1.81
   5  -2   3   13.10    1.79
   5  -2   3   16.70    1.81
  -2  -5  -3   13.78    2.34
   5  -2  -3   13.56    1.36
   5  -2  -3   13.99    2.14
   5  -2   4    6.04    1.68
  -2  -5   4    8.92    1.88
  -2  -5   4    5.80    1.41
   2   5   4    7.97    1.41
   5  -2   4    4.65    1.46
  -2  -5  -4    4.21    1.71
   5  -2  -4    7.40    1.61
   5  -2  -4    8.68    0.98
   2   5   5  109.98    6.47
  -2  -5   5  111.57    7.12
   5  -2   5  116.38    6.90
  -2  -5   5  103.73    6.32
   5  -2   5  109.56    7.53
   5  -2  -5  104.57    4.98
  -2  -5  -5  102.77    7.15
   5  -2  -5  114.98    7.08
  -5   2   6   27.21    2.00
   5  -2   6   31.66    2.95
  -2  -5   6   29.27    2.73
   2   5   6   31.04    2.75
  -2  -5   6   31.68    2.85
   5  -2   6   34.62    3.44
  -2  -5  -6   32.70    3.18
   5  -2  -6   30.29    2.93
   2   5   7    3.73    1.19
  -2  -5   7    0.76    1.29
  -2  -5   7    4.91    1.15
  -5   2   7    4.90    0.87
   5  -2   7    1.70    1.36
   5  -2   7    3.14    1.56
   5  -2  -7    3.67    1.35
  -2  -5  -7    5.20    1.51
   5  -2   8    4.57    1.54
   5  -2   8    2.95    1.10
  -2  -5   8    3.68    1.64
   2   5   8    2.55    1.29
  -2  -5   8    4.70    1.37
  -5   2   8    2.32    0.81
  -2  -5  -8    5.63    1.51
   5  -2  -8    3.74    1.24
   2   5   9   43.03    3.92
   5  -2   9   44.45    4.45
  -2  -5   9   46.28    4.09
  -2  -5   9   50.58    4.60
   5  -2   9   52.71    4.66
  -2  -5  -9   46.77    4.21
   5  -2  -9   46.61    3.62
  -5   2  10   38.37    2.88
  -2  -5  10   49.69    4.22
  -2  -5  10   56.23    4.58
   2   5  10   47.80    4.02
   5  -2  10   44.18    4.29
   5  -2  10   42.46    4.38
  -2  -5 -10   44.27    4.05
   5  -2 -10   47.54    3.63
  -2  -5  11   13.10    2.40
  -2  -5  11   18.91    2.60
   2   5  11   11.06    2.48
   5  -2  11   13.96    2.72
   5  -2  11   17.58    2.70
  -5   2  11   14.87    1.79
  -2  -5 -11   19.31    2.35
   5  -2 -11   11.68    1.54
   5  -2  12   28.04    3.41
   2   5  12   22.12    2.94
  -2  -5  12   24.27    2.88
   5  -2  12   18.91    3.08
  -2  -5  12   21.18    3.10
  -5   2  12   24.24    2.35
  -2  -5 -12   24.22    2.68
  -2  -5  13   12.20    2.18
   5  -2  13   11.90    2.45
   2   5  13   11.38    2.18
  -2  -5  13   10.75    1.84
   5  -2  13    5.35    2.20
  -5   2  13    9.93    2.02
  -2  -5 -13   11.13    1.89
   2   5  14   94.55    7.56
   5  -2  14   96.18    7.50
  -2  -5  14   85.93    7.39
  -2  -5  14   83.31    6.06
   5  -2  14   80.57    7.49
  -5   2  14   85.03    6.04
  -2  -5 -14   74.24    6.00
   2   5  15   27.28    3.56
  -2  -5  15   27.63    3.59
   5  -2  15   21.80    3.85
   5  -2  15   27.68    3.50
  -2  -5 -15   19.43    2.74
   5  -2  16   10.29    2.58
  -2  -5  16    7.05    2.42
   2   5  16    6.40    2.38
   5  -2  16    6.69    2.27
  -2  -5  17    5.82    2.37
   2   5  17    8.01    2.24
   5  -2  17    6.71    2.51
   5  -2  17    5.21    2.29
   2   5  18   33.92    4.58
  -2  -5  18   32.04    3.87
   5  -2  18   33.10    4.90
  -2  -6   0   23.89    3.23
   6  -2   0   22.58    3.09
   6  -2   0   22.46    2.34
   2   6   0   23.11    2.45
   6  -2   1  174.32    9.29
  -2  -6   1  159.62   11.54
   6  -2   1  160.84   11.09
   2   6   1  161.56    9.26
   6  -2  -1  175.63    9.20
   6  -2  -1  156.23   10.11
  -2  -6  -1  156.77   10.31
   2   6  -1  129.60    8.73
   6  -2   2   63.14    4.99
  -2  -6   2   63.18    4.58
   2   6   2   66.55    4.69
  -2  -6   2   61.64    5.14
   6  -2   2   60.31    4.45
   6  -2  -2   60.62    5.48
   6  -2  -2   68.51    4.31
  -2  -6  -2   69.55    5.05
  -2  -6   3   56.36    4.31
   6  -2   3   57.56    4.34
   6  -2   3   52.74    5.20
   2   6   3   57.58    4.56
  -2  -6   3   58.57    5.55
   6  -2  -3   61.80    5.18
   6  -2  -3   58.35    3.87
  -2  -6  -3   58.92    5.32
   6  -2   4   90.28    6.16
   2   6   4   84.97    5.93
  -2  -6   4   86.66    5.85
  -2  -6   4   87.14    7.29
   6  -2   4   88.55    6.50
   6  -2  -4   90.24    6.84
   6  -2  -4   80.32    5.01
  -2  -6  -4   86.61    7.20
  -2  -6   5  128.70    8.71
   6  -2   5  132.66    9.69
   2   6   5  126.58    7.77
  -2  -6   5  119.74    7.85
   6  -2   5  125.09    8.27
   6  -2  -5  112.69    7.13
   6  -2  -5  126.22    8.82
  -2  -6  -5  115.16    8.83
  -2  -6   6   40.08    3.60
   6  -2   6   42.00    4.60
   6  -2   6   40.33    3.91
   2   6   6   40.25    3.62
  -2  -6   6   40.98    3.76
   6  -2  -6   45.98    4.18
   6  -2  -6   37.04    2.89
  -2  -6  -6   36.73    4.13
   6  -2   7   12.45    2.66
   6  -2   7   14.78    2.44
   2   6   7   18.52    2.44
  -2  -6   7   22.83    3.06
  -2  -6   7   22.16    2.62
   6  -2  -7   20.75    2.78
   6  -2  -7   20.53    1.98
  -2  -6  -7   22.54    2.97
   6  -2   8   88.21    7.32
   2   6   8   81.85    6.09
  -2  -6   8   86.67    7.14
  -2  -6   8   75.48    5.93
   6  -2   8   78.14    6.51
   6  -2  -8   86.56    6.52
  -2  -6  -8   75.73    6.46
   2   6   9   41.02    4.07
  -2  -6   9   44.30    4.38
   6  -2   9   52.92    5.06
   6  -2   9   45.55    4.97
  -2  -6   9   41.82    4.63
   6  -2  -9   49.99    4.41
  -2  -6  -9   51.58    4.96
   6  -2  10   23.61    3.45
  -2  -6  10   17.96    3.13
  -2  -6  10   23.28    3.17
   6  -2  10   22.96    2.82
   2   6  10   18.93    2.91
   6  -2 -10   24.16    2.90
  -2  -6 -10   22.28    3.19
   6  -2  11   14.98    3.00
   6  -2  11   17.47    2.90
   2   6  11   15.31    2.58
  -2  -6  11   15.24    2.78
  -2  -6  11   13.61    2.14
   6  -2 -11   12.89    2.15
  -2  -6 -11   17.87    2.71
   6  -2  12   13.67    2.81
  -2  -6  12    8.65    2.22
  -2  -6  12    6.65    2.51
   6  -2  12   11.19    2.76
   2   6  12   13.59    2.34
  -2  -6 -12   10.24    2.30
   6  -2  13   30.25    4.25
   6  -2  13   29.82    3.45
  -2  -6  13   29.03    3.74
  -2  -6  13   31.33    4.10
   2   6  13   29.80    4.14
  -2  -6 -13   32.56    3.00
   6  -2  14   10.43    2.75
   6  -2  14    7.17    2.67
  -2  -6  14    7.68    2.59
  -2  -6 -14   10.16    2.12
   6  -2  15    0.55    1.77
   6  -2  15   -0.99    1.72
  -2  -6  15   -2.45    1.72
   6  -2  16   -1.77    1.72
   6  -2  16   -0.58    1.62
  -2  -6  16    3.13    1.65
   7  -2   0    8.82    2.07
   7  -2   0    2.62    1.56
  -2  -7   0    6.48    1.42
   2   7   0    0.48    1.40
   7  -2   1   22.82    3.55
  -2  -7   1   27.37    3.77
   7  -2   1   22.67    3.43
   2   7   1   24.39    2.96
   7  -2  -1   25.00    2.99
   7  -2  -1   19.02    3.44
  -2  -7  -1   23.12    3.66
   2   7  -1   25.10    2.90
   7  -2   2   24.18    3.06
   7  -2   2   21.89    3.46
  -2  -7   2   21.36    3.60
   2   7   2   22.06    2.81
  -2  -7  -2   22.02    3.48
   7  -2  -2   21.24    3.40
   7  -2  -2   20.98    2.81
   2   7  -2   20.22    2.78
   7  -2   3    9.86    2.37
   7  -2   3    9.41    2.60
   2   7   3   12.65    2.17
  -2  -7   3   13.63    2.77
  -2  -7   3   11.35    2.16
   7  -2  -3   11.75    1.95
   7  -2  -3   10.50    1.94
  -2  -7  -3    8.80    2.66
   7  -2   4   27.13    3.74
   7  -2   4   19.42    3.31
  -2  -7   4   20.33    2.83
   2   7   4   26.15    3.04
  -2  -7   4   26.37    3.76
   7  -2  -4   20.33    3.38
  -2  -7  -4   24.51    3.72
   7  -2   5   16.91    2.89
   7  -2   5   19.49    3.29
  -2  -7   5   16.96    2.53
   2   7   5   20.55    2.65
  -2  -7   5   18.12    2.56
  -2  -7  -5   14.17    3.01
   7  -2  -5   18.57    3.26
   7  -2   6    7.35    2.23
   7  -2   6    6.35    1.71
  -2  -7   6    4.54    1.69
  -2  -7   6    7.61    1.80
   7  -2  -6    7.09    2.18
  -2  -7  -6    6.97    1.73
   7  -2   7   15.42    3.20
   7  -2   7   12.95    2.79
  -2  -7   7   14.26    2.46
  -2  -7   7    7.86    2.81
   7  -2  -7   14.87    2.87
  -2  -7  -7   18.09    2.97
   7  -2   8   34.71    4.37
   7  -2   8   39.42    4.19
  -2  -7   8   31.94    3.90
  -2  -7   8   35.06    4.68
   7  -2  -8   36.81    4.15
  -2  -7  -8   32.70    3.60
   7  -2   9    0.83    1.91
   7  -2   9    2.34    1.89
  -2  -7   9    4.14    1.62
  -2  -7   9    0.65    1.82
  -2  -7  -9    0.16    1.98
   7  -2  -9    1.73    1.82
   7  -2  10    1.90    1.88
   7  -2  10    0.68    2.07
  -2  -7  10    1.69    1.81
  -2  -7  10    4.03    1.62
  -2  -7 -10   -0.88    1.79
   7  -2  11    3.67    1.67
   7  -2  11    4.06    2.30
  -2  -7  11    4.80    1.99
  -2  -7  11    2.09    1.97
  -2  -7 -11    4.06    2.17
   7  -2  12   15.15    3.62
   7  -2  12   16.91    2.97
  -2  -7  12   19.54    3.30
  -2  -7  12    8.51    3.17
  -2  -7 -12   17.52    3.27
   7  -2  13    4.34    2.27
   7  -2  13    2.26    1.67
  -2  -7  13    1.99    2.03
  -2  -7 -13    0.49    1.87
   8  -2   0    2.49    2.25
  -2  -8   0    5.12    2.20
  -2  -8   1   19.41    3.60
   8  -2   1   14.98    3.67
   8  -2  -1   18.61    2.79
  -2  -8  -1   15.85    2.72
   8  -2   2   10.45    2.29
  -2  -8   2   15.12    2.98
  -2  -8  -2    6.18    2.78
   8  -2  -2    8.64    3.04
   8  -2   3    5.14    1.91
  -2  -8   3    4.33    1.80
   8  -2  -3    7.74    2.40
  -2  -8  -3    5.92    2.54
   8  -2   4    3.25    1.65
  -2  -8   4    3.27    2.28
   8  -2  -4    5.46    1.79
  -2  -8  -4    4.18    2.34
   8  -2   5   17.69    3.60
  -2  -8   5   12.92    3.50
   8  -2  -5   15.57    2.72
  -2  -8  -5   15.84    3.47
   8  -2   6   10.46    3.12
  -2  -8   6    9.81    3.01
  -2  -8  -6   10.93    2.92
   8  -2  -6    7.36    3.10
   8  -2   7    2.39    2.64
  -2  -8   7    8.06    2.70
   8  -2  -7   10.62    2.67
  -2  -8  -7    8.31    2.82
   0  -3   0  724.96   27.99
   0  -3   0  808.37   20.08
   3   0   0  742.92   24.70
  -3   0   0  751.03   27.39
   0   3   1  493.98   12.34
   0  -3   1  489.27   18.90
   0  -3   1  484.42   13.02
   3   0   1  474.92   16.30
  -3   0   1  476.11   15.73
  -3   0   1  493.79   17.71
   0  -3  -1  485.92   18.38
  -3   0  -1  472.40   17.97
   0  -3   2   55.88    2.08
   0  -3   2   59.79    2.80
   3   0   2   55.29    2.67
   0   3   2   56.62    1.88
  -3   0   2   52.16    2.38
  -3   0   2   54.31    2.40
   0  -3  -2   52.13    2.60
  -3   0  -2   52.85    2.58
   0   3   3  758.17   19.78
   0  -3   3  726.59   22.27
   0  -3   3  722.86   27.71
   3   0   3  744.36   26.79
  -3   0   3  741.04   25.61
  -3   0   3  739.37   25.05
   0  -3  -3  736.01   27.76
  -3   0  -3  726.68   28.09
   0   3   4  446.37   12.53
   0  -3   4  444.19   17.88
   0  -3   4  449.24   14.67
  -3   0   4  437.60   15.41
  -3   0   4  432.42   15.43
   3   0   4  447.95   17.13
   0  -3  -4  449.92   16.90
  -3   0  -4  459.03   18.01
   0   3   5   98.60    3.49
   0  -3   5   94.00    4.72
   0  -3   5   92.31    3.92
   3   0   5   88.96    4.51
  -3   0   5   97.14    3.83
  -3   0   5   97.52    4.20
   0  -3  -5   97.80    4.40
  -3   0  -5   99.48    4.71
   0  -3   6  100.93    4.88
   0  -3   6  105.82    4.58
   3   0   6  100.24    5.13
  -3   0   6  103.93    3.84
  -3   0   6  104.44    4.60
   0  -3  -6   97.38    4.44
  -3   0  -6   97.36    4.53
   0   3   7  598.78   21.98
   0  -3   7  625.22   24.74
   0  -3   7  623.65   24.79
  -3   0   7  617.45   23.97
  -3   0   7  628.03   20.21
   3   0   7  594.64   26.38
   0  -3  -7  644.90   23.35
  -3   0  -7  653.89   26.44
   0   3   8  211.40    8.53
   0  -3   8  208.23    9.40
   0  -3   8  205.83    9.05
  -3   0   8  200.21    6.95
  -3   0   8  199.29    8.88
   3   0   8  197.72   10.22
   0  -3  -8  204.31    8.27
  -3   0  -8  198.44    9.09
   0   3   9   77.83    4.13
   0  -3   9   80.65    4.29
   3   0   9   72.75    4.37
  -3   0   9   74.34    4.21
   0  -3   9   75.46    4.45
  -3   0   9   82.42    3.04
   0  -3  -9   98.72    4.40
  -3   0  -9   77.59    4.16
   0   3  10   12.80    1.50
   0  -3  10   13.09    1.46
   0  -3  10   14.18    1.76
  -3   0  10   12.24    0.91
   3   0  10   12.38    1.96
  -3   0  10   13.09    1.58
   0  -3 -10   14.47    1.17
  -3   0 -10   11.69    1.45
   0   3  11  166.95    7.84
   0  -3  11  168.29    7.76
   0  -3  11  159.46    8.27
   3   0  11  173.13   10.23
  -3   0  11  173.41    8.83
   0  -3 -11  161.74    6.56
  -3   0 -11  166.94    7.89
   3   0 -11  159.29    4.92
   0   3  12  140.44    8.04
   0  -3  12  137.04    8.37
   3   0  12  136.82    9.03
  -3   0  12  139.95    8.06
   0  -3 -12  153.49    6.33
  -3   0 -12  146.24    7.27
   0   3  13   79.72    5.17
   0  -3  13   82.75    5.10
   0  -3  13   84.74    4.43
   3   0  13   75.41    6.06
  -3   0  13   78.34    5.39
   0  -3 -13   81.92    3.70
  -3   0 -13   79.48    4.55
   0   3  14    2.65    1.14
   3   0  14    2.33    1.44
   0  -3  14   -0.24    0.81
  -3   0  14    2.54    1.12
   0  -3  14    2.25    0.88
  -3   0 -14    1.53    0.90
   0  -3 -14    1.97    0.53
  -3   0  15   30.25    2.82
   0  -3  15   21.73    2.32
   0  -3  15   21.12    1.80
   3   0  15   21.73    2.95
   0   3  15   26.18    2.67
  -3   0 -15   25.69    2.15
   3   0  16   32.35    4.05
   0  -3  16   36.13    3.08
   3   0  16   30.35    2.44
  -3   0  16   34.78    3.47
   0   3  16   37.66    3.52
   3   0  17   20.19    1.88
   3   0  17   20.08    3.21
  -3   0  17   20.62    2.84
   0  -3  17   19.29    2.86
   0   3  17   22.53    2.80
   0  -3  18    0.45    1.48
   3   0  18    3.74    1.66
  -3   0  18    1.49    1.46
   0   3  18    2.31    1.50
   0  -3  19    4.84    1.91
   3   0  19    3.96    1.37
  -3   0  19    3.98    1.78
   0   3  19    4.24    1.78
   3   0  20   12.21    2.31
  -3   0  20   16.06    3.05
   0  -3  20   21.74    3.29
   0   3  20   17.57    2.99
   0  -3  21    0.33    1.61
   3   0  21    3.03    1.49
  -3   0  21    0.73    1.08
   0   3  21   -0.85    0.98
   0  -3  22    6.05    1.64
   3   0  22    0.30    2.08
  -3   0  22    0.58    2.10
   0   3  22    2.67    1.97
  -3  -1   0  330.15   12.45
   3   1   0  311.56   11.66
   1  -3   0  320.54   12.81
   1  -3   0  315.96    5.77
  -3  -1   1   48.75    2.50
   1  -3   1   52.76    2.63
   1  -3   1   52.89    1.41
   3   1   1   51.44    2.54
  -3  -1   1   50.76    2.70
  -1   3   1   49.45    0.89
  -3  -1  -1   55.91    2.87
   1  -3  -1   55.03    2.96
  -3  -1   2  214.00    8.17
  -3  -1   2  200.04    7.76
   1  -3   2  211.20    5.36
   3   1   2  194.48    7.87
  -1   3   2  202.31    2.99
   1  -3   2  199.91    8.26
  -3  -1  -2  203.75    8.59
   1  -3  -2  191.54    8.24
  -3  -1   3   12.73    0.93
   1  -3   3   12.22    0.74
  -3  -1   3   11.31    1.08
  -1   3   3   12.70    0.39
   3   1   3   10.84    0.95
   1  -3   3   11.43    1.44
   1  -3  -3   10.14    1.31
  -3  -1  -3   11.54    1.22
   3   1   4   68.21    3.29
  -3  -1   4   70.54    3.44
   1  -3   4   79.29    2.76
   1  -3   4   69.41    3.82
  -3  -1   4   71.73    3.23
  -1   3   4   71.47    1.76
   1  -3  -4   73.91    3.67
  -3  -1  -4   70.82    3.36
  -1   3   5   68.66    2.03
   3   1   5   62.82    3.62
   1  -3   5   69.02    3.85
   1  -3   5   68.31    2.82
  -3  -1   5   67.18    3.19
  -3  -1   5   68.11    3.04
  -3  -1  -5   66.78    3.52
   1  -3  -5   64.94    3.48
   1  -3   6  396.55   16.97
   1  -3   6  397.64   14.53
  -1   3   6  394.76   10.82
  -3  -1   6  394.61   14.25
   3   1   6  372.83   16.39
  -3  -1   6  385.83   16.44
   1  -3  -6  402.24   15.44
  -3  -1  -6  390.89   16.38
   1  -3   7   51.49    3.30
   1  -3   7   53.07    2.79
  -1   3   7   49.88    1.99
   3   1   7   46.81    3.24
  -3  -1   7   52.89    2.77
   1  -3  -7   49.60    2.74
  -3  -1  -7   47.78    2.59
   1  -3   8   10.84    1.22
   3   1   8    9.91    1.61
  -3  -1   8    7.53    1.25
   1  -3   8    8.75    1.33
  -1   3   8    8.35    0.81
  -3  -1   8    9.23    0.94
  -3  -1  -8    7.89    0.91
   1  -3  -8    6.84    1.03
   1  -3   9  179.84    8.74
   3   1   9  185.90   10.17
  -1   3   9  186.19    7.36
  -3  -1   9  174.02    8.54
  -3  -1   9  198.89    6.77
   1  -3   9  180.10    8.90
  -3  -1  -9  189.11    8.81
   1  -3  -9  179.42    7.27
  -3  -1  10  342.87   17.02
   3   1  10  354.12   18.57
   1  -3  10  363.03   17.02
  -3  -1  10  359.87   11.71
   1  -3  10  358.26   15.74
  -3  -1 -10  381.73   16.81
   1  -3 -10  338.11   12.78
  -3  -1  11   19.11    1.71
   1  -3  11   16.15    1.85
   1  -3  11   19.31    2.29
   3   1  11   18.58    2.54
  -1   3  11   20.52    1.65
  -3  -1  11   17.73    1.11
  -3  -1 -11   16.19    1.74
   1  -3 -11   19.56    1.50
   1  -3  12    1.79    0.98
   1  -3  12    1.20    1.32
   3   1  12    2.28    1.11
  -1   3  12    3.96    0.94
  -3  -1  12    1.14    1.13
   1  -3 -12    2.50    0.71
  -3  -1 -12    2.35    0.93
   3   1  13   36.84    3.26
  -1   3  13   32.67    2.82
  -3  -1  13   37.09    3.35
   1  -3  13   35.39    2.79
   1  -3  13   40.79    3.51
  -3  -1 -13   40.98    2.76
   1  -3 -13   36.96    1.86
  -1   3  14  237.41   11.52
   1  -3  14  219.89   11.81
   1  -3  14  149.73    8.53
   3   1  14  209.14   12.15
  -3  -1  14  212.42   12.32
  -3  -1 -14  218.47   10.35
   3   1  15    7.14    2.31
   1  -3  15   11.26    1.31
  -3  -1  15   11.81    2.09
  -1   3  15   10.73    1.62
   1  -3  15    8.64    2.01
  -3  -1 -15    7.56    1.24
   1  -3  16   11.48    1.77
  -3  -1  16   10.47    2.22
  -1   3  16   11.26    1.89
   1  -3  16   12.53    1.84
   3   1  16   13.26    2.43
  -3  -1 -16   11.31    1.45
   1  -3  17    3.50    1.65
   3   1  17    5.60    1.85
  -3  -1  17    4.00    1.64
  -1   3  17    3.00    1.45
  -3  -1 -17    2.90    1.14
   1  -3  18   81.47    7.27
   3   1  18   82.71    6.54
  -3  -1  18   82.00    7.14
  -1   3  18   87.14    6.98
   1  -3  19    5.76    1.59
   3   1  19    5.06    2.31
  -3  -1  19    5.79    1.61
  -1   3  19    8.23    2.12
   1  -3  20    3.53    1.89
  -3  -1  20    4.01    1.37
  -1   3  20    2.32    1.81
   3   1  20    0.00    1.96
   1  -3  21    8.60    2.37
   3   1  21    6.35    2.37
  -3  -1  21    5.86    2.40
  -1   3  21    5.00    2.28
   1  -3  22    7.82    2.56
   3   1  22    7.12    2.68
  -3  -1  22    6.64    2.76
   2  -3   0  232.95    9.93
  -3  -2   0  225.20    9.53
  -3  -2   0  214.65    8.92
   2  -3   1  522.41   10.25
   2  -3   1  533.41   22.21
   3   2   1  513.45   20.58
  -3  -2   1  508.85   20.34
  -3  -2   1  520.03   21.29
   2  -3  -1  535.60   22.48
  -3  -2  -1  521.22   21.39
   2  -3   2  249.33    6.35
   2  -3   2  229.48   10.15
  -3  -2   2  227.61    9.89
   3   2   2  222.30    9.61
  -3  -2   2  228.87    9.64
   2  -3  -2  220.59    9.78
  -3  -2  -2  229.03   10.02
   2  -3   3  170.21    5.15
   2  -3   3  172.56    8.20
   3   2   3  166.85    7.30
  -3  -2   3  168.18    7.58
  -3  -2   3  167.70    7.74
   2  -3  -3  185.81    7.93
  -3  -2  -3  185.09    8.37
   2  -3   4  284.36    9.04
   2  -3   4  264.90   11.90
  -3  -2   4  280.26   11.49
   3   2   4  261.45   11.91
  -3  -2   4  268.01   11.93
   2  -3  -4  295.96   12.39
  -3  -2  -4  284.08   12.76
   2  -3   5  129.98    6.76
   2  -3   5  134.43    5.17
   3   2   5  127.44    6.62
  -3  -2   5  123.96    6.04
  -3  -2   5  131.43    5.90
   2  -3  -5  126.81    6.05
  -3  -2  -5  139.03    6.80
  -3  -2   6  292.77   13.65
   2  -3   6  295.40   13.14
   2  -3   6  312.03   11.74
  -2   3   6  288.47    6.96
   3   2   6  284.70   13.63
  -3  -2   6  302.34   12.14
   2  -3  -6  304.26   12.40
  -3  -2  -6  290.24   13.18
   2  -3   7    3.47    1.05
   2  -3   7    3.02    0.81
  -2   3   7    1.57    0.36
   3   2   7    1.72    1.03
  -3  -2   7    2.41    0.93
  -3  -2   7    2.27    0.67
   2  -3  -7    3.49    0.85
  -3  -2  -7    0.35    0.88
  -3  -2   8  162.88    8.22
   2  -3   8  163.54    8.66
   2  -3   8  178.65    7.92
  -2   3   8  165.08    5.44
   3   2   8  153.78    8.20
  -3  -2   8  178.93    7.56
   2  -3  -8  170.10    7.37
  -3  -2  -8  174.03    8.58
   2  -3   9   74.29    4.33
   2  -3   9   66.39    4.41
  -2   3   9   68.97    3.01
  -3  -2   9   66.70    4.55
   3   2   9   61.91    4.19
   2  -3  -9   72.36    3.91
  -3  -2  -9   76.90    4.37
   2  -3  10   12.86    1.79
   2  -3  10   11.39    1.74
  -2   3  10   14.17    1.07
   3   2  10   15.61    1.68
  -3  -2  10   12.48    1.78
  -3  -2  10   11.25    1.13
   2  -3 -10   10.35    1.27
  -3  -2 -10   12.93    1.58
   2  -3  11   12.95    1.92
   2  -3  11   15.64    1.86
  -3  -2  11   11.14    2.00
  -3  -2  11   12.57    1.09
  -2   3  11   13.09    1.21
   3   2  11   12.26    2.35
   2  -3 -11   12.70    1.39
  -3  -2 -11   13.58    1.60
   2  -3  12   88.94    5.86
   2  -3  12   90.35    5.45
   3   2  12   84.78    5.70
  -3  -2  12   84.63    5.85
  -3  -2  12   87.71    3.76
   2  -3 -12   83.32    3.67
  -3  -2 -12   82.03    4.89
   2  -3  13   34.28    3.08
   2  -3  13   44.10    3.14
  -2   3  13   43.25    2.73
   3   2  13   37.11    3.31
  -3  -2  13   45.33    3.76
  -3  -2 -13   42.47    3.08
   2  -3  14   26.53    2.59
  -2   3  14   27.03    2.35
   3   2  14   27.17    2.89
  -3  -2  14   25.46    3.04
   2  -3  14   27.00    3.03
  -3  -2 -14   30.94    2.49
   2  -3  15    2.57    1.61
  -2   3  15    4.86    1.18
   2  -3  15    3.98    1.24
   3   2  15    1.56    1.32
  -3  -2  15    6.66    1.60
  -3  -2 -15    4.31    1.14
  -3  -2  16   26.12    2.80
  -2   3  16   24.27    2.60
   3   2  16   23.65    3.52
   2  -3  16   29.29    3.37
   2  -3  16   24.60    2.50
  -3  -2 -16   22.93    2.26
  -2   3  17   36.23    3.25
   3   2  17   36.67    4.32
  -3  -2  17   35.54    4.10
   2  -3  17   41.46    4.32
  -3  -2 -17   30.12    2.86
   2  -3  18    8.03    2.10
  -2   3  18    5.06    1.58
   3   2  18    2.14    2.05
  -3  -2  18    5.31    2.04
  -2   3  19    4.69    1.72
   3   2  19    6.50    2.36
  -3  -2  19    6.73    1.71
   2  -3  19    8.09    2.28
  -2   3  20   13.32    2.39
   3   2  20   12.28    3.02
  -3  -2  20    7.25    2.76
   2  -3  20   10.85    2.93
   3   2  21    4.86    2.39
  -3  -2  21    4.73    1.68
   2  -3  21    6.45    2.31
  -3  -3   0   27.52    1.79
   3  -3   0   24.90    0.90
   3  -3   0   34.28    2.44
  -3  -3   0   30.51    2.41
   3   3   1  343.75   14.78
  -3  -3   1  382.90   16.70
  -3  -3   1  348.61   14.92
   3  -3   1  361.04   16.68
   3  -3   1  373.45    9.54
  -3  -3  -1  354.71   16.21
   3  -3  -1  329.63    6.30
   3  -3  -1  353.99   16.37
   3   3   2  109.19    5.57
  -3  -3   2  111.97    6.23
  -3  -3   2  116.62    6.08
   3  -3   2  109.00    6.37
   3  -3   2  118.71    4.04
  -3  -3  -2  115.34    6.12
   3  -3  -2  108.16    5.50
   3   3   3  165.06    8.22
  -3  -3   3  177.97    8.40
  -3  -3   3  168.81    8.66
   3  -3   3  173.85    9.12
   3  -3   3  179.69    6.18
  -3  -3  -3  169.17    8.26
   3  -3  -3  176.03    8.84
   3   3   4    7.64    1.34
  -3  -3   4    8.01    1.33
   3  -3   4    8.33    1.10
   3  -3   4    8.39    1.47
  -3  -3   4    7.62    1.29
  -3  -3  -4    5.92    1.33
   3  -3  -4    9.53    1.42
   3   3   5  153.85    8.05
  -3  -3   5  152.21    7.80
  -3  -3   5  155.56    7.78
   3  -3   5  161.05    6.63
   3  -3   5  154.66    8.66
  -3  -3  -5  153.63    7.88
   3  -3  -5  165.72    8.07
   3  -3   6  254.34   13.10
  -3  -3   6  255.23   12.76
   3   3   6  249.48   12.04
  -3  -3   6  256.29   11.32
   3  -3   6  259.68   10.51
  -3   3   6  217.20    5.89
   3  -3  -6  264.00   11.34
  -3  -3  -6  270.02   13.17
   3  -3   7  122.00    6.49
   3   3   7  108.68    6.73
  -3  -3   7  117.92    6.10
  -3  -3   7  115.96    6.75
   3  -3   7  119.83    5.91
  -3   3   7  105.76    3.51
  -3  -3  -7  121.22    6.75
   3  -3  -7  107.57    5.89
   3   3   8  112.53    6.83
  -3  -3   8  122.49    6.13
   3  -3   8  117.18    6.26
   3  -3   8  112.52    6.95
  -3   3   8  107.36    3.99
  -3  -3   8  112.99    6.96
   3  -3  -8  117.90    6.16
  -3  -3  -8  112.55    6.63
   3  -3   9   89.31    5.89
   3   3   9   87.04    5.55
  -3  -3   9   94.09    5.05
  -3  -3   9   92.78    6.08
   3  -3   9   90.39    5.58
  -3   3   9   84.17    3.45
  -3  -3  -9   89.15    5.67
   3  -3  -9   95.30    4.85
   3  -3  10  216.13   11.55
   3   3  10  211.66   12.60
  -3  -3  10  210.83    9.67
  -3  -3  10  206.84   11.63
   3  -3  10  199.95   10.84
  -3   3  10  207.04    8.12
  -3  -3 -10  220.18   10.92
   3  -3 -10  215.52    9.57
   3   3  11   79.33    5.97
  -3  -3  11   78.13    5.58
   3  -3  11   72.41    5.24
   3  -3  11   68.86    4.47
  -3   3  11   68.99    3.51
  -3  -3 -11   70.70    4.66
   3  -3 -11   68.68    4.04
   3  -3  12  141.23    8.40
   3   3  12  150.25    9.34
  -3  -3  12  152.66    7.36
   3  -3  12  148.40    9.00
  -3   3  12  155.83    7.54
  -3  -3  12  156.50   10.01
  -3  -3 -12  150.10    8.18
   3  -3 -12  146.21    7.00
   3  -3  13   67.74    5.31
   3   3  13   65.29    5.78
  -3  -3  13   63.50    5.34
  -3  -3  13   68.67    4.01
  -3   3  13   65.99    3.97
   3  -3  13   61.90    4.73
  -3  -3 -13   72.49    4.76
   3  -3  14   25.37    2.82
   3   3  14   29.46    3.65
  -3  -3  14   28.96    3.38
   3  -3  14   30.72    3.42
  -3  -3 -14   28.57    2.56
   3  -3  15    3.87    1.69
   3  -3  15    6.47    2.07
   3   3  15    9.19    2.37
  -3  -3  15    7.29    1.98
  -3   3  15   11.30    1.57
  -3  -3 -15    9.08    1.55
   3  -3  16   40.10    3.58
   3   3  16   37.77    4.66
  -3  -3  16   41.56    4.34
   3  -3  16   43.21    4.46
  -3   3  16   39.42    3.51
  -3  -3 -16   39.44    3.22
   3  -3  17    6.78    1.63
  -3   3  17    5.13    1.61
   3   3  17    4.80    1.68
  -3  -3  17    5.48    1.47
   3  -3  17    7.85    2.07
   3  -3  18    8.79    2.53
   3   3  18    9.76    2.56
  -3  -3  18   12.36    2.55
   3  -3  19   16.46    2.93
   3   3  19    9.03    3.00
  -3  -3  19   11.47    2.78
   3   3  20    3.68    2.51
  -3  -3  20    6.47    2.33
   3  -3  20    7.22    2.46
   4  -3   0    5.10    1.14
  -3  -4   0    9.80    1.20
   3   4   0    3.83    1.28
   4  -3   0    5.01    0.80
   4  -3   1   19.72    2.62
   4  -3   1   18.93    1.19
   3   4   1   17.18    1.62
  -3  -4   1   20.37    2.51
  -3  -4   1   20.24    1.60
   4  -3  -1   15.22    1.05
   4  -3  -1   17.32    2.31
  -3  -4  -1   17.36    1.95
   4  -3   2  483.08   25.70
   4  -3   2  506.11   17.58
   3   4   2  469.28   22.28
  -3  -4   2  514.13   26.03
  -3  -4   2  458.55   22.11
   4  -3  -2  450.46   23.31
   4  -3  -2  422.90   12.23
  -3  -4  -2  476.74   23.96
   4  -3   3  118.58    5.58
   4  -3   3  126.86    8.15
  -3  -4   3  121.45    7.08
   3   4   3  117.78    6.87
  -3  -4   3  138.81    8.16
  -3  -4  -3  124.67    7.82
   4  -3  -3  113.39    6.51
   4  -3   4   41.66    3.84
   3   4   4   31.50    3.02
  -3  -4   4   38.92    3.42
  -3  -4   4   31.51    2.56
   4  -3   4   38.48    2.36
   4  -3  -4   36.95    3.14
  -3  -4  -4   36.90    3.42
   4  -3   5    2.93    1.68
   4  -3   5    4.43    1.02
   3   4   5    5.24    1.39
  -3  -4   5    3.95    1.09
  -3  -4   5    6.16    1.37
   4  -3  -5    1.75    1.25
  -3  -4  -5    3.59    1.05
   4  -3   6  238.70   13.96
   4  -3   6  221.66   10.43
   3   4   6  209.95   12.30
  -3  -4   6  235.28   12.94
  -3  -4   6  213.92   12.27
   4  -3  -6  211.65   11.21
  -3  -4  -6  217.88   12.24
   4  -3   7  334.02   15.57
   4  -3   7  327.20   18.66
  -3  -4   7  319.99   17.86
   3   4   7  327.58   17.95
  -3  -4   7  339.30   18.15
   4  -3  -7  321.70   16.16
  -3  -4  -7  316.38   17.40
   4  -3   8   70.72    5.75
   3   4   8   75.87    5.44
  -3  -4   8   81.51    5.37
  -3  -4   8   74.49    5.58
   4  -3   8   82.14    5.12
   4  -3  -8   69.85    4.68
  -3  -4  -8   76.83    5.41
   4  -3   9   39.35    3.39
   4  -3   9   39.14    3.75
   3   4   9   30.99    3.68
  -3  -4   9   42.99    3.26
  -3  -4   9   41.01    3.76
   4  -3  -9   38.46    2.94
  -3  -4  -9   35.94    3.38
   4  -3  10   55.90    4.41
   4  -3  10   52.92    4.01
   3   4  10   55.50    4.85
  -3  -4  10   60.18    4.25
  -3  -4  10   57.29    4.91
   4  -3 -10   58.34    3.87
  -3  -4 -10   63.06    4.64
   4  -3  11   51.53    4.18
   4  -3  11   50.66    4.48
  -3  -4  11   48.28    4.57
   3   4  11   47.02    4.53
  -3  -4  11   50.64    3.65
   4  -3 -11   50.76    3.45
  -3  -4 -11   48.18    4.08
   4  -3  12   23.14    2.93
   3   4  12   23.76    3.24
  -3  -4  12   24.72    2.38
  -3  -4  12   19.08    2.38
   4  -3  12   24.87    2.95
   4  -3 -12   22.88    1.91
  -3  -4 -12   25.95    2.73
   4  -3  13   13.51    2.44
   4  -3  13   13.57    2.26
   3   4  13   15.36    2.71
  -3  -4  13   14.16    1.88
  -3  -4  13   11.71    2.46
  -3  -4 -13   14.14    2.06
   4  -3  14   37.73    3.87
   4  -3  14   32.22    3.52
   3   4  14   28.86    3.97
  -3  -4  14   34.10    4.03
  -3  -4 -14   34.38    3.18
   4  -3  15    2.99    1.85
   4  -3  15    3.54    1.52
   3   4  15    0.93    1.93
  -3  -4  15    3.93    1.66
  -3  -4 -15    3.73    1.41
   4  -3  16    2.49    2.17
   4  -3  16    7.38    1.79
   3   4  16    3.12    2.37
  -3  -4  16    7.58    2.15
  -3  -4 -16    7.78    1.68
   4  -3  17    4.03    1.90
   4  -3  17    3.07    1.47
   3   4  17    0.10    1.86
  -3  -4  17    1.33    1.22
   4  -3  18   17.44    3.38
   3   4  18   18.55    3.47
  -3  -4  18   12.37    3.16
   4  -3  19   11.06    3.42
   3   4  19   20.10    3.53
  -3  -4  19   17.86    3.45
  -3  -5   0  100.26    6.69
   3   5   0   93.08    6.21
   5  -3   0   99.10    4.61
   5  -3   0   98.69    7.49
  -3  -5   1   17.68    2.44
   3   5   1   13.56    1.53
  -3  -5   1   13.59    2.03
   5  -3   1   16.73    2.00
   5  -3   1   13.94    1.45
  -3  -5  -1   14.56    2.54
   5  -3  -1   16.95    2.55
   5  -3  -1   15.11    1.29
   3   5   2    3.54    1.15
  -3  -5   2    2.74    1.42
  -3  -5   2    1.07    0.84
   5  -3   2    1.96    0.84
   5  -3   2    2.46    1.61
  -3  -5  -2    3.12    1.52
   5  -3  -2    3.14    1.46
  -3  -5   3   53.93    4.57
   3   5   3   47.83    3.97
  -3  -5   3   45.33    3.82
   5  -3   3   47.08    3.38
   5  -3   3   54.21    4.97
  -3  -5  -3   49.93    4.70
   5  -3  -3   47.49    4.38
   3   5   4  155.51    9.71
  -3  -5   4  162.10    9.84
  -3  -5   4  155.40    9.78
   5  -3   4  166.31    9.08
   5  -3   4  170.11   11.44
  -3  -5  -4  158.97   10.30
   5  -3  -4  157.95    9.84
   3   5   5    9.00    1.42
  -3  -5   5   12.14    1.91
  -3  -5   5   11.32    1.67
   5  -3   5    9.38    1.60
   5  -3   5    9.89    2.34
  -3  -5  -5   12.68    2.19
   5  -3  -5    7.27    1.38
   3   5   6    4.50    1.75
  -3  -5   6    8.01    1.37
  -3  -5   6    9.12    1.69
   5  -3   6    4.55    1.44
   5  -3   6    5.71    1.98
  -3  -5  -6    6.16    1.85
   5  -3  -6    4.35    1.65
   3   5   7    9.81    2.08
  -3  -5   7    7.68    2.05
  -3  -5   7   12.43    2.06
   5  -3   7   11.27    1.86
   5  -3   7   10.96    1.87
  -3  -5  -7    9.67    2.17
   5  -3  -7   10.17    1.70
  -3  -5   8  160.71   10.68
  -3  -5   8  154.49   10.48
   3   5   8  153.35   10.15
   5  -3   8  166.65    9.57
   5  -3   8  161.07   11.64
  -3  -5  -8  152.94    9.54
   5  -3  -8  151.89    9.13
  -3  -5   9   19.71    2.45
   3   5   9   12.90    1.89
  -3  -5   9   12.31    2.28
   5  -3   9   13.26    2.18
   5  -3   9   16.70    2.81
  -3  -5  -9    9.64    2.15
   5  -3  -9   14.10    2.00
   3   5  10   10.70    2.43
  -3  -5  10   15.94    2.40
  -3  -5  10   10.93    1.80
   5  -3  10   15.13    2.33
   5  -3  10   17.52    2.76
  -3  -5 -10   11.87    2.17
   5  -3 -10   10.25    2.12
  -3  -5  11    2.59    1.26
   3   5  11    1.49    1.48
  -3  -5  11    0.09    1.42
   5  -3  11    1.79    1.40
   5  -3  11   -0.09    1.52
  -3  -5 -11    2.06    1.32
   5  -3 -11    0.61    1.05
  -3  -5  12   37.52    3.58
  -3  -5  12   36.10    4.13
   3   5  12   36.29    4.26
   5  -3  12   27.62    3.84
   5  -3  12   38.43    4.40
  -3  -5 -12   37.17    3.84
   3   5  13   20.18    2.98
  -3  -5  13   24.77    3.20
  -3  -5  13   31.09    3.72
   5  -3  13   29.16    3.50
   5  -3  13   25.98    3.58
  -3  -5 -13   29.87    3.28
   3   5  14    1.25    1.81
  -3  -5  14    4.77    1.31
   5  -3  14    1.63    1.74
   5  -3  14    1.78    1.21
  -3  -5 -14    1.98    1.54
   3   5  15    4.20    2.24
  -3  -5  15    4.51    1.50
   5  -3  15    3.01    2.07
   5  -3  15    5.17    1.90
  -3  -5 -15    3.44    1.52
   3   5  16    2.95    2.07
  -3  -5  16    6.00    1.93
   5  -3  16    0.82    1.90
   5  -3  16    0.06    1.77
   3   5  17   16.41    2.58
  -3  -5  17   11.23    3.31
   5  -3  17   19.76    3.39
   5  -3  17   12.46    2.82
  -3  -6   0    1.44    1.41
   3   6   0    1.57    0.87
   6  -3   0    0.83    1.11
   3   6   1   31.36    3.14
  -3  -6   1   28.63    3.64
   6  -3   1   32.07    3.86
  -3  -6  -1   31.36    3.68
   3   6  -1   24.10    2.93
   6  -3  -1   23.74    3.71
   3   6   2    9.81    2.06
  -3  -6   2   13.94    2.64
  -3  -6   2   13.17    2.15
   6  -3   2   11.62    1.70
   6  -3   2   13.06    2.73
  -3  -6  -2   13.80    2.13
   6  -3  -2   20.97    2.86
  -3  -6   3   28.73    3.34
   3   6   3   31.43    3.39
  -3  -6   3   32.84    3.13
   6  -3   3   29.85    2.73
   6  -3   3   27.17    3.80
   6  -3  -3   32.74    4.03
  -3  -6  -3   33.72    3.36
   3   6   4    1.25    1.41
  -3  -6   4    1.04    1.59
  -3  -6   4    1.52    1.34
   6  -3   4    4.29    1.17
   6  -3   4    1.59    1.25
  -3  -6  -4    2.39    1.21
   6  -3  -4    3.24    1.67
   3   6   5   20.90    2.97
  -3  -6   5   21.58    3.14
  -3  -6   5   18.37    2.24
   6  -3   5   19.29    2.55
   6  -3   5   24.10    3.45
  -3  -6  -5   21.26    3.33
   6  -3  -5   22.62    3.02
   3   6   6    7.48    2.15
  -3  -6   6    9.00    2.23
  -3  -6   6    7.10    2.02
   6  -3   6    5.50    1.84
   6  -3   6    9.18    2.29
  -3  -6  -6    6.24    2.20
   6  -3  -6   13.14    2.16
   3   6   7   24.24    3.22
  -3  -6   7   22.95    3.51
   6  -3   7   21.13    2.83
   6  -3   7   20.06    3.67
  -3  -6   7   24.32    3.16
  -3  -6  -7   21.64    2.73
   6  -3  -7   24.00    3.12
   3   6   8    1.91    1.79
  -3  -6   8    6.64    1.98
  -3  -6   8    2.51    1.59
   6  -3   8    2.40    1.65
   6  -3   8    8.22    2.23
  -3  -6  -8    7.57    1.94
   6  -3  -8    2.96    1.65
  -3  -6   9   30.28    3.10
   3   6   9   30.06    3.85
  -3  -6   9   35.89    4.12
   6  -3   9   24.81    3.29
   6  -3   9   32.30    4.53
  -3  -6  -9   29.08    3.84
   6  -3  -9   29.36    3.29
   6  -3  10    6.35    1.96
   3   6  10   10.05    2.17
  -3  -6  10    6.18    2.23
  -3  -6  10    5.43    1.43
   6  -3  10    7.14    2.50
  -3  -6 -10    5.59    1.96
   6  -3 -10    5.45    1.77
   3   6  11    8.74    2.47
  -3  -6  11   13.71    1.96
  -3  -6  11    9.52    2.43
   6  -3  11    8.17    2.37
   6  -3  11    8.68    2.84
  -3  -6 -11    9.48    2.36
   3   6  12    3.98    1.87
  -3  -6  12    0.02    1.85
  -3  -6  12    2.87    2.03
   6  -3  12    2.09    1.89
   6  -3  12    3.54    1.55
  -3  -6 -12    3.71    1.71
   6  -3  13   35.17    4.58
   3   6  13   33.37    4.69
  -3  -6  13   34.67    4.57
   6  -3  13   31.84    4.06
  -3  -6 -13   32.37    4.03
   3   6  14    8.75    2.82
  -3  -6  14    8.19    2.13
   6  -3  14   11.67    2.73
   6  -3  14   11.68    2.88
  -3  -6 -14   12.42    2.55
  -3  -6  15    2.50    2.30
   6  -3  15    2.22    2.19
   6  -3  15    4.77    2.20
   7  -3   0   19.55    3.56
   3   7   0   14.80    2.64
  -3  -7   0   13.59    3.13
   3   7   1   73.39    6.29
  -3  -7   1   60.88    6.86
   7  -3   1   69.85    7.43
  -3  -7  -1   70.97    7.17
   3   7  -1   71.47    6.23
   7  -3  -1   73.10    7.41
   3   7   2   18.62    2.90
  -3  -7   2   17.06    3.44
   7  -3   2   16.43    2.68
  -3  -7  -2   19.83    3.51
   3   7  -2   12.75    2.81
   7  -3  -2   18.04    2.70
   3   7   3   35.42    4.34
  -3  -7   3   37.96    4.86
   7  -3   3   42.91    4.45
  -3  -7  -3   41.52    5.28
   7  -3  -3   42.66    5.30
   3   7   4   13.31    2.73
  -3  -7   4   11.72    3.00
  -3  -7   4   11.64    2.55
   7  -3   4   15.87    3.27
  -3  -7  -4   15.81    3.35
   7  -3  -4   13.90    3.16
  -3  -7   5   35.68    3.63
   3   7   5   38.84    4.65
  -3  -7   5   38.40    4.95
   7  -3   5   40.85    4.53
  -3  -7  -5   46.89    5.25
   7  -3  -5   43.07    5.06
   3   7   6   12.54    2.81
  -3  -7   6   14.63    2.99
  -3  -7   6   10.84    2.64
   7  -3   6   14.11    3.30
  -3  -7  -6   12.91    3.19
   7  -3  -6   12.62    2.82
   3   7   7   15.06    3.18
  -3  -7   7   16.28    3.29
  -3  -7   7   21.12    3.16
   7  -3   7   22.12    3.65
  -3  -7  -7   14.95    2.65
   7  -3  -7   14.81    3.11
   3   7   8    4.17    2.02
  -3  -7   8    5.03    2.00
  -3  -7   8    2.47    1.61
   7  -3   8    5.54    2.59
  -3  -7  -8    3.35    2.23
   7  -3  -8    6.05    2.03
  -3  -7   9   17.27    3.34
  -3  -7   9   16.22    3.18
   7  -3   9   16.49    3.90
  -3  -7  -9   19.42    3.46
   7  -3  -9   17.33    3.09
  -3  -7  10    2.08    1.77
  -3  -7  10    3.08    1.77
   7  -3  10    0.64    1.52
  -3  -7 -10    0.28    1.78
  -3  -7  11    8.63    2.83
  -3  -7  11   14.79    2.89
   7  -3  11   11.47    3.66
  -3  -7 -11   10.61    2.86
   8  -3   0   29.20    4.76
  -3  -8   0   21.25    4.15
  -3  -8   1    4.59    2.28
   8  -3   1    0.70    2.75
  -3  -8  -1    2.50    2.36
   8  -3  -1    9.01    2.71
  -3  -8   2    8.26    2.82
   8  -3   2    8.52    3.04
  -3  -8  -2    6.42    2.14
   8  -3  -2    7.57    2.87
  -3  -8   3   -0.46    1.79
   8  -3   3   -0.13    2.00
  -3  -8  -3   -1.44    1.92
   8  -3  -3   -0.78    2.02
  -3  -8   4   23.69    4.24
   8  -3   4   21.25    4.74
  -3  -8  -4   30.60    4.88
   8  -3  -4   22.69    3.68
  -4   0   0  155.88    7.55
   4   0   0  148.35    6.53
   0  -4   0  147.75    4.90
   0  -4   0  154.69    7.37
   4   0   1   91.17    4.27
  -4   0   1   92.00    4.84
   0   4   1   96.38    3.28
   0  -4   1   91.30    3.41
   0  -4   1   95.81    4.99
  -4   0  -1   96.49    5.08
   4   0  -1   99.90    4.61
   0  -4  -1   95.94    5.34
  -4   0   2  368.23   14.87
   4   0   2  379.93   15.76
  -4   0   2  369.48   16.02
   0   4   2  383.88   11.46
   0  -4   2  363.94   12.36
   0  -4   2  368.48   16.63
  -4   0  -2  366.54   16.32
   0  -4  -2  359.01   16.19
   4   0   3   39.55    2.54
  -4   0   3   34.93    2.33
  -4   0   3   34.49    2.30
   0   4   3   38.88    1.76
   0  -4   3   35.37    2.44
   0  -4   3   37.90    1.91
  -4   0  -3   32.24    2.68
   0  -4  -3   36.53    2.44
  -4   0   4  111.55    5.40
   4   0   4  116.99    5.95
  -4   0   4  114.85    5.42
   0   4   4  109.13    3.91
   0  -4   4  117.86    4.74
   0  -4   4  114.03    6.45
  -4   0  -4  107.61    5.57
   0  -4  -4  108.47    5.43
   4   0   5  300.71   14.37
  -4   0   5  315.77   13.37
  -4   0   5  313.23   13.49
   0   4   5  330.02   11.10
   0  -4   5  312.66   12.19
   0  -4   5  313.95   15.22
  -4   0  -5  312.75   14.61
   0  -4  -5  331.69   15.00
  -4   0   6   91.41    4.82
   4   0   6   96.11    5.72
  -4   0   6   94.45    4.60
   0   4   6   98.93    4.32
   0  -4   6   99.26    4.64
   0  -4   6   95.94    5.13
  -4   0  -6   91.42    5.53
   0  -4  -6   92.24    5.22
   4   0   7   47.30    3.17
  -4   0   7   51.83    3.16
  -4   0   7   51.94    2.76
   0   4   7   47.91    2.82
   0  -4   7   48.60    3.10
   0  -4   7   49.36    2.97
  -4   0  -7   50.55    3.11
   0  -4  -7   45.30    3.18
   4   0   8   31.11    3.18
  -4   0   8   39.19    2.15
  -4   0   8   37.25    2.63
   0   4   8   40.52    2.57
   0  -4   8   35.27    2.23
   0  -4   8   33.64    3.01
  -4   0  -8   32.29    2.96
   0  -4  -8   36.23    2.74
   4   0   9   52.05    4.43
  -4   0   9   54.00    2.78
  -4   0   9   51.01    3.49
   0  -4   9   53.62    3.21
   0  -4   9   45.82    3.79
  -4   0  -9   60.15    3.98
   0  -4  -9   53.16    3.57
   4   0  10   40.83    3.92
  -4   0  10   43.76    3.23
  -4   0  10   41.36    2.28
   0   4  10   42.54    2.83
   0  -4  10   38.12    3.23
   0  -4  10   47.10    3.39
  -4   0 -10   41.35    3.37
   0  -4 -10   37.19    2.87
   4   0  11   70.46    5.94
  -4   0  11   80.11    3.69
  -4   0  11   81.43    5.16
   0   4  11   75.27    4.60
   0  -4  11   80.15    4.91
   0  -4  11   75.82    5.00
  -4   0 -11   71.74    4.96
   0  -4 -11   82.40    4.49
   4   0  12    1.61    1.58
  -4   0  12    2.06    0.78
   0   4  12    4.11    1.07
   0  -4  12    2.64    1.11
   0  -4  12    0.75    0.86
  -4   0 -12    1.36    1.07
   0  -4 -12    1.34    0.77
   4   0  13   22.28    3.54
  -4   0  13   25.22    2.67
   0   4  13   23.49    2.51
   0  -4  13   26.62    2.45
   0  -4  13   31.75    2.98
  -4   0 -13   23.89    2.52
   0  -4 -13   22.62    2.02
   4   0  14   37.71    4.23
  -4   0  14   39.40    3.07
   0   4  14   35.03    3.20
   0  -4  14   38.58    3.83
   0  -4  14   36.39    3.41
  -4   0 -14   38.46    3.37
   0  -4 -14   39.91    2.96
   4   0  15   47.14    4.98
  -4   0  15   45.59    3.71
   0   4  15   49.06    4.16
   0  -4  15   48.90    4.73
  -4   0 -15   52.71    4.14
   4   0  16    4.73    1.86
  -4   0  16    2.57    1.63
   0   4  16    1.23    1.42
   0  -4  16    3.91    1.70
  -4   0 -16    3.00    0.99
   4   0  17   12.15    2.73
   4   0  17   12.50    1.97
  -4   0  17   15.21    2.58
   0   4  17   10.13    2.30
   0  -4  17   12.97    2.77
   4   0  18   22.48    3.85
  -4   0  18   25.32    3.38
   0   4  18   25.09    3.31
   0  -4  18   24.44    3.83
   4   0  19   15.03    2.58
  -4   0  19   15.79    2.98
   0   4  19   16.16    2.77
   0  -4  19   20.38    3.37
   4   0  20    8.97    1.97
  -4   0  20    7.44    2.49
   0   4  20    5.77    2.17
   0  -4  20    6.86    1.91
   4   0  21    2.48    2.06
  -4   0  21    1.54    1.89
   0  -4  21    3.50    2.18
  -4  -1   0  277.57   12.70
   4   1   0  275.63   12.00
   1  -4   0  293.47    6.83
   1  -4   0  296.48   14.18
  -4  -1   1   73.27    4.09
   4   1   1   68.62    3.62
   1  -4   1   78.22    4.72
   1  -4   1   77.12    2.27
  -1   4   1   68.83    1.72
  -4  -1  -1   68.01    3.65
   4   1  -1   72.11    3.65
   1  -4  -1   75.04    4.67
  -4  -1   2  280.73   12.60
  -4  -1   2  269.91   11.98
   1  -4   2  276.97   13.72
   1  -4   2  294.11    8.40
   4   1   2  284.93   12.83
  -4  -1  -2  284.74   13.18
   1  -4  -2  280.83   13.71
   4   1   3   59.51    3.27
  -4  -1   3   55.65    3.35
   1  -4   3   59.04    2.33
   1  -4   3   57.66    3.50
  -1   4   3   54.27    1.38
  -4  -1   3   55.98    3.24
  -4  -1  -3   60.22    3.69
   1  -4  -3   65.55    4.11
  -4  -1   4  435.43   18.84
  -4  -1   4  464.99   20.60
   1  -4   4  455.67   21.78
   1  -4   4  474.76   15.49
  -1   4   4  461.63   10.55
   4   1   4  460.49   20.77
  -4  -1  -4  466.12   21.40
   1  -4  -4  494.51   22.07
   4   1   5   65.65    4.34
  -4  -1   5   71.70    3.70
  -4  -1   5   62.39    3.88
   1  -4   5   64.34    2.99
   1  -4   5   64.93    4.61
  -1   4   5   65.52    2.14
  -4  -1  -5   68.37    4.22
   1  -4  -5   75.53    3.98
  -4  -1   6    6.81    1.09
  -4  -1   6    7.97    1.35
   4   1   6    8.31    1.18
   1  -4   6    8.02    1.26
   1  -4   6    9.14    1.00
  -1   4   6    8.16    0.68
  -4  -1  -6    5.41    1.41
  -4  -1   7   15.26    1.39
   4   1   7   14.12    1.60
  -4  -1   7   15.77    1.86
   1  -4   7   13.91    2.15
   1  -4   7   16.82    1.54
  -1   4   7   15.23    0.95
  -4  -1  -7   16.03    1.92
   1  -4  -7   18.17    1.87
   4   1   8  439.30   22.97
  -4  -1   8  465.62   19.26
  -4  -1   8  490.80   23.79
   1  -4   8  468.44   23.35
   1  -4   8  496.39   21.31
  -1   4   8  477.82   16.18
  -4  -1  -8  490.03   23.96
   1  -4  -8  485.24   21.59
  -4  -1   9   14.92    1.86
   4   1   9    9.19    2.17
   1  -4   9   12.68    1.98
   1  -4   9   10.84    1.64
  -1   4   9   11.19    1.06
  -4  -1  -9   11.61    1.76
   1  -4  -9   11.64    1.53
  -4  -1  10   10.28    1.12
  -4  -1  10   13.00    1.86
   1  -4  10   11.97    1.68
   1  -4  10   11.12    1.88
  -1   4  10    9.71    1.15
   4   1  10   11.20    2.22
  -4  -1 -10   12.43    1.75
   1  -4 -10   12.05    1.42
  -4  -1  11   68.18    3.34
   4   1  11   66.14    5.70
  -4  -1  11   60.06    4.85
   1  -4  11   61.89    4.54
   1  -4  11   71.58    4.87
  -1   4  11   63.45    3.52
  -4  -1 -11   71.87    4.78
   1  -4 -11   68.25    3.83
  -4  -1  12  143.26    6.34
  -4  -1  12  147.39    9.47
   1  -4  12  141.72    8.72
   1  -4  12  153.36    9.03
  -1   4  12  143.99    7.46
   4   1  12  132.02   10.03
  -4  -1 -12  161.26    9.21
   1  -4 -12  154.88    7.32
   4   1  13    6.89    2.14
  -4  -1  13    7.86    1.31
   1  -4  13    6.47    1.53
   1  -4  13    7.22    1.67
  -4  -1 -13    9.58    1.65
   1  -4 -13    5.06    1.31
   4   1  14    9.65    2.44
  -4  -1  14   11.74    2.16
   1  -4  14   11.22    1.81
   1  -4  14   10.63    2.06
  -1   4  14   10.55    1.48
  -4  -1 -14   11.43    1.74
   1  -4 -14    9.87    1.39
   4   1  15   28.69    4.24
  -4  -1  15   35.22    3.65
  -1   4  15   30.72    2.77
   1  -4  15   28.14    3.50
   1  -4  15   32.74    2.96
  -4  -1 -15   36.43    3.07
   4   1  16   22.09    2.85
  -4  -1  16   20.12    2.97
  -1   4  16   23.55    2.87
   1  -4  16   22.78    2.44
   1  -4  16   20.80    3.02
  -4  -1 -16   21.83    2.49
   4   1  17   -0.12    1.70
  -4  -1  17    2.84    1.14
   1  -4  17    1.73    1.50
  -1   4  17    2.70    1.25
  -4  -1 -17    1.77    1.23
   4   1  18   11.00    2.24
  -4  -1  18    9.73    2.64
   1  -4  18   17.11    2.66
  -1   4  18   16.73    2.42
   4   1  19    3.64    2.02
  -4  -1  19    4.86    1.92
   1  -4  19    3.06    1.43
   4   1  20   13.73    2.83
  -4  -1  20    6.29    1.81
   1  -4  20    7.95    2.70
   4   1  21   -1.31    2.00
  -4  -1  21    4.51    1.87
   1  -4  21    0.82    1.94
  -4  -2   0   53.67    3.12
   4   2   0   52.04    3.02
   2  -4   0   50.13    3.87
   4   2   1   89.01    5.12
  -4  -2   1   89.30    5.23
  -4  -2   1   97.67    5.42
   2  -4   1  103.28    6.39
  -4  -2  -1   93.56    5.40
   2  -4  -1   92.17    5.18
  -4  -2   2  324.78   14.95
  -4  -2   2  339.49   15.46
   4   2   2  330.41   15.29
   2  -4   2  354.85   16.97
   2  -4   2  307.79    7.69
  -4  -2  -2  326.74   15.60
   2  -4  -2  333.90   16.22
   4   2   3  140.50    7.58
  -4  -2   3  144.75    7.39
  -4  -2   3  129.09    6.79
   2  -4   3  156.97    8.95
   2  -4   3  144.57    4.51
  -4  -2  -3  145.86    8.05
   2  -4  -3  139.02    7.19
   4   2   4    8.51    1.61
  -4  -2   4    9.88    1.21
  -4  -2   4    9.73    1.32
   2  -4   4   11.10    1.55
   2  -4   4    8.26    0.76
  -4  -2  -4   11.46    1.59
   2  -4  -4   10.47    1.71
  -4  -2   5   23.24    2.02
   4   2   5   26.25    2.45
  -4  -2   5   25.30    2.22
   2  -4   5   25.95    2.86
   2  -4   5   22.50    1.38
  -4  -2  -5   21.19    2.39
   2  -4  -5   21.21    1.91
   4   2   6  123.60    6.72
  -4  -2   6  122.77    6.23
  -4  -2   6  116.86    6.41
   2  -4   6  116.38    5.12
   2  -4   6  125.74    7.92
  -4  -2  -6  119.40    7.14
   2  -4  -6  128.37    6.95
  -4  -2   7   75.66    4.29
   4   2   7   75.45    4.78
  -4  -2   7   73.81    5.11
   2  -4   7   77.65    3.97
   2  -4   7   84.06    5.89
  -4  -2  -7   75.07    5.01
   2  -4  -7   80.62    4.53
   4   2   8   51.87    3.75
  -4  -2   8   59.09    3.52
  -4  -2   8   57.45    3.70
   2  -4   8   52.66    3.37
   2  -4   8   58.46    4.05
  -4  -2  -8   52.40    4.05
   2  -4  -8   58.51    3.92
   4   2   9   45.43    4.54
  -4  -2   9   58.78    3.48
  -4  -2   9   54.85    4.27
   2  -4   9   55.85    3.64
   2  -4   9   54.40    4.69
  -4  -2  -9   56.02    4.12
   2  -4  -9   51.71    3.75
  -4  -2  10   50.87    3.25
  -4  -2  10   69.04    4.90
   4   2  10   62.94    5.25
   2  -4  10   65.24    4.22
   2  -4  10   70.12    5.15
  -4  -2 -10   59.60    4.41
   2  -4 -10   59.48    3.99
  -4  -2  11   35.11    2.31
   4   2  11   36.66    3.86
  -4  -2  11   33.32    3.50
   2  -4  11   38.10    2.92
   2  -4  11   37.37    3.14
  -4  -2 -11   32.30    3.04
   2  -4 -11   31.77    2.46
   4   2  12   18.46    2.37
  -4  -2  12   20.20    1.62
  -4  -2  12   22.50    2.66
   2  -4  12   20.70    2.35
   2  -4  12   18.41    2.50
  -2   4  12   18.45    1.56
  -4  -2 -12   22.29    2.40
   2  -4 -12   19.66    1.77
   4   2  13   57.54    5.57
  -4  -2  13   61.18    5.24
   2  -4  13   67.02    4.79
   2  -4  13   62.88    4.99
  -2   4  13   61.50    3.90
  -4  -2 -13   62.04    4.71
   2  -4 -13   59.33    3.44
   4   2  14   42.25    4.55
  -4  -2  14   38.31    3.37
   2  -4  14   42.59    3.35
   2  -4  14   36.72    3.69
  -4  -2 -14   40.21    3.60
   4   2  15   36.23    3.85
  -4  -2  15   36.93    3.44
   2  -4  15   39.38    3.97
   2  -4  15   28.13    3.21
  -4  -2 -15   40.52    3.61
  -4  -2  16   32.10    3.75
   4   2  16   33.83    4.54
   2  -4  16   25.80    3.02
   2  -4  16   28.53    3.65
  -4  -2 -16   31.63    3.22
   4   2  17   13.56    3.23
  -4  -2  17   17.98    2.74
   2  -4  17   17.06    2.84
  -4  -2 -17   11.59    2.19
   4   2  18   15.97    2.75
  -4  -2  18   18.17    2.97
   2  -4  18   14.60    2.36
   4   2  19    9.57    3.00
  -4  -2  19   10.97    2.70
   2  -4  19   12.19    2.78
   4   2  20    4.15    2.63
  -4  -2  20    7.92    2.45
   2  -4  20    6.88    2.42
  -4  -3   0   -0.46    1.15
   4   3   0    3.41    1.05
   3  -4   0    6.04    1.45
   4   3   1   40.87    3.19
  -4  -3   1   38.25    3.21
  -4  -3   1   43.16    3.37
   3  -4   1   47.52    4.09
  -4  -3  -1   43.13    2.98
   3  -4  -1   46.73    3.84
  -4  -3   2   13.43    1.82
   4   3   2   14.54    1.48
  -4  -3   2   13.72    1.89
   3  -4   2   12.89    2.34
  -4  -3  -2   10.76    1.89
   3  -4  -2   12.34    2.18
   4   3   3  294.07   15.27
  -4  -3   3  274.72   14.15
  -4  -3   3  300.36   15.26
   3  -4   3  291.70   16.25
   3  -4   3  280.21    8.60
  -4  -3  -3  290.63   15.72
   3  -4  -3  308.39   16.47
   4   3   4    9.82    1.60
  -4  -3   4    6.19    1.49
  -4  -3   4    6.33    1.41
   3  -4   4    3.85    1.29
   3  -4   4    5.42    0.73
  -4  -3  -4    4.72    1.55
   3  -4  -4    5.41    1.80
   4   3   5  108.02    7.25
  -4  -3   5  114.65    6.73
  -4  -3   5  112.19    6.80
   3  -4   5  114.20    7.90
   3  -4   5  124.34    5.11
  -4  -3  -5  116.19    6.87
   3  -4  -5  126.35    7.61
   4   3   6  117.69    7.76
  -4  -3   6  114.51    6.92
  -4  -3   6  116.90    6.86
   3  -4   6  116.26    5.35
   3  -4   6  118.27    8.10
  -4  -3  -6  124.86    7.59
   3  -4  -6  128.80    7.43
  -4  -3   7  356.86   19.12
  -4  -3   7  358.97   18.03
   4   3   7  354.25   20.27
   3  -4   7  366.48   16.02
   3  -4   7  362.54   19.62
  -4  -3  -7  369.01   20.09
   3  -4  -7  378.28   18.76
   4   3   8   13.81    2.39
  -4  -3   8   12.53    1.77
  -4  -3   8   10.86    2.05
   3  -4   8   11.99    2.42
   3  -4   8   14.26    1.57
  -4  -3  -8   13.91    2.12
   3  -4  -8   12.19    1.97
   4   3   9  153.72   10.04
  -4  -3   9  151.16    9.89
  -4  -3   9  132.05    7.95
   3  -4   9  173.54   10.63
   3  -4   9  146.21    8.01
  -4  -3  -9  161.94    9.82
   3  -4  -9  162.96    8.72
  -4  -3  10   77.43    5.28
   4   3  10   78.29    6.18
  -4  -3  10   79.93    4.89
   3  -4  10   74.99    5.99
   3  -4  10   64.28    4.69
  -4  -3 -10   75.33    4.97
   3  -4 -10   69.43    4.66
   4   3  11   48.29    4.89
  -4  -3  11   51.20    3.60
  -4  -3  11   50.11    4.59
   3  -4  11   56.67    4.11
   3  -4  11   52.07    4.72
  -4  -3 -11   52.37    3.77
   3  -4 -11   49.05    3.66
   4   3  12    8.14    1.91
  -4  -3  12    4.46    1.56
   3  -4  12    3.91    1.40
   3  -4  12    9.22    1.68
  -4  -3 -12    3.84    1.05
   3  -4 -12    0.57    1.09
  -4  -3  13   16.24    2.88
   4   3  13   23.26    3.24
   3  -4  13   21.28    2.69
   3  -4  13   16.45    2.84
  -4  -3 -13   22.95    2.60
   4   3  14   -0.13    1.82
  -4  -3  14    3.65    1.18
   3  -4  14    4.94    1.48
   3  -4  14    2.57    1.15
  -4  -3 -14    0.62    1.28
   4   3  15   11.11    2.69
  -4  -3  15   11.17    1.80
   3  -4  15    6.65    2.16
   3  -4  15   16.93    2.51
  -4  -3 -15    5.79    1.88
   4   3  16    0.57    1.92
  -4  -3  16    4.39    1.23
   3  -4  16    0.40    1.42
   3  -4  16    2.99    1.73
  -4  -3 -16    0.36    1.31
   4   3  17   13.57    2.97
  -4  -3  17    7.49    2.46
   3  -4  17   10.94    2.28
   3  -4  17    9.75    2.66
  -4  -3 -17    7.13    1.87
   4   3  18    7.07    2.80
  -4  -3  18    8.63    2.56
   3  -4  18    6.69    2.50
   4   3  19   26.01    4.64
  -4  -3  19   26.04    4.32
   3  -4  19   25.95    4.39
  -4  -4   0   12.15    1.94
   4   4   0   12.02    1.87
   4  -4   0    7.36    2.16
   4   4   1   86.89    5.90
  -4  -4   1   89.97    6.12
   4  -4   1   94.72    6.81
  -4  -4  -1   87.07    5.58
   4  -4  -1   90.11    5.87
  -4  -4   2    5.00    1.54
   4   4   2    2.35    1.48
  -4  -4   2    8.12    1.55
   4  -4   2    7.17    1.43
  -4  -4  -2    4.72    1.53
   4  -4  -2    3.66    1.78
  -4  -4   3  191.23   10.88
  -4  -4   3  190.67   11.54
   4  -4   3  199.30   12.46
   4   4   3  200.30   11.79
  -4  -4  -3  199.16   12.32
   4  -4  -3  208.77   12.46
   4   4   4   13.18    2.02
  -4  -4   4   11.47    1.98
   4  -4   4    9.41    2.25
   4  -4   4    9.54    0.99
  -4  -4   4    9.83    1.41
  -4  -4  -4    9.87    2.08
   4  -4  -4   13.52    2.26
   4   4   5   63.76    4.60
  -4  -4   5   63.83    4.34
  -4  -4   5   71.51    5.46
   4  -4   5   71.82    3.62
   4  -4   5   69.38    5.78
  -4  -4  -5   81.73    5.16
   4  -4  -5   82.99    5.85
   4   4   6    9.41    2.02
  -4  -4   6    9.83    1.74
  -4  -4   6    7.82    1.95
   4  -4   6    8.18    1.21
   4  -4   6   11.59    2.12
  -4  -4  -6    8.84    1.92
   4  -4  -6   14.39    1.95
   4   4   7   60.29    5.26
  -4  -4   7   58.37    4.22
  -4  -4   7   59.98    4.45
   4  -4   7   60.84    3.75
   4  -4   7   67.36    5.46
  -4  -4  -7   67.57    5.28
   4  -4  -7   66.61    5.13
   4   4   8   14.62    2.65
  -4  -4   8   15.01    2.47
   4  -4   8   16.40    1.95
   4  -4   8   19.16    2.18
  -4  -4   8   17.90    1.99
  -4  -4  -8   23.31    2.66
   4  -4  -8   19.23    2.50
   4   4   9    9.19    1.53
  -4  -4   9    6.06    1.14
  -4  -4   9    4.88    1.83
   4  -4   9    7.32    1.38
   4  -4   9    6.55    2.03
  -4  -4  -9   11.46    1.89
   4  -4  -9    9.45    1.62
   4   4  10    5.79    1.88
  -4  -4  10    3.22    1.35
   4  -4  10    4.70    1.33
   4  -4  10    5.15    1.33
  -4  -4  10    5.54    1.75
  -4  -4 -10    4.82    1.65
   4  -4 -10    3.78    1.34
   4   4  11   42.41    4.73
  -4  -4  11   38.54    4.12
  -4  -4  11   33.27    3.31
   4  -4  11   39.51    3.63
   4  -4  11   39.54    4.36
  -4  -4 -11   37.31    3.77
   4  -4 -11   39.76    3.27
  -4  -4  12   15.20    2.19
   4   4  12   14.74    2.33
  -4  -4  12   17.55    2.13
   4  -4  12   15.44    2.36
   4  -4  12   17.92    2.73
  -4  -4 -12   15.00    2.59
   4  -4 -12   11.41    2.22
   4   4  13   20.50    3.72
  -4  -4  13   19.67    3.37
   4  -4  13   22.66    3.14
   4  -4  13   26.66    3.40
  -4  -4 -13   23.41    3.03
   4   4  14    2.88    2.12
  -4  -4  14    7.37    2.03
   4  -4  14    3.63    1.85
   4  -4  14    7.13    1.95
  -4  -4 -14    3.00    1.72
   4   4  15   34.44    4.74
  -4  -4  15   35.14    4.56
   4  -4  15   32.16    3.30
   4  -4  15   35.67    4.22
  -4  -4 -15   36.07    3.91
   4   4  16   10.41    2.27
  -4  -4  16    8.31    2.77
   4  -4  16    8.14    2.46
   4  -4  16   12.60    2.57
  -4  -4 -16    8.86    2.00
   4   4  17   10.39    3.28
  -4  -4  17   11.77    2.92
   4  -4  17   11.08    2.80
   4   4  18    5.36    2.83
  -4  -4  18    3.98    1.77
   4  -4  18    8.80    2.33
   4   5   0   25.78    2.77
   5  -4   0   19.08    3.11
  -4  -5   0   20.40    3.06
  -4  -5   1   66.68    5.63
   4   5   1   59.35    4.33
   5  -4   1   60.45    5.52
  -4  -5  -1   62.21    4.70
   4   5  -1   60.86    4.49
   5  -4  -1   61.98    4.67
  -4  -5   2    7.32    2.03
   4   5   2    6.80    1.70
  -4  -5   2    5.53    1.72
   5  -4   2    5.81    2.02
  -4  -5  -2    7.87    1.87
   5  -4  -2    4.81    1.34
  -4  -5   3  136.22    9.72
  -4  -5   3  139.97    9.37
   5  -4   3  126.84    8.62
   4   5   3  126.66    8.82
  -4  -5  -3  127.70    9.26
   5  -4  -3  128.44    8.33
  -4  -5   4   29.87    2.95
   4   5   4   36.07    3.52
  -4  -5   4   31.44    3.26
   5  -4   4   30.05    3.72
  -4  -5  -4   26.83    3.36
   5  -4  -4   26.90    3.61
   4   5   5   19.43    2.67
  -4  -5   5   19.17    2.26
  -4  -5   5   16.98    2.72
   5  -4   5   15.95    2.90
  -4  -5  -5   22.78    2.80
   5  -4  -5   19.12    2.71
   4   5   6   11.75    2.33
  -4  -5   6   10.68    2.19
  -4  -5   6    8.76    1.67
   5  -4   6   12.11    1.93
  -4  -5  -6    9.52    1.76
   5  -4  -6   13.54    2.27
   4   5   7   68.03    5.46
  -4  -5   7   58.23    5.11
  -4  -5   7   58.54    5.17
   5  -4   7   47.90    3.71
   5  -4   7   52.41    5.49
  -4  -5  -7   58.97    5.19
   5  -4  -7   60.14    5.04
  -4  -5   8   25.40    2.57
   4   5   8   26.11    3.32
  -4  -5   8   22.69    3.15
   5  -4   8   18.97    2.35
   5  -4   8   36.83    3.72
  -4  -5  -8   27.62    3.36
   5  -4  -8   20.33    2.98
  -4  -5   9   49.55    4.24
  -4  -5   9   48.94    4.03
   4   5   9   49.17    4.87
   5  -4   9   39.80    3.69
   5  -4   9   38.88    3.96
  -4  -5  -9   45.29    4.63
   4   5  10   21.96    3.39
  -4  -5  10   17.69    3.08
  -4  -5  10   19.69    2.70
   5  -4  10   23.11    2.58
   5  -4  10   20.71    3.46
  -4  -5 -10   22.08    2.59
   5  -4 -10   20.29    3.31
   4   5  11    7.72    2.24
  -4  -5  11    5.83    1.77
  -4  -5  11    7.87    2.11
   5  -4  11    4.86    1.78
   5  -4  11   10.87    2.29
  -4  -5 -11    5.27    2.05
   5  -4 -11    5.66    1.75
   4   5  12   22.21    3.24
  -4  -5  12   16.98    2.49
  -4  -5  12   15.69    3.07
   5  -4  12   16.79    2.71
   5  -4  12   16.17    2.49
  -4  -5 -12   15.94    2.92
  -4  -5  13   21.27    3.47
   5  -4  13   17.03    2.93
   4   5  13   16.08    3.68
   5  -4  13   16.68    2.64
  -4  -5 -13   18.47    2.88
   4   5  14   18.59    3.99
  -4  -5  14   19.70    3.82
   5  -4  14   24.56    3.44
   5  -4  14   16.84    2.72
  -4  -5 -14   23.23    3.25
   4   5  15    4.09    2.75
  -4  -5  15    6.04    1.95
   5  -4  15    9.87    2.42
   5  -4  15    5.74    2.46
  -4  -5 -15    8.83    2.34
   4   5  16   18.81    3.94
  -4  -5  16   13.68    3.41
   5  -4  16    8.65    3.18
   6  -4   0   -0.01    1.13
  -4  -6   0    1.20    1.07
   4   6   0    0.79    0.94
   4   6   1   48.47    4.79
  -4  -6   1   56.26    5.53
   6  -4   1   47.01    5.19
  -4  -6  -1   43.56    5.11
   4   6  -1   45.66    4.55
   6  -4  -1   41.03    4.98
   4   6   2   28.46    3.65
  -4  -6   2   30.93    4.11
   6  -4   2   27.71    4.13
   4   6  -2   25.53    3.40
  -4  -6  -2   26.16    3.83
   6  -4  -2   26.56    3.79
   4   6   3   76.05    5.95
  -4  -6   3   79.45    6.46
  -4  -6   3   65.88    6.17
   6  -4   3   75.26    7.04
  -4  -6  -3   84.88    7.50
   6  -4  -3   74.31    6.72
   4   6   4    6.13    1.87
  -4  -6   4    3.55    2.02
   6  -4   4    7.66    2.08
  -4  -6   4    2.41    1.75
   6  -4  -4    0.58    1.83
  -4  -6  -4    4.09    1.94
   4   6   5   15.28    2.98
  -4  -6   5   14.89    3.12
  -4  -6   5   17.42    2.66
   6  -4   5   15.45    2.89
  -4  -6  -5    9.94    2.65
   6  -4  -5   15.58    2.80
  -4  -6   6   31.64    3.84
   4   6   6   40.52    4.16
  -4  -6   6   29.03    3.41
   6  -4   6   25.09    4.20
   6  -4  -6   23.98    3.66
  -4  -6  -6   24.05    3.72
   4   6   7   43.23    4.82
  -4  -6   7   46.06    5.19
  -4  -6   7   42.58    4.64
   6  -4   7   36.68    4.13
  -4  -6  -7   38.69    4.54
   6  -4  -7   35.46    4.26
   4   6   8   10.37    2.49
  -4  -6   8   10.00    2.69
  -4  -6   8    7.69    2.40
   6  -4   8   13.17    2.83
   6  -4  -8    7.84    2.36
  -4  -6  -8    8.80    1.86
   4   6   9   16.73    3.02
  -4  -6   9   12.18    3.13
  -4  -6   9   16.08    3.04
   6  -4   9   10.35    3.06
  -4  -6  -9   16.15    3.00
   6  -4  -9   14.21    2.75
   4   6  10   18.44    3.29
  -4  -6  10   10.74    2.83
  -4  -6  10   15.44    3.06
   6  -4  10   11.03    3.20
  -4  -6 -10   12.21    2.28
   6  -4 -10   11.59    3.23
   4   6  11    5.91    1.99
  -4  -6  11    7.44    2.19
  -4  -6  11    7.79    2.49
   6  -4  11    4.10    1.91
  -4  -6 -11    6.71    2.24
   4   6  12    1.09    1.83
  -4  -6  12   -0.62    1.26
   6  -4  12    2.45    1.78
  -4  -6 -12    1.83    1.74
  -4  -6  13   10.15    3.35
   6  -4  13   15.68    3.26
   4   6  13   14.05    3.52
  -4  -6 -13   10.59    2.95
   7  -4   0    0.62    1.11
  -4  -7   0    0.69    1.15
   4   7   0   -0.84    1.45
   7  -4   1    4.47    2.63
   4   7   1    6.52    2.40
  -4  -7   1    6.81    2.57
   7  -4  -1    8.43    2.55
  -4  -7  -1    8.16    2.44
   4   7  -1    6.31    2.23
   7  -4   2   -1.12    1.54
   4   7   2   -1.79    1.42
  -4  -7   2    0.54    1.50
   7  -4  -2    1.76    1.46
  -4  -7  -2   -1.65    1.54
   4   7  -2    1.93    1.33
   7  -4   3   12.54    2.46
   4   7   3   13.64    3.08
  -4  -7   3   13.01    2.38
   7  -4  -3   11.70    3.02
  -4  -7  -3   11.08    2.32
   4   7  -3   11.15    2.73
   7  -4   4    9.45    2.97
   4   7   4   11.82    2.79
  -4  -7   4    6.60    2.89
   7  -4  -4    9.61    2.82
  -4  -7  -4    8.56    2.10
   7  -4   5   18.76    3.63
   4   7   5   12.91    3.36
  -4  -7   5   18.09    3.68
  -4  -7   5   14.67    3.23
   7  -4  -5   13.30    3.28
  -4  -7  -5   17.91    3.27
   7  -4   6    3.90    1.81
   4   7   6    4.94    2.49
  -4  -7   6    7.82    1.96
  -4  -7   6    4.80    2.31
   7  -4  -6    6.02    2.37
  -4  -7  -6    5.21    1.74
   7  -4   7   15.06    3.67
   4   7   7   16.54    3.45
  -4  -7   7   22.30    3.73
  -4  -7   7   12.74    3.16
   7  -4  -7   12.86    2.58
  -4  -7  -7   10.39    3.17
   7  -4   8    8.33    2.75
   4   7   8    3.42    1.87
  -4  -7   8    6.87    2.77
  -4  -7   8    4.58    2.34
   7  -4  -8    8.84    2.47
  -4  -7  -8    5.58    2.47
   7  -4   9   21.11    4.50
  -4  -7   9   22.96    4.47
  -4  -7   9   23.41    4.15
  -4  -7  -9   24.88    4.21
   0  -5   0    0.90    0.38
   0  -5   0    2.85    1.33
  -5   0   0    1.21    1.11
   5   0   0    3.52    0.69
   0   5   1  287.98   10.20
   0  -5   1  274.59   15.38
   0  -5   1  285.41   10.57
   5   0   1  292.42   14.32
  -5   0   1  271.73   13.72
   0  -5  -1  273.55   15.31
  -5   0  -1  291.72   14.54
   5   0  -1  297.68   13.83
   0   5   2    3.95    0.73
   0  -5   2    8.42    1.01
   0  -5   2    6.00    1.63
  -5   0   2    5.90    1.37
   5   0   2    6.56    1.37
   0  -5  -2    8.01    1.65
  -5   0  -2    5.80    1.05
   5   0  -2    4.59    0.89
   5   0   3  106.39    6.32
   0   5   3  103.39    4.25
   0  -5   3  102.17    4.54
   0  -5   3  101.76    6.74
  -5   0   3  100.01    5.46
   0  -5  -3   89.39    6.28
  -5   0  -3   93.26    6.23
   0   5   4   42.31    2.14
   0  -5   4   45.10    2.61
   0  -5   4   47.80    4.13
  -5   0   4   45.60    3.39
   5   0   4   46.83    3.73
  -5   0   4   40.86    3.15
   0  -5  -4   45.19    3.81
  -5   0  -4   47.50    3.80
   5   0   5  160.17    9.34
   0   5   5  155.00    6.36
   0  -5   5  147.84    8.82
   0  -5   5  162.36    7.39
  -5   0   5  155.29    8.29
  -5   0   5  156.66    8.44
   0  -5  -5  154.52    9.27
  -5   0  -5  162.39    9.70
   0   5   6   11.21    1.19
   0  -5   6   12.76    1.47
   0  -5   6   10.96    2.21
   5   0   6   14.57    2.08
  -5   0   6   12.17    1.73
  -5   0   6   11.02    1.25
   0  -5  -6   19.43    2.14
  -5   0  -6   13.41    2.07
   0   5   7  111.06    5.05
   0  -5   7  113.69    6.01
   0  -5   7  103.17    7.59
   5   0   7  116.24    6.88
  -5   0   7  123.47    6.89
  -5   0   7  116.14    6.34
   0  -5  -7  109.64    6.85
  -5   0  -7  112.00    6.80
  -5   0   8   89.71    4.98
   0   5   8   78.29    4.23
   0  -5   8   81.82    5.40
   0  -5   8   82.12    4.92
   5   0   8   86.84    6.36
  -5   0   8   83.29    5.35
   0  -5  -8   82.83    5.70
  -5   0  -8   78.53    5.26
   0   5   9    6.52    1.32
   0  -5   9    9.30    1.45
   0  -5   9    9.11    1.83
   5   0   9    7.38    2.07
  -5   0   9    6.30    1.28
  -5   0   9    7.78    1.15
   0  -5  -9    8.84    1.72
  -5   0  -9    7.60    1.81
   0   5  10    3.38    1.18
   0  -5  10    4.63    1.17
   0  -5  10    4.06    1.33
  -5   0  10    5.15    1.44
   5   0  10    2.52    1.32
   0  -5 -10    4.10    1.33
  -5   0 -10    6.09    1.53
   0   5  11  116.58    6.32
   0  -5  11  126.64    8.28
   0  -5  11  132.75    8.24
   5   0  11  127.36    8.50
  -5   0  11  134.83    8.43
  -5   0  11  130.23    7.32
   0  -5 -11  133.78    8.07
  -5   0 -11  139.78    9.18
  -5   0  12   34.43    3.47
   0  -5  12   32.55    3.42
   0  -5  12   27.38    3.32
   5   0  12   37.56    4.06
   0  -5 -12   35.43    3.05
  -5   0 -12   36.19    3.67
   5   0  13    7.26    2.10
   0   5  13    4.53    1.14
   0  -5  13    5.20    1.50
   0  -5  13    3.76    1.68
  -5   0  13    2.82    1.56
   0  -5 -13    3.45    1.17
  -5   0 -13    3.05    1.10
   0   5  14   -0.06    0.94
   0  -5  14    1.45    1.13
   0  -5  14   -1.49    1.31
   5   0  14    0.76    1.64
  -5   0  14    1.41    1.20
   0  -5 -14    1.19    0.97
  -5   0 -14    2.58    1.39
   0   5  15   33.07    3.83
   0  -5  15   44.36    4.57
   0  -5  15   35.72    3.60
   5   0  15   41.32    4.84
  -5   0  15   43.12    4.19
  -5   0 -15   39.95    4.24
   0  -5  16    1.99    1.28
   5   0  16    3.95    1.99
  -5   0  16    1.46    1.53
  -5   0 -16    3.74    1.62
   0  -5  17    9.68    2.58
   5   0  17    8.38    2.72
   5   0  17    9.18    2.28
  -5   0  17   10.27    2.50
   0  -5  18   -1.47    1.44
   5   0  18    2.72    1.46
  -5   0  18   -0.86    1.32
   0  -5  19    2.39    2.15
   5   0  19    4.00    1.59
  -5   0  19    2.25    2.06
   1  -5   0   -1.83    1.17
  -5  -1   0    2.09    0.89
   5   1   0    0.15    0.58
   5   1   1   32.94    2.94
   1  -5   1   32.15    1.44
   1  -5   1   33.85    3.56
  -5  -1   1   34.17    2.93
   1  -5  -1   35.28    3.60
  -5  -1  -1   36.74    3.04
   5   1  -1   36.76    2.40
   1  -5   2  111.47    3.91
   1  -5   2  117.77    7.92
  -5  -1   2  111.54    6.61
   5   1   2  110.32    6.83
   1  -5  -2  118.13    6.94
  -5  -1  -2  110.88    6.88
   5   1  -2  110.49    6.07
   1  -5   3   75.19    3.16
   1  -5   3   79.12    5.81
   5   1   3   74.58    5.17
  -5  -1   3   72.78    4.35
  -5  -1   3   71.83    4.30
   1  -5  -3   72.38    5.50
  -5  -1  -3   71.74    5.01
   1  -5   4   51.77    4.65
   1  -5   4   52.06    2.55
  -5  -1   4   49.07    3.72
   5   1   4   52.07    4.15
  -5  -1   4   50.45    3.59
   1  -5  -4   48.56    4.32
  -5  -1  -4   53.31    4.08
   1  -5   5   97.40    4.70
   1  -5   5  112.23    7.56
   5   1   5  111.07    7.08
  -5  -1   5  103.53    6.28
  -5  -1   5   97.42    5.83
   1  -5  -5  100.77    6.10
  -5  -1  -5   96.81    6.05
  -5  -1   6    4.69    1.38
   1  -5   6    4.76    0.88
   1  -5   6    2.04    1.71
   5   1   6    1.95    1.60
  -5  -1   6    4.29    1.08
   1  -5  -6    5.00    1.13
  -5  -1  -6    5.08    1.09
   5   1   7   89.95    5.82
   1  -5   7   93.51    7.08
   1  -5   7   91.85    4.81
  -5  -1   7  101.63    6.38
  -5  -1   7   94.40    5.49
   1  -5  -7   96.62    6.35
  -5  -1  -7   94.11    5.89
   1  -5   8   73.27    5.54
   1  -5   8   66.59    3.98
   5   1   8   65.22    5.41
  -5  -1   8   51.21    3.90
  -5  -1   8   72.03    4.99
   1  -5  -8   60.91    4.65
  -5  -1  -8   72.52    5.26
   1  -5   9    9.05    1.54
   1  -5   9    8.63    2.01
   5   1   9    8.01    2.12
  -5  -1   9    9.67    1.37
  -5  -1   9    8.90    1.76
   1  -5  -9   10.46    1.62
  -5  -1  -9    9.57    1.83
   1  -5  10    3.27    1.58
   1  -5  10    4.16    1.17
  -5  -1  10    3.94    0.98
   5   1  10    3.74    1.19
  -5  -1  10   -0.44    1.40
   1  -5 -10    3.50    1.12
  -5  -1 -10    2.82    1.01
   1  -5  11   65.86    5.68
   1  -5  11   78.67    5.08
   5   1  11   67.54    6.29
  -5  -1  11   69.60    4.18
  -5  -1  11   71.16    5.53
   1  -5 -11   65.56    4.68
  -5  -1 -11   67.34    5.66
   1  -5  12   27.03    3.28
   1  -5  12   26.74    2.88
  -5  -1  12   31.07    3.28
   5   1  12   29.83    3.97
   1  -5 -12   28.42    2.60
  -5  -1 -12   28.24    2.63
   1  -5  13    1.21    1.19
   1  -5  13   -1.08    1.25
   5   1  13    5.81    1.57
  -5  -1  13    0.41    0.93
   1  -5 -13    0.68    1.03
  -5  -1 -13    0.32    1.33
   1  -5  14   24.57    3.12
   1  -5  14   24.40    3.12
   5   1  14   22.97    2.87
  -5  -1  14   22.14    3.16
   1  -5 -14   22.21    2.29
  -5  -1 -14   27.61    3.13
   1  -5  15   27.53    3.60
   1  -5  15   25.19    3.50
   5   1  15   28.81    4.32
  -5  -1  15   38.15    4.04
  -5  -1 -15   25.17    3.40
   1  -5  16   13.36    2.62
   1  -5  16   15.96    2.45
   5   1  16   17.05    3.20
  -5  -1  16   16.53    3.02
  -5  -1 -16   12.60    2.43
   1  -5  17   13.67    2.81
   5   1  17   14.51    3.32
  -5  -1  17   12.04    2.97
  -5  -1 -17   12.97    2.46
   1  -5  18    8.68    2.88
   5   1  18   14.46    2.53
  -5  -1  18   15.42    3.07
   1  -5  19    7.20    2.84
   5   1  19   12.22    3.01
  -5  -1  19   10.39    3.02
   2  -5   0    4.16    1.38
  -5  -2   0    1.18    1.03
   5   2   0    0.31    0.75
   2  -5   1  108.07    7.48
   5   2   1   98.13    6.50
  -5  -2   1  100.13    6.62
   2  -5  -1  115.63    7.74
  -5  -2  -1  100.37    6.13
   5   2  -1  107.98    6.77
   2  -5   2  191.35   11.85
  -5  -2   2  188.79   10.49
   5   2   2  185.24   10.87
   2  -5  -2  177.93   11.63
  -5  -2  -2  185.33   10.86
   2  -5   3  123.99    7.92
   5   2   3  134.59    8.43
  -5  -2   3  125.25    7.71
  -5  -2   3  130.66    7.53
   2  -5  -3  134.22    8.11
  -5  -2  -3  134.67    8.32
  -5  -2   4   42.39    3.43
   2  -5   4   40.78    1.96
   2  -5   4   41.24    4.36
   5   2   4   43.23    3.85
  -5  -2   4   44.56    3.76
   2  -5  -4   46.68    4.22
  -5  -2  -4   43.62    3.29
   2  -5   5  154.62    6.17
   2  -5   5  161.01   11.00
   5   2   5  164.36   10.43
  -5  -2   5  176.93    9.49
  -5  -2   5  159.63   10.14
   2  -5  -5  178.44   10.59
  -5  -2  -5  165.88    9.52
   2  -5   6   84.94    6.68
   2  -5   6   84.73    4.22
  -5  -2   6   78.30    4.78
   5   2   6   82.56    6.43
  -5  -2   6   90.68    6.26
   2  -5  -6   92.93    6.49
  -5  -2  -6   84.67    5.45
   2  -5   7  175.40   11.51
   2  -5   7  175.19    8.21
   5   2   7  180.46   11.55
  -5  -2   7  176.50    9.90
  -5  -2   7  177.19   11.12
   2  -5  -7  196.76   11.35
  -5  -2  -7  183.13   11.28
   2  -5   8   83.93    6.53
   2  -5   8   81.47    4.56
  -5  -2   8   80.96    5.20
   5   2   8   77.16    5.53
  -5  -2   8   75.28    5.34
   2  -5  -8   84.36    5.83
  -5  -2  -8   84.00    6.14
   2  -5   9   99.06    6.58
   2  -5   9   96.73    5.66
   5   2   9   97.27    7.59
  -5  -2   9   92.43    5.69
  -5  -2   9  102.40    7.25
   2  -5  -9   99.97    6.60
  -5  -2  -9   97.29    7.02
   2  -5  10   65.89    4.39
   2  -5  10   65.52    5.68
   5   2  10   70.11    5.76
  -5  -2  10   67.86    4.73
  -5  -2  10   67.09    5.39
   2  -5 -10   55.63    4.52
  -5  -2 -10   63.51    5.30
   2  -5  11   50.24    4.89
   2  -5  11   48.20    3.98
   5   2  11   54.44    5.21
  -5  -2  11   50.86    3.56
  -5  -2  11   51.75    4.83
   2  -5 -11   51.82    3.95
  -5  -2 -11   59.59    4.78
   2  -5  12    9.33    1.61
   2  -5  12    8.13    1.80
  -5  -2  12    7.11    1.59
   5   2  12   12.05    2.65
  -5  -2  12    8.91    1.46
   2  -5 -12    9.50    1.65
  -5  -2 -12   10.68    2.09
   5   2  13   17.36    2.99
   2  -5  13   15.50    2.39
   2  -5  13   11.26    1.68
  -5  -2  13   15.01    2.56
   2  -5 -13    8.60    1.71
  -5  -2 -13   15.54    2.39
   2  -5  14   58.31    4.45
   2  -5  14   57.16    5.16
   5   2  14   54.42    5.79
  -5  -2  14   53.84    4.86
  -5  -2 -14   59.90    5.35
   2  -5  15    9.29    2.14
   2  -5  15   10.16    2.20
   5   2  15    9.91    2.62
  -5  -2  15    4.82    1.68
  -5  -2 -15    8.10    2.12
   2  -5  16    2.55    1.74
   2  -5  16    1.64    1.64
   5   2  16    7.87    2.19
  -5  -2  16    1.04    1.42
  -5  -2 -16    4.11    1.57
   2  -5  17   -0.19    1.73
   5   2  17    0.88    2.09
  -5  -2  17    0.61    1.81
  -5  -2 -17    5.16    1.57
   2  -5  18    9.47    2.74
   5   2  18   11.10    3.03
  -5  -2  18    6.36    2.86
   3  -5   0    3.20    1.48
  -5  -3   0    1.11    0.91
   5   3   0    0.02    1.21
   3  -5   1   89.21    6.48
  -5  -3   1   83.52    6.09
   5   3   1   88.12    5.84
   3  -5  -1   94.41    7.15
  -5  -3  -1   91.09    6.23
   5   3  -1   96.10    5.87
   3  -5   2   14.18    2.47
   5   3   2   11.32    1.86
  -5  -3   2    3.13    1.27
  -5  -3   2   10.11    1.75
   3  -5  -2   13.67    2.20
  -5  -3  -2    6.70    1.27
   3  -5   3  176.88   12.17
   5   3   3  171.64   10.88
  -5  -3   3  183.58   11.17
  -5  -3   3  172.32   10.28
   3  -5  -3  166.71   10.20
  -5  -3  -3  183.38   11.54
   5   3   4    4.98    1.65
   3  -5   4    6.39    2.04
  -5  -3   4    2.44    1.53
  -5  -3   4    3.73    1.38
   3  -5  -4    6.18    1.81
  -5  -3  -4    6.15    1.52
   3  -5   5    7.71    2.00
   5   3   5    4.37    1.61
  -5  -3   5    3.52    1.36
  -5  -3   5    3.65    1.52
   3  -5  -5    6.43    1.67
  -5  -3  -5    5.27    1.64
   5   3   6   24.56    3.06
   3  -5   6   31.32    3.65
   3  -5   6   24.03    1.60
  -5  -3   6   24.51    2.55
  -5  -3   6   23.04    2.85
   3  -5  -6   20.06    2.35
  -5  -3  -6   26.56    3.11
   3  -5   7   76.67    6.67
   3  -5   7   64.93    3.82
  -5  -3   7   66.34    4.77
   5   3   7   70.76    5.79
  -5  -3   7   68.07    5.05
   3  -5  -7   78.40    5.68
  -5  -3  -7   78.47    6.04
   3  -5   8    5.57    1.14
   3  -5   8   12.45    2.33
   5   3   8    7.42    2.02
  -5  -3   8    7.13    1.59
  -5  -3   8    6.85    1.83
   3  -5  -8    7.38    1.82
  -5  -3  -8    7.28    1.42
   3  -5   9    7.22    1.51
   3  -5   9    6.34    1.66
  -5  -3   9    9.11    1.62
   5   3   9    6.16    1.49
  -5  -3   9    8.02    1.93
   3  -5  -9    5.56    1.78
  -5  -3  -9    8.14    1.91
   3  -5  10    6.30    1.38
   3  -5  10    5.48    2.28
   5   3  10    7.50    2.27
  -5  -3  10    7.32    1.56
  -5  -3  10    9.87    1.99
   3  -5 -10    8.02    1.77
  -5  -3 -10    7.68    1.51
   3  -5  11   39.16    3.26
   3  -5  11   39.35    4.55
   5   3  11   31.02    4.52
  -5  -3  11   39.60    3.44
  -5  -3  11   38.82    4.12
   3  -5 -11   38.07    3.63
  -5  -3 -11   35.97    3.84
   5   3  12    7.38    2.13
   3  -5  12    4.72    1.50
   3  -5  12    6.86    1.99
  -5  -3  12    7.62    1.41
  -5  -3  12    4.11    1.29
   3  -5 -12    1.72    1.43
  -5  -3 -12    2.38    1.55
   3  -5  13   22.77    2.97
   3  -5  13   27.82    3.57
   5   3  13   25.51    4.10
  -5  -3  13   20.56    3.70
  -5  -3 -13   27.04    3.26
   3  -5  14   11.09    2.22
   3  -5  14   13.18    2.60
   5   3  14   10.69    3.03
  -5  -3  14   11.14    2.75
  -5  -3 -14   10.97    2.40
   3  -5  15   23.29    2.84
   3  -5  15   26.39    3.44
   5   3  15   24.47    4.20
  -5  -3  15   25.65    3.18
  -5  -3 -15   28.95    3.48
   3  -5  16    3.97    2.07
   3  -5  16    5.43    2.13
   5   3  16    7.46    1.81
  -5  -3  16    7.48    2.46
  -5  -3 -16    5.63    1.95
   3  -5  17   10.84    2.75
   5   3  17   11.30    3.39
  -5  -3  17   10.81    3.06
   4  -5   0   85.77    6.33
  -5  -4   0   84.65    5.89
   5   4   0   79.90    5.53
   4  -5   1    7.50    2.22
   5   4   1    5.42    1.72
  -5  -4   1    7.71    1.83
   4  -5  -1    4.82    2.15
  -5  -4  -1    7.46    1.81
   5   4  -1    6.04    1.84
   4  -5   2    3.26    1.48
   5   4   2   -1.25    1.20
  -5  -4   2    0.77    1.21
   4  -5  -2    1.84    1.43
  -5  -4  -2    0.41    0.86
   5   4  -2   -0.07    1.19
   4  -5   3   90.43    7.30
   5   4   3   77.70    5.62
  -5  -4   3   78.85    6.46
  -5  -4   3   74.89    6.16
   4  -5  -3   90.88    6.34
  -5  -4  -3   82.30    6.61
   4  -5   4   67.62    5.46
  -5  -4   4   68.28    5.73
   5   4   4   67.68    5.83
  -5  -4   4   69.57    5.60
   4  -5  -4   69.18    6.11
  -5  -4  -4   64.48    5.52
   4  -5   5    4.28    1.57
  -5  -4   5    5.10    1.28
  -5  -4   5    6.11    1.63
   5   4   5    6.60    1.87
   4  -5  -5    7.27    1.96
  -5  -4  -5    2.20    1.68
   4  -5   6    8.46    1.89
  -5  -4   6    9.20    2.10
   5   4   6    6.11    1.58
  -5  -4   6   10.33    1.96
   4  -5  -6    9.87    2.26
  -5  -4  -6    8.80    2.08
   4  -5   7   94.63    7.27
   5   4   7   91.56    7.72
  -5  -4   7   89.61    6.65
  -5  -4   7   89.56    6.74
   4  -5  -7   95.71    7.05
  -5  -4  -7   88.62    6.48
   4  -5   8   41.43    5.03
  -5  -4   8   42.22    4.53
   5   4   8   41.91    4.63
  -5  -4   8   40.85    4.02
   4  -5  -8   44.60    4.20
  -5  -4  -8   40.25    4.35
   4  -5   9   24.80    3.90
  -5  -4   9   22.61    3.48
  -5  -4   9   25.22    2.97
   5   4   9   28.48    2.90
   4  -5  -9   23.78    3.02
  -5  -4  -9   23.00    3.48
   4  -5  10    8.56    2.56
   5   4  10    8.37    2.55
  -5  -4  10    6.65    2.37
  -5  -4  10   10.54    1.93
   4  -5 -10    9.42    2.10
  -5  -4 -10   10.71    2.42
   4  -5  11   27.87    4.08
   5   4  11   25.14    3.95
  -5  -4  11   25.63    3.06
  -5  -4  11   22.77    3.57
   4  -5 -11   24.08    3.09
  -5  -4 -11   27.41    3.53
   4  -5  12   32.92    4.51
   5   4  12   29.29    4.44
  -5  -4  12   31.21    4.09
  -5  -4 -12   30.91    3.80
   4  -5  13    5.98    2.69
   5   4  13   13.07    2.88
  -5  -4  13   10.55    2.65
  -5  -4 -13    8.51    2.32
   4  -5  14    1.82    1.66
   5   4  14    0.66    1.74
  -5  -4  14    0.87    1.06
  -5  -4 -14   -1.43    1.34
   4  -5  15   14.27    3.23
   5   4  15    9.88    2.54
  -5  -4  15   13.00    3.03
  -5  -4 -15   13.96    2.67
   4  -5  16   10.51    3.15
   5   4  16   11.93    3.31
  -5  -4  16   13.18    2.98
  -5  -4 -16    9.59    2.53
  -5  -5   0    3.22    1.65
   5   5   0    1.54    1.57
   5  -5   0    2.10    1.25
  -5  -5   1   10.02    2.26
   5   5   1    5.28    2.15
   5  -5   1    7.13    2.57
  -5  -5  -1   10.68    2.35
   5   5  -1   11.41    2.15
   5  -5  -1    8.91    2.54
   5   5   2   72.89    6.44
  -5  -5   2   62.79    6.15
   5  -5   2   66.52    6.68
  -5  -5  -2   69.47    5.56
   5   5  -2   66.44    6.12
   5  -5  -2   70.86    6.70
   5   5   3   25.01    3.41
  -5  -5   3   24.66    2.64
   5  -5   3   27.58    3.84
  -5  -5  -3   19.99    3.38
   5  -5  -3   18.08    3.70
   5   5   4    7.09    2.17
  -5  -5   4    4.61    2.03
  -5  -5   4    5.61    1.50
   5  -5   4    6.34    2.27
  -5  -5  -4    7.80    2.06
   5  -5  -4    7.33    2.25
   5   5   5    5.30    1.58
  -5  -5   5    7.99    2.07
   5  -5   5    7.61    2.31
  -5  -5  -5    5.38    2.14
   5  -5  -5    5.84    2.35
   5   5   6   83.34    7.81
  -5  -5   6   84.15    6.64
  -5  -5   6   80.96    7.04
   5  -5   6   77.54    7.93
  -5  -5  -6   91.58    7.72
   5  -5  -6   89.70    7.79
   5   5   7   11.36    2.42
  -5  -5   7    7.00    2.23
  -5  -5   7    6.84    2.06
   5  -5   7    5.98    2.47
  -5  -5  -7    5.54    2.22
   5  -5  -7    6.91    2.37
   5   5   8    7.33    2.36
  -5  -5   8    7.64    2.29
  -5  -5   8    8.30    2.04
   5  -5   8    1.64    2.36
  -5  -5  -8    5.14    1.62
   5  -5  -8    8.71    2.06
   5   5   9   13.63    2.71
  -5  -5   9   10.28    2.61
  -5  -5   9   10.25    2.25
   5  -5   9    8.24    2.09
  -5  -5  -9    7.89    2.38
   5  -5  -9    8.98    2.32
   5   5  10   33.35    4.70
  -5  -5  10   36.37    4.61
  -5  -5  10   29.50    3.89
   5  -5  10   35.04    4.92
  -5  -5 -10   33.45    4.31
   5  -5 -10   33.70    3.99
   5   5  11    4.26    2.24
  -5  -5  11    0.53    2.19
  -5  -5  11    5.49    1.85
   5  -5  11    4.36    1.72
  -5  -5 -11    4.22    1.96
   5   5  12   16.91    3.60
  -5  -5  12   19.23    3.35
   5  -5  12   13.81    3.56
  -5  -5 -12   16.17    2.59
   5   5  13    1.31    1.74
  -5  -5  13   -1.05    1.55
   5  -5  13   -1.18    1.69
  -5  -5 -13   -0.01    1.49
  -5  -5 -14    7.86    2.49
   6  -5   0   80.08    8.52
   5   6   0   83.46    7.75
  -5  -6   0   88.35    8.36
   6  -5   1    2.40    2.02
   5   6   1   -0.11    1.64
  -5  -6   1    1.64    1.88
   6  -5  -1    2.34    1.96
   5   6  -1    1.39    1.60
  -5  -6  -1    5.86    1.95
   6  -5   2    1.81    2.36
   5   6   2    5.02    2.11
  -5  -6   2    7.33    2.10
   6  -5  -2    7.30    2.21
  -5  -6  -2    0.69    2.00
   5   6  -2    2.48    1.96
   6  -5   3    8.25    1.88
   5   6   3    2.85    2.21
  -5  -6   3    0.74    2.17
   6  -5  -3    3.70    2.58
   5   6  -3    7.04    2.13
  -5  -6  -3    7.19    1.72
   6  -5   4   29.32    4.59
   5   6   4   28.09    4.23
  -5  -6   4   34.80    4.31
   6  -5  -4   28.31    4.39
  -5  -6  -4   25.43    4.14
   6  -5   5   10.78    2.68
   5   6   5    7.65    2.48
  -5  -6   5    3.60    2.33
  -5  -6   5    3.23    2.28
   6  -5  -5    7.47    1.89
  -5  -6  -5    6.30    2.38
   6  -5   6   13.63    3.05
   5   6   6   12.38    2.99
  -5  -6   6    6.76    1.99
  -5  -6   6    6.36    2.72
   6  -5  -6   11.63    2.92
  -5  -6  -6   13.37    2.85
   6  -5   7    3.65    2.70
   5   6   7    9.00    2.75
  -5  -6   7    7.69    2.36
  -5  -6   7    5.89    2.39
   6  -5  -7    7.06    2.52
  -5  -6  -7    6.74    2.49
   6  -5   8    4.98    2.88
   5   6   8    7.35    2.70
  -5  -6   8    6.01    2.50
  -5  -6   8    5.67    2.39
   6  -5  -8    5.38    2.60
  -5  -6  -8    8.85    2.00
   6  -5   9   24.33    4.30
   5   6   9   15.20    4.19
  -5  -6   9   20.88    3.18
  -5  -6   9   23.54    3.72
   6  -5  -9   20.12    3.70
  -5  -6  -9   21.36    3.84
   6  -5  10   11.05    2.28
   5   6  10    7.33    2.96
  -5  -6  10    8.17    2.78
  -5  -6  10    7.68    2.41
  -5  -6 -10    1.65    2.63
   7  -5   0   12.51    3.36
  -5  -7   0   13.01    3.05
   5   7   0    7.87    3.01
   7  -5   1   10.05    2.63
   5   7   1    3.09    2.37
  -5  -7   1    5.06    2.34
   7  -5  -1    3.26    2.53
  -5  -7  -1    2.53    1.65
   5   7  -1    1.95    2.33
   7  -5   2    5.99    2.66
   5   7   2    9.97    2.50
  -5  -7   2    1.84    1.78
   7  -5  -2    4.95    1.97
  -5  -7  -2    1.36    2.41
   5   7  -2    3.14    1.59
   7  -5   3    0.24    2.17
   5   7   3   -0.09    2.03
  -5  -7   3    2.64    2.07
   7  -5  -3    2.30    2.27
  -5  -7  -3    2.95    2.12
   5   7  -3    2.22    1.98
   0  -6   0    5.97    1.73
   0   6   0    2.88    0.93
  -6   0   0    6.57    1.57
   6   0   0    5.17    1.54
   0   6   1   98.16    4.67
   0  -6   1   94.61    7.10
   0  -6   1   87.72    4.37
  -6   0   1   98.68    6.70
   6   0   1  101.39    6.57
   0  -6  -1   96.81    6.92
  -6   0  -1   87.94    5.96
   6   0  -1   96.29    5.68
   0  -6   2   10.13    1.19
   0  -6   2   12.56    1.69
   6   0   2    9.21    1.95
  -6   0   2    9.13    1.89
   0  -6  -2   12.77    2.28
  -6   0  -2    9.71    1.98
   6   0  -2   13.20    1.91
   0  -6   3   35.70    3.84
   0  -6   3   39.82    2.53
  -6   0   3   38.25    3.40
   6   0   3   34.91    3.57
   0  -6  -3   34.16    3.77
  -6   0  -3   38.75    3.65
   6   0  -3   38.85    3.33
   0  -6   4   10.49    1.76
   0  -6   4   11.90    1.61
   6   0   4   17.03    2.31
  -6   0   4   11.97    1.60
   0  -6  -4   11.47    1.66
  -6   0  -4   11.00    2.25
   6   0  -4   12.73    1.90
   0  -6   5   88.40    4.99
   0  -6   5   81.63    6.83
  -6   0   5   86.01    6.06
   6   0   5   92.33    6.78
  -6   0   5   88.41    6.11
   0  -6  -5   95.50    6.73
  -6   0  -5   93.71    6.80
   0  -6   6   10.44    1.68
   0  -6   6    7.34    2.28
   6   0   6   14.27    2.26
  -6   0   6    7.33    1.88
  -6   0   6   10.88    1.84
   0  -6  -6   12.61    2.16
  -6   0  -6   11.39    2.12
   0  -6   7  105.74    8.12
   0  -6   7  102.62    6.27
  -6   0   7  118.21    7.44
   6   0   7  116.38    8.49
  -6   0   7  109.80    7.29
   0  -6  -7  115.16    8.19
  -6   0  -7  109.38    8.19
   0  -6   8    6.48    1.97
   0  -6   8    6.70    1.46
   6   0   8    6.58    2.06
  -6   0   8    8.22    1.54
  -6   0   8    4.59    1.61
   0  -6  -8    6.37    1.85
  -6   0  -8    4.92    1.95
   0  -6   9    9.13    1.49
   0  -6   9    4.09    1.43
   6   0   9    7.07    2.09
  -6   0   9    4.21    1.58
  -6   0   9    4.53    1.43
   0  -6  -9    4.99    1.78
  -6   0  -9    6.07    1.97
   0  -6  10   39.49    4.15
   0  -6  10   39.71    3.61
   6   0  10   43.77    4.93
  -6   0  10   37.71    3.49
  -6   0  10   39.38    3.84
   0  -6 -10   38.17    4.00
  -6   0 -10   41.07    4.47
   0  -6  11  106.92    8.76
   0  -6  11  111.62    7.83
  -6   0  11  123.27    7.65
   6   0  11  124.66    9.90
  -6   0  11  114.42    8.49
   0  -6 -11  106.59    8.31
  -6   0 -11  112.34    9.30
   0  -6  12    4.78    2.05
   0  -6  12    6.62    1.85
   6   0  12    6.24    2.45
  -6   0  12    8.86    1.93
   0  -6 -12    5.63    1.87
  -6   0 -12    9.44    2.22
   0  -6  13   21.65    3.34
   0  -6  13   21.59    3.22
   6   0  13   27.58    4.04
  -6   0  13   23.11    3.31
   0  -6 -13   24.51    2.95
  -6   0 -13   26.53    3.59
   0  -6  14   18.89    2.94
   0  -6  14   11.98    2.82
   6   0  14   17.03    3.81
  -6   0  14   23.14    3.12
   0  -6 -14   15.28    2.46
  -6   0 -14   21.84    3.48
   0  -6  15   10.29    2.66
   0  -6  15   12.64    2.72
   6   0  15   10.68    3.44
  -6   0  15   14.32    2.86
  -6   0 -15   18.37    3.14
   0  -6  16    7.60    1.71
   6   0  16    3.15    2.67
  -6   0  16    2.42    2.27
  -6   0 -16    6.78    1.81
   0  -6  17   26.44    4.38
   6   0  17   30.71    5.08
   6   0  17   30.58    3.55
  -6   0  17   28.71    4.59
  -6  -1   0   66.93    5.20
   6   1   0   67.16    4.53
   1  -6   0   65.46    5.84
  -6  -1   1   73.78    5.76
   6   1   1   81.29    6.00
   1  -6   1   81.32    6.68
  -6  -1  -1   74.17    5.97
   6   1  -1   76.67    5.78
   1  -6  -1   81.57    6.63
   6   1   2  244.56   14.07
  -6  -1   2  230.45   13.64
   1  -6   2  244.28   14.98
  -6  -1  -2  245.39   14.35
   6   1  -2  245.11   14.34
   1  -6  -2  251.63   16.04
  -6  -1   3   34.09    3.28
   6   1   3   28.27    3.33
   1  -6   3   29.10    3.76
  -6  -1  -3   30.96    3.45
   6   1  -3   33.97    3.25
   1  -6  -3   27.16    3.52
   6   1   4   26.44    2.49
  -6  -1   4   23.69    2.72
   1  -6   4   24.85    2.68
   1  -6   4   19.59    1.56
  -6  -1  -4   21.78    2.35
   1  -6  -4   22.88    3.05
  -6  -1   5   48.88    4.21
   6   1   5   56.20    4.88
  -6  -1   5   54.41    4.47
   1  -6   5   47.96    2.99
   1  -6   5   53.72    5.21
  -6  -1  -5   53.21    4.76
   1  -6  -5   55.93    4.89
   6   1   6  100.04    7.90
  -6  -1   6  108.18    7.04
  -6  -1   6   96.95    7.20
   1  -6   6   97.25    5.30
   1  -6   6  103.17    8.30
  -6  -1  -6  107.82    7.84
   1  -6  -6  107.09    7.54
  -6  -1   7   65.90    4.89
   6   1   7   59.24    4.83
  -6  -1   7   67.42    5.22
   1  -6   7   56.62    3.69
   1  -6   7   68.37    6.02
  -6  -1  -7   63.18    4.89
   1  -6  -7   60.06    5.35
  -6  -1   8   14.39    2.09
  -6  -1   8   13.93    2.44
   6   1   8   18.66    2.87
   1  -6   8   15.82    2.80
   1  -6   8   10.99    1.68
  -6  -1  -8   12.35    1.96
   1  -6  -8   15.99    2.37
   6   1   9   -0.74    1.41
  -6  -1   9    1.53    0.98
  -6  -1   9   -1.72    1.13
   1  -6   9    1.12    0.82
   1  -6   9   -2.06    1.40
  -6  -1  -9   -0.05    0.90
   1  -6  -9    1.81    1.10
   6   1  10   39.62    4.49
  -6  -1  10   33.12    3.11
  -6  -1  10   34.28    3.82
   1  -6  10   34.35    4.19
   1  -6  10   31.69    2.99
  -6  -1 -10   36.03    3.92
   1  -6 -10   32.75    3.55
  -6  -1  11   72.72    6.47
   6   1  11   74.37    7.21
  -6  -1  11   72.70    5.19
   1  -6  11   68.99    5.23
   1  -6  11   80.61    6.87
  -6  -1 -11   76.85    6.69
   1  -6 -11   73.27    5.83
   6   1  12    8.82    1.96
  -6  -1  12    8.02    2.28
   1  -6  12    6.31    2.42
   1  -6  12    9.98    1.93
  -6  -1 -12    8.02    2.33
   1  -6 -12   11.17    1.96
   6   1  13   11.16    2.78
  -6  -1  13    8.25    2.49
   1  -6  13   11.56    2.57
   1  -6  13    7.93    2.07
  -6  -1 -13   11.17    2.47
   1  -6 -13    8.71    2.12
  -6  -1  14   13.91    2.86
   6   1  14   14.22    3.18
   1  -6  14   12.37    2.68
   1  -6  14   12.43    2.44
  -6  -1 -14   13.94    2.25
   6   1  15    5.91    2.03
  -6  -1  15    3.77    2.19
   1  -6  15    4.73    1.96
   1  -6  15    5.56    2.15
  -6  -1 -15    7.55    2.19
   6   1  16   -0.48    2.13
  -6  -1  16    3.49    1.71
   1  -6  16   -0.14    1.60
  -6  -1 -16    1.04    1.78
   6   1  17   20.77    4.42
  -6  -1  17   26.60    4.09
   1  -6  17   20.29    3.73
  -6  -1 -17   19.14    3.79
   2  -6   0    7.64    2.12
   6   2   0    5.24    1.34
  -6  -2   0    8.10    1.73
   2  -6   1   18.39    2.96
   6   2   1   16.87    2.52
  -6  -2   1   10.94    2.26
   2  -6  -1   21.42    3.00
  -6  -2  -1   12.32    2.37
   6   2  -1   14.91    2.36
   2  -6   2   21.28    3.22
   6   2   2   19.27    2.90
  -6  -2   2   20.72    2.60
   2  -6  -2   27.02    3.36
   6   2  -2   18.97    2.68
  -6  -2  -2   18.58    2.63
   2  -6   3   30.90    3.79
   6   2   3   29.23    3.37
  -6  -2   3   26.02    3.07
   2  -6  -3   27.84    3.70
  -6  -2  -3   26.84    3.20
   6   2  -3   29.67    3.20
   2  -6   4   53.48    5.22
  -6  -2   4   53.42    4.63
   6   2   4   53.38    4.86
  -6  -2   4   48.44    4.10
   2  -6  -4   49.37    4.96
  -6  -2  -4   41.31    3.64
   2  -6   5    4.72    1.61
   6   2   5    7.63    1.98
  -6  -2   5    6.61    1.59
  -6  -2   5    5.62    1.81
   2  -6  -5    7.00    2.01
  -6  -2  -5    5.31    1.82
   2  -6   6    2.83    1.44
  -6  -2   6    3.61    1.16
   6   2   6    6.02    1.83
  -6  -2   6    5.05    1.12
   2  -6  -6    5.62    1.86
  -6  -2  -6    4.63    1.67
   2  -6   7    3.83    1.37
   6   2   7    5.95    1.89
  -6  -2   7    3.21    1.46
  -6  -2   7    4.98    1.66
   2  -6  -7    2.89    1.75
  -6  -2  -7    3.75    1.72
   2  -6   8   67.44    6.33
   6   2   8   62.69    5.04
  -6  -2   8   67.16    5.81
  -6  -2   8   63.53    4.95
   2  -6  -8   54.69    5.31
  -6  -2  -8   59.26    5.54
   2  -6   9    0.90    1.88
   2  -6   9    1.69    1.01
   6   2   9    6.51    1.36
  -6  -2   9    3.46    1.24
  -6  -2   9    3.54    1.33
   2  -6  -9    1.65    1.64
  -6  -2  -9    5.02    1.63
   2  -6  10   -0.44    1.59
   2  -6  10    3.51    0.97
  -6  -2  10   -0.15    1.08
   6   2  10    0.03    1.09
  -6  -2  10    1.28    1.06
   2  -6 -10    0.41    0.90
  -6  -2 -10   -0.88    1.30
   2  -6  11    9.50    2.45
   2  -6  11    8.81    1.99
   6   2  11    7.24    1.96
  -6  -2  11   11.08    1.86
  -6  -2  11    7.62    2.38
   2  -6 -11    7.59    1.86
  -6  -2 -11    9.48    2.44
   2  -6  12   32.12    3.33
   2  -6  12   34.44    4.38
   6   2  12   32.02    4.26
  -6  -2  12   26.16    4.07
   2  -6 -12   27.76    3.39
  -6  -2 -12   36.44    4.19
   2  -6  13    7.85    2.50
   2  -6  13    7.41    2.00
   6   2  13    8.24    2.65
  -6  -2  13    7.60    1.73
  -6  -2 -13    6.59    2.45
   2  -6  14    6.80    2.59
   2  -6  14   10.22    2.27
   6   2  14   10.58    3.04
  -6  -2  14    9.44    2.66
  -6  -2 -14    9.91    2.48
   2  -6  15    0.42    1.91
   6   2  15    1.96    1.45
  -6  -2  15    5.82    1.99
  -6  -2 -15    2.10    1.82
   6   2  16   19.20    4.55
  -6  -2  16   25.83    4.00
  -6  -2 -16   27.13    4.16
   6   3   0    7.39    2.04
  -6  -3   0   10.07    1.96
   3  -6   0    5.21    2.31
   6   3   1   10.55    2.56
  -6  -3   1   12.77    1.89
   3  -6   1   16.88    2.86
  -6  -3  -1   14.55    2.46
   6   3  -1   16.62    2.43
   3  -6  -1   13.83    2.83
   6   3   2  122.61    8.77
  -6  -3   2  107.87    7.38
   3  -6   2  116.47    9.38
   6   3  -2  121.23    8.75
  -6  -3  -2  103.49    7.56
   3  -6  -2  116.38    9.20
   6   3   3   32.07    3.55
  -6  -3   3   25.87    2.67
   3  -6   3   23.01    2.97
  -6  -3  -3   28.69    3.37
   6   3  -3   29.68    3.54
   3  -6  -3   29.44    3.07
  -6  -3   4    5.43    1.77
   6   3   4    5.04    1.84
  -6  -3   4    6.22    1.61
   3  -6   4    4.20    2.11
  -6  -3  -4    2.00    1.70
   3  -6  -4    4.25    2.00
   6   3   5   10.64    2.63
  -6  -3   5   13.19    2.29
  -6  -3   5   15.31    1.98
   3  -6   5   13.63    2.88
  -6  -3  -5   10.42    1.90
   3  -6  -5   13.38    2.73
   6   3   6  103.93    8.59
  -6  -3   6  103.56    7.77
  -6  -3   6  113.06    8.81
   3  -6   6  114.09    9.31
  -6  -3  -6  102.81    8.26
   3  -6  -6  112.91    8.65
   6   3   7   26.71    3.23
  -6  -3   7   32.14    3.46
  -6  -3   7   27.79    3.82
   3  -6   7   40.72    4.57
  -6  -3  -7   30.20    3.78
   3  -6  -7   32.73    3.99
  -6  -3   8    4.90    1.33
   6   3   8    1.42    1.26
  -6  -3   8    1.97    1.51
   3  -6   8    2.48    2.03
  -6  -3  -8    3.30    1.65
   3  -6  -8    2.96    1.75
   6   3   9   13.58    2.25
  -6  -3   9   17.09    2.39
  -6  -3   9   16.86    2.28
   3  -6   9   13.72    2.33
  -6  -3  -9   13.30    2.07
   3  -6  -9   16.08    2.80
   6   3  10   41.49    4.25
  -6  -3  10   37.77    3.99
  -6  -3  10   45.14    4.92
   3  -6  10   41.19    5.14
  -6  -3 -10   42.87    4.66
   3  -6 -10   44.87    4.46
   6   3  11    7.82    1.67
  -6  -3  11    4.57    1.76
  -6  -3  11    7.18    2.19
   3  -6  11    4.14    1.68
  -6  -3 -11    5.96    2.12
   3  -6 -11    7.38    1.94
   6   3  12    8.07    2.52
  -6  -3  12    6.08    2.37
   3  -6  12    6.02    2.45
  -6  -3 -12    7.80    2.34
   6   3  13   10.16    3.03
  -6  -3  13   11.23    2.68
   3  -6  13   10.23    2.88
  -6  -3 -13    6.28    2.51
   6   3  14   10.15    3.10
  -6  -3  14    6.90    2.87
   3  -6  14   10.12    2.87
  -6  -3 -14   13.96    2.73
   6   3  15    0.97    1.20
  -6  -3  15   -0.64    1.08
   3  -6  15   -1.21    1.58
  -6  -3 -15   -0.02    1.51
   4  -6   0   32.06    4.58
   6   4   0   32.47    4.18
  -6  -4   0   37.36    4.14
   4  -6   1   22.99    3.89
   6   4   1   22.86    3.25
  -6  -4   1   23.32    3.24
   4  -6  -1   24.13    3.81
  -6  -4  -1   24.63    2.82
   6   4  -1   21.92    3.30
   4  -6   2   56.60    6.01
  -6  -4   2   55.68    5.25
   6   4   2   57.75    5.63
   4  -6  -2   54.63    5.85
  -6  -4  -2   50.90    5.35
   6   4  -2   50.01    5.23
   4  -6   3   21.01    2.69
   6   4   3   12.86    2.93
  -6  -4   3   18.39    2.81
   4  -6  -3   19.20    3.64
  -6  -4  -3   20.53    2.58
   6   4  -3   19.61    3.13
   4  -6   4   10.74    2.58
  -6  -4   4    1.29    1.52
   6   4   4   11.86    2.34
  -6  -4   4   12.61    2.14
   4  -6  -4    6.26    2.43
  -6  -4  -4    9.62    2.27
   4  -6   5   31.64    4.29
  -6  -4   5   26.45    3.56
  -6  -4   5   21.48    3.50
   6   4   5   32.62    4.01
   4  -6  -5   21.15    2.98
  -6  -4  -5   29.34    3.93
   4  -6   6   68.18    7.35
  -6  -4   6   59.65    5.95
   6   4   6   62.71    5.69
  -6  -4   6   61.47    6.38
   4  -6  -6   71.87    6.60
  -6  -4  -6   70.26    6.63
   4  -6   7    4.05    2.21
   6   4   7    4.69    1.52
  -6  -4   7    4.91    1.78
  -6  -4   7    0.83    1.88
   4  -6  -7    5.18    2.06
  -6  -4  -7    2.68    1.95
   4  -6   8   16.96    3.13
   6   4   8    5.96    2.10
  -6  -4   8   14.83    2.62
  -6  -4   8   10.21    2.54
   4  -6  -8   13.00    2.65
  -6  -4  -8   10.90    2.56
   4  -6   9   21.53    3.36
   6   4   9   22.19    3.10
  -6  -4   9   26.81    3.62
  -6  -4   9   31.43    4.00
   4  -6  -9   29.26    3.86
  -6  -4  -9   24.14    3.84
   4  -6  10   30.03    4.66
   6   4  10   30.55    4.73
  -6  -4  10   28.82    3.86
  -6  -4  10   29.35    3.53
   4  -6 -10   32.83    4.17
  -6  -4 -10   28.09    3.39
   4  -6  11    0.89    1.49
   6   4  11    2.53    1.98
  -6  -4  11    2.05    1.86
  -6  -4 -11    2.23    1.81
   4  -6  12   10.28    3.05
   6   4  12   13.16    3.20
  -6  -4  12    8.06    2.78
  -6  -4 -12   11.61    2.75
   4  -6  13   12.12    3.30
   6   4  13   12.55    3.46
  -6  -4  13    8.97    2.98
  -6  -4 -13   10.27    2.89
  -6  -5   0   30.49    4.39
   6   5   0   42.06    4.73
   5  -6   0   39.89    5.58
   6   5   1    3.31    2.13
  -6  -5   1    1.65    2.03
   5  -6   1    7.90    1.86
   6   5  -1    6.98    2.21
   5  -6  -1    9.30    2.63
  -6  -5  -1    4.19    1.58
   6   5   2    1.91    2.01
  -6  -5   2    3.82    1.43
   5  -6   2    2.47    2.44
  -6  -5  -2    4.42    1.92
   6   5  -2    8.50    2.09
   5  -6  -2    3.02    2.38
   6   5   3   11.08    2.73
  -6  -5   3    7.28    1.88
   5  -6   3   12.80    2.57
  -6  -5  -3   11.10    1.98
   6   5  -3   14.48    2.87
   5  -6  -3    9.36    2.98
   6   5   4   14.83    3.08
  -6  -5   4   13.15    2.87
   5  -6   4   11.87    3.48
  -6  -5  -4   14.79    2.97
   6   5  -4   17.04    3.19
   5  -6  -4   17.15    3.35
   6   5   5    4.96    2.27
  -6  -5   5    5.82    1.67
  -6  -5   5    7.40    2.10
   5  -6   5    6.48    2.48
   5  -6  -5    5.03    2.33
  -6  -5  -5    4.47    2.18
   6   5   6    1.13    2.09
  -6  -5   6    0.96    1.98
  -6  -5   6    2.87    1.79
   5  -6   6    1.51    2.32
  -6  -5  -6    5.30    1.91
   5  -6  -6    4.79    1.55
   6   5   7   18.03    3.71
  -6  -5   7   20.14    3.58
  -6  -5   7   22.12    3.34
   5  -6   7   17.87    4.23
  -6  -5  -7   19.99    3.67
   5  -6  -7   19.37    3.64
   6   5   8   12.18    2.16
  -6  -5   8    6.71    2.68
  -6  -5   8    6.77    2.37
   5  -6   8    7.68    2.26
  -6  -5  -8    6.78    2.63
   5  -6  -8    8.82    2.62
   6   5   9    3.89    2.62
  -6  -5   9    3.86    1.69
  -6  -5   9    7.06    2.24
   5  -6   9    9.44    2.95
  -6  -5  -9    9.06    2.57
   5  -6  -9    3.63    2.32
   6   5  10    2.84    2.55
  -6  -5  10    2.73    2.19
   5  -6  10    0.91    2.66
  -6  -5 -10    5.88    2.33
   6   6   0    6.99    2.88
   6  -6   0   10.73    3.43
  -6  -6   0    9.08    2.80
   6   6   1   12.34    3.00
  -6  -6   1    8.21    2.85
   6  -6   1    5.39    3.04
  -6  -6  -1    5.73    2.15
   6   6  -1   15.63    3.09
   6  -6  -1    6.54    3.29
   6   6   2    6.57    2.79
  -6  -6   2    6.90    2.78
   6  -6   2    9.50    3.13
  -6  -6  -2    7.13    2.65
   6   6  -2    7.03    2.78
   6  -6  -2    7.49    3.00
   6   6   3    8.47    2.17
  -6  -6   3    4.48    2.01
   6  -6   3    7.10    3.13
  -6  -6  -3    9.38    2.17
   6   6  -3    9.54    2.79
   6  -6  -3   10.44    3.22
   6   6   4   16.77    3.56
  -6  -6   4   14.20    3.50
   6  -6   4   18.86    3.88
  -6  -6  -4   14.20    3.19
   6   6  -4    9.88    3.43
   6  -6  -4   14.81    3.90
   6   6   5    0.40    1.89
  -6  -6   5   -0.53    1.76
   6  -6   5    0.61    1.50
  -6  -6  -5    0.71    1.79
   6   6  -5    2.44    1.86
   6  -6  -5    1.08    2.03
   0  -7   0   10.10    2.39
   7   0   0    8.84    2.32
  -7   0   0   10.32    2.22
   0  -7   1   15.37    2.15
   7   0   1   16.67    2.71
  -7   0   1   17.43    2.73
   0  -7  -1   15.03    2.84
  -7   0  -1   12.63    2.67
   7   0  -1   18.99    2.64
   0  -7   2   10.69    2.53
   7   0   2   13.26    2.50
  -7   0   2   12.26    1.79
   0  -7  -2   11.01    2.72
  -7   0  -2   16.96    2.52
   7   0  -2   10.37    2.25
   0  -7   3    5.42    1.90
   7   0   3    4.17    1.33
  -7   0   3    0.55    1.70
   0  -7  -3    3.81    1.85
  -7   0  -3    5.03    1.64
   7   0  -3    1.43    1.61
   0  -7   4   47.52    5.31
   7   0   4   52.83    4.45
  -7   0   4   52.78    4.86
   0  -7  -4   49.03    5.08
  -7   0  -4   49.62    5.15
   7   0  -4   53.05    4.62
   0  -7   5   36.26    4.48
   7   0   5   40.16    4.44
  -7   0   5   38.74    4.11
   0  -7  -5   40.68    3.72
  -7   0  -5   38.40    4.48
   7   0  -5   42.58    4.07
   0  -7   6    7.96    2.48
   7   0   6   11.81    2.58
  -7   0   6   11.27    2.15
   0  -7  -6   11.12    2.58
  -7   0  -6    8.83    2.40
   7   0  -6    7.02    2.17
   0  -7   7    6.25    2.39
   0  -7   7    4.54    1.54
   7   0   7    8.91    1.83
  -7   0   7    8.22    2.00
   0  -7  -7    9.70    2.34
  -7   0  -7    9.33    2.36
   0  -7   8   31.44    3.17
   0  -7   8   30.48    4.27
   7   0   8   39.04    4.68
  -7   0   8   40.08    4.20
  -7   0   8   32.34    3.82
   0  -7  -8   34.68    4.24
  -7   0  -8   33.18    3.53
   0  -7   9    6.69    1.82
   0  -7   9    8.05    2.47
   7   0   9   10.58    2.73
  -7   0   9    8.74    2.10
  -7   0   9    8.36    2.20
   0  -7  -9   10.50    2.46
  -7   0  -9    7.42    2.51
   0  -7  10    5.72    1.62
   0  -7  10    2.66    2.09
   7   0  10    7.52    2.47
  -7   0  10    5.36    1.99
   0  -7 -10    3.25    1.96
  -7   0 -10    5.86    2.13
   0  -7  11    6.90    2.13
   0  -7  11   11.37    2.51
   7   0  11    6.58    2.11
  -7   0  11    6.39    2.27
   0  -7 -11   11.82    2.40
  -7   0 -11    9.94    2.73
   0  -7  12   23.60    4.45
   7   0  12   38.93    5.28
  -7   0  12   32.62    4.39
   0  -7 -12   34.51    4.15
  -7   0 -12   35.71    4.23
   0  -7  13    6.79    3.18
   7   0  13   19.90    3.06
  -7   0  13   21.86    3.34
  -7   0 -13   21.87    3.89
   7   0  14    8.83    2.97
  -7   0  14    6.12    2.30
  -7   0 -14    1.44    2.71
  -7  -1   0   12.74    2.37
   7   1   0   11.31    1.84
   1  -7   0    8.28    1.94
   7   1   1   50.43    4.15
  -7  -1   1   46.90    4.81
   1  -7   1   47.72    5.33
   7   1  -1   45.22    3.97
  -7  -1  -1   41.43    4.60
   1  -7  -1   55.51    5.31
   7   1   2   15.21    2.27
  -7  -1   2   22.74    2.92
   1  -7   2   18.10    3.28
  -7  -1  -2   17.19    2.90
   7   1  -2   17.69    2.83
   1  -7  -2   14.07    3.14
   7   1   3   11.94    1.84
  -7  -1   3    7.83    1.61
   1  -7   3    7.73    2.55
   7   1  -3   13.00    2.20
  -7  -1  -3    4.68    2.08
   1  -7  -3    6.74    1.74
   7   1   4   53.68    4.64
  -7  -1   4   46.66    4.74
   1  -7   4   57.52    5.75
  -7  -1  -4   49.87    5.13
   7   1  -4   43.43    4.82
   1  -7  -4   47.33    5.23
   7   1   5   32.66    3.64
  -7  -1   5   37.81    4.03
   1  -7   5   41.02    4.83
   7   1  -5   33.64    4.15
  -7  -1  -5   33.30    4.32
   1  -7  -5   39.62    4.53
   7   1   6   16.92    2.60
  -7  -1   6   21.11    2.91
   1  -7   6   17.74    3.52
  -7  -1  -6   22.24    3.14
   7   1  -6   17.28    3.05
   1  -7  -6   16.77    2.43
   7   1   7   11.24    1.83
  -7  -1   7    6.04    1.97
  -7  -1   7    6.51    2.11
   1  -7   7    7.37    2.55
  -7  -1  -7    6.65    1.68
   1  -7  -7    5.39    2.21
   7   1   8   37.86    5.06
  -7  -1   8   46.47    4.80
  -7  -1   8   42.82    4.27
   1  -7   8   42.19    5.22
  -7  -1  -8   35.30    4.69
   1  -7  -8   31.27    4.45
   7   1   9   18.04    3.40
  -7  -1   9   18.73    2.96
  -7  -1   9   11.98    2.39
   1  -7   9   15.67    2.58
  -7  -1  -9   12.67    3.13
   1  -7  -9   17.54    2.81
   7   1  10    6.13    2.48
  -7  -1  10    8.01    2.13
   1  -7  10    4.24    2.45
  -7  -1 -10    2.88    2.23
   1  -7 -10    4.77    2.08
   7   1  11   20.12    3.09
  -7  -1  11   19.63    3.51
   1  -7  11   19.66    3.57
  -7  -1 -11   18.89    3.56
   1  -7 -11   21.51    3.31
   7   1  12   17.10    3.66
  -7  -1  12   13.71    3.10
   1  -7  12   12.97    3.10
  -7  -1 -12   13.73    2.65
   1  -7 -12   11.97    2.77
   7   1  13   12.75    2.92
  -7  -1  13    3.21    1.69
   1  -7  13    6.10    2.48
  -7  -1 -13    5.43    2.34
   2  -7   0   -0.07    0.95
   7   2   0   -0.25    0.85
  -7  -2   0    0.31    0.80
   2  -7   1    4.82    2.49
   7   2   1    7.66    2.31
  -7  -2   1    6.93    1.52
   2  -7  -1    8.70    1.91
  -7  -2  -1    6.54    2.14
   7   2  -1    7.73    2.16
   2  -7   2  101.57    9.44
   7   2   2  123.06    9.32
  -7  -2   2   96.96    8.19
   2  -7  -2  111.89    9.54
  -7  -2  -2  118.37    9.00
   7   2  -2  106.16    8.76
   2  -7   3   12.45    3.31
   7   2   3   18.97    2.98
  -7  -2   3   11.82    2.50
   2  -7  -3   14.96    2.33
  -7  -2  -3   14.70    2.75
   7   2  -3    9.20    2.71
   2  -7   4   10.23    2.20
   7   2   4    8.27    2.74
  -7  -2   4    9.71    2.28
   2  -7  -4    8.95    2.80
   7   2  -4   10.62    2.53
  -7  -2  -4   14.12    2.56
   2  -7   5   11.80    2.74
   7   2   5    7.05    2.46
  -7  -2   5    9.73    2.19
   2  -7  -5    7.62    2.41
  -7  -2  -5    6.50    2.27
   7   2  -5    5.66    2.38
  -7  -2   6   56.14    5.26
   2  -7   6   57.82    6.31
   7   2   6   52.06    6.01
  -7  -2   6   53.36    4.70
   2  -7  -6   53.05    4.84
  -7  -2  -6   48.60    5.57
   2  -7   7    7.44    2.40
   7   2   7    0.91    1.60
  -7  -2   7    3.89    1.95
  -7  -2   7    6.44    1.80
   2  -7  -7    4.29    2.15
  -7  -2  -7    5.76    1.99
   2  -7   8    0.74    1.73
   7   2   8   -0.18    1.16
  -7  -2   8    0.54    1.47
  -7  -2   8    0.69    1.32
   2  -7  -8   -0.09    1.43
  -7  -2  -8    0.97    1.04
   2  -7   9    3.39    2.18
   7   2   9    1.10    2.14
  -7  -2   9    3.06    1.68
  -7  -2   9    6.30    1.94
   2  -7  -9    0.62    1.87
  -7  -2  -9    1.89    1.36
   2  -7  10   42.46    5.49
   7   2  10   35.43    5.24
  -7  -2  10   36.12    4.73
   2  -7 -10   35.91    4.40
  -7  -2 -10   41.33    5.02
   2  -7  11    0.55    1.35
   7   2  11    5.90    2.02
  -7  -2  11    2.88    1.73
   2  -7 -11   -1.32    1.45
  -7  -2 -11    0.15    1.77
   2  -7  12    7.59    2.76
   7   2  12    7.03    2.80
  -7  -2  12    4.68    2.49
  -7  -2 -12    7.47    2.76
   2  -7  13    5.31    2.39
   7   2  13    2.14    2.53
  -7  -2  13    4.37    2.20
  -7  -2 -13    1.22    2.16
  -7  -3   0   52.67    5.55
   7   3   0   57.24    5.14
   3  -7   0   58.85    6.55
   7   3   1    7.95    2.36
  -7  -3   1    7.75    2.11
   3  -7   1    6.76    2.61
  -7  -3  -1    3.04    1.48
   7   3  -1   10.13    2.44
   3  -7  -1    9.21    1.88
   7   3   2   15.51    2.86
  -7  -3   2   11.01    2.62
   3  -7   2   13.85    2.43
  -7  -3  -2    7.73    2.55
   7   3  -2   19.60    2.87
   3  -7  -2   10.51    3.32
   7   3   3   10.24    2.76
  -7  -3   3   10.47    2.47
   3  -7   3   11.94    3.12
  -7  -3  -3    7.82    2.39
   7   3  -3   10.04    2.69
   3  -7  -3   14.27    2.40
   7   3   4   30.24    3.65
  -7  -3   4   29.61    3.93
   3  -7   4   40.04    5.02
  -7  -3  -4   37.09    4.32
   7   3  -4   32.93    4.47
   3  -7  -4   37.15    4.87
   7   3   5    7.79    2.53
  -7  -3   5    8.96    2.17
   3  -7   5    7.79    2.13
  -7  -3  -5    8.26    2.35
   7   3  -5    5.99    2.39
   3  -7  -5   10.11    2.76
   7   3   6   15.44    3.28
  -7  -3   6   14.33    2.85
  -7  -3   6   18.27    2.42
   3  -7   6   16.74    2.79
  -7  -3  -6   12.27    3.06
   3  -7  -6   17.36    3.46
   7   3   7   18.23    2.95
  -7  -3   7    7.41    2.37
  -7  -3   7    8.61    2.07
   3  -7   7    7.78    2.32
  -7  -3  -7    9.17    2.67
   3  -7  -7   12.58    2.86
   7   3   8   13.92    2.47
  -7  -3   8   16.31    2.47
  -7  -3   8   10.42    2.75
   3  -7   8   15.17    2.74
  -7  -3  -8   17.56    3.25
   3  -7  -8   14.44    3.29
   7   3   9    9.55    2.98
  -7  -3   9    4.52    2.66
  -7  -3   9    8.24    2.52
   3  -7   9    9.53    3.24
  -7  -3  -9   11.16    2.72
   3  -7  -9   14.28    2.67
   7   3  10    8.43    2.60
  -7  -3  10    6.32    2.42
   3  -7  10    4.37    2.71
  -7  -3 -10    5.82    2.43
   3  -7 -10    6.21    2.34
   7   3  11    5.98    2.59
  -7  -3  11    2.19    2.26
   3  -7  11   10.17    2.78
  -7  -3 -11    4.22    2.51
  -7  -4   0    0.13    1.28
   4  -7   0   -0.21    1.61
   7   4   0   -0.09    1.03
   4  -7   1    9.15    2.68
   7   4   1    2.81    2.53
  -7  -4   1    9.28    2.36
   4  -7  -1    4.31    1.91
  -7  -4  -1   10.43    2.33
   7   4  -1    8.36    2.60
   4  -7   2    2.29    2.04
   7   4   2    0.90    1.32
  -7  -4   2    1.34    1.73
   4  -7  -2    2.78    1.51
  -7  -4  -2    1.51    1.72
   7   4  -2    1.09    1.27
   4  -7   3   20.59    4.16
   7   4   3   20.57    3.71
  -7  -4   3   19.79    3.47
   4  -7  -3   23.47    3.25
  -7  -4  -3   22.01    3.65
   7   4  -3   17.69    3.69
   4  -7   4   25.21    4.28
   7   4   4   22.51    3.85
  -7  -4   4   19.23    3.57
   4  -7  -4   21.96    3.27
  -7  -4  -4   24.00    3.73
   7   4  -4   20.26    3.58
   4  -7   5    6.28    2.84
   7   4   5    6.79    1.95
  -7  -4   5    4.43    1.68
   4  -7  -5   13.28    2.81
  -7  -4  -5    8.93    2.56
   7   4  -5    4.63    2.37
   4  -7   6    9.05    2.95
   7   4   6    6.20    2.64
  -7  -4   6    5.41    2.24
   4  -7  -6    9.36    2.81
  -7  -4  -6    8.12    2.49
   7   4  -6    5.62    1.85
   4  -7   7   24.34    4.36
   7   4   7   17.71    3.78
  -7  -4   7   23.60    3.60
  -7  -4   7   24.13    3.13
   4  -7  -7   17.55    3.98
  -7  -4  -7   13.92    3.55
   4  -7   8   16.07    4.05
   7   4   8   19.37    3.75
  -7  -4   8   17.20    3.27
  -7  -4   8   17.48    3.65
   4  -7  -8   15.85    2.98
  -7  -4  -8   17.64    3.48
   4  -7   9   13.59    3.75
   7   4   9   16.80    3.55
  -7  -4   9   15.68    3.38
   4  -7  -9   12.13    3.29
  -7  -4  -9   11.59    3.38
   7   5   0    3.43    2.38
  -7  -5   0   -2.41    2.17
   5  -7   0    9.38    2.55
   7   5   1    7.71    3.43
  -7  -5   1   19.41    3.33
   5  -7   1   12.73    3.63
  -7  -5  -1   13.63    3.29
   7   5  -1   10.11    3.29
   5  -7  -1    8.41    3.62
   7   5   2   16.96    4.18
  -7  -5   2   17.26    3.89
   5  -7   2   24.15    4.39
  -7  -5  -2   18.21    3.89
   7   5  -2   22.13    3.07
   5  -7  -2   20.16    3.27
   7   5   3   17.02    4.07
  -7  -5   3   21.59    3.91
   5  -7   3   20.21    3.45
  -7  -5  -3   14.70    3.87
   7   5  -3   21.70    3.85
   5  -7  -3   20.04    3.37
   0  -8   0   18.13    2.76
  -8   0   0   17.12    2.74
   8   0   0   28.01    3.77
   8   0   1   38.61    4.62
   0  -8   1   36.88    4.77
  -8   0   1   29.95    4.48
   0  -8  -1   34.90    4.65
  -8   0  -1   29.00    4.31
   8   0  -1   27.63    4.41
   0  -8   2   29.75    4.19
   8   0   2   27.89    3.30
  -8   0   2   26.31    4.00
   0  -8  -2   24.29    4.25
  -8   0  -2   27.14    4.07
   8   0  -2   27.99    4.14
   0  -8   3   21.11    3.77
   8   0   3   25.15    3.84
  -8   0   3   18.01    2.74
   0  -8  -3   20.78    3.84
  -8   0  -3   20.95    3.71
   8   0  -3   22.82    3.59
   0  -8   4    5.48    1.69
  -8   0   4    3.21    2.06
   8   0   4    5.18    2.36
   0  -8  -4    7.02    2.35
  -8   0  -4    2.93    1.61
   8   0  -4    4.93    2.12
   0  -8   5   30.02    4.52
   8   0   5   35.66    4.76
  -8   0   5   30.14    4.37
   0  -8  -5   33.24    4.91
  -8   0  -5   27.11    4.45
   8   0  -5   30.72    4.02
   0  -8   6    2.80    2.36
   8   0   6    7.37    2.47
  -8   0   6    5.83    2.24
   0  -8  -6    4.64    1.72
  -8   0  -6    7.03    2.31
   8   0  -6    3.23    2.01
   0  -8   7   18.20    3.76
   8   0   7   18.32    3.91
  -8   0   7   17.70    3.41
   0  -8  -7   15.23    3.48
  -8   0  -7   19.34    3.73
   8   0  -7   17.04    3.18
   0  -8   8   -1.38    1.12
   8   0   8   -0.53    1.24
   0  -8  -8    1.38    1.24
  -8   0  -8    0.77    1.19
   8   0  -8    2.22    1.47
   0  -8   9   12.27    3.16
   8   0   9   12.78    3.35
   0  -8  -9   10.41    2.99
  -8   0  -9   11.79    3.27
   8   0  -9    6.31    2.78
   1  -8   0    2.44    1.82
  -8  -1   0    1.52    1.72
   8   1   0    0.47    1.33
   1  -8   1    5.13    2.25
   8   1   1    7.73    2.36
  -8  -1   1    1.56    1.47
   1  -8  -1    5.91    1.65
  -8  -1  -1    4.20    2.05
   8   1  -1    5.44    2.24
  -8  -1   2   18.19    3.64
   8   1   2   27.95    4.09
   1  -8   2   22.02    3.27
   1  -8  -2   21.53    3.95
  -8  -1  -2   23.61    3.68
   8   1  -2   23.37    3.99
   8   1   3    1.27    1.33
  -8  -1   3    2.68    1.69
   1  -8   3    3.96    1.94
   1  -8  -3    1.98    1.90
  -8  -1  -3   -0.08    1.25
   8   1  -3    2.24    1.85
   8   1   4   17.31    3.04
  -8  -1   4   11.39    2.64
   1  -8   4   11.29    3.14
   1  -8  -4    7.05    2.14
  -8  -1  -4   11.89    2.73
   8   1  -4    8.45    2.11
   8   1   5    1.38    2.07
  -8  -1   5    4.55    1.85
   1  -8   5    3.62    2.11
   1  -8  -5    1.23    2.03
  -8  -1  -5   -1.14    1.87
   8   1  -5    2.66    1.82
   8   1   6    7.25    2.00
  -8  -1   6    7.11    2.29
   1  -8   6    2.93    1.78
   1  -8  -6    8.74    2.50
  -8  -1  -6    7.82    2.44
   8   1  -6    7.27    2.38
   8   1   7   11.01    2.89
  -8  -1   7    6.58    2.45
   1  -8   7    6.23    2.03
   1  -8  -7    4.95    1.91
  -8  -1  -7    6.10    2.61
   8   1  -7    8.22    2.57
   8   1   8    9.56    2.65
   1  -8   8    7.67    2.73
   1  -8  -8    2.26    2.55
  -8  -1  -8    6.12    2.54
   8   1  -8    4.97    2.49
   8   1   9    8.33    2.92
   1  -8   9    8.07    2.72
   1  -8  -9    3.71    2.61
  -8  -1  -9    8.12    2.65
   8   1  -9    3.53    2.74
   2  -8   0   24.84    4.52
   8   2   0   22.02    3.22
  -8  -2   0   30.04    4.17
   2  -8   1   15.01    3.51
  -8  -2   1   18.78    3.29
   8   2   1   13.94    3.38
   2  -8  -1   11.17    2.72
  -8  -2  -1   13.71    3.32
   8   2  -1   20.65    3.57
   2  -8   2    4.69    1.75
   8   2   2    1.89    1.55
  -8  -2   2    2.99    1.92
   2  -8  -2    0.70    2.18
  -8  -2  -2    5.03    1.97
   8   2  -2    2.04    1.47
   2  -8   3   24.64    4.46
   8   2   3   22.94    4.26
  -8  -2   3   20.56    3.73
   2  -8  -3   26.36    4.37
  -8  -2  -3   17.20    3.74
   8   2  -3   22.61    4.05
   2  -8   4   24.94    4.57
   8   2   4   28.04    4.66
  -8  -2   4   22.99    3.99
   2  -8  -4   24.64    4.41
  -8  -2  -4   23.72    4.10
   8   2  -4   28.46    4.11
   2  -8   5   13.99    2.92
   8   2   5   18.77    3.63
  -8  -2   5   12.62    3.01
   2  -8  -5   12.18    3.37
  -8  -2  -5   15.20    3.35
   8   2  -5   14.09    3.27
   2  -8   6    1.19    1.64
   8   2   6    2.73    2.20
  -8  -2   6    2.23    1.84
   2  -8  -6    1.86    2.15
  -8  -2  -6    1.52    1.93
   8   2  -6    2.53    1.44
   2  -8   7   28.98    4.11
   8   2   7   29.89    5.00
  -8  -2   7   32.01    4.51
   2  -8  -7   33.38    3.83
  -8  -2  -7   27.33    4.71
   8   2  -7   29.36    3.88
   8   3   0   11.06    3.20
  -8  -3   0    6.73    2.85
   3  -8   0   17.37    3.58
   8   3   1    4.95    2.56
  -8  -3   1    8.95    2.25
   3  -8   1    5.68    2.70
  -8  -3  -1    5.18    2.34
   8   3  -1    2.29    2.50
   3  -8  -1   -0.38    2.64
   8   3   2   -0.57    2.25
  -8  -3   2    3.28    1.97
   3  -8   2    0.03    2.47
  -8  -3  -2    2.41    1.47
   8   3  -2    3.93    2.12
   3  -8  -2    3.84    2.43
   8   3   3    1.25    2.21
  -8  -3   3    2.54    1.41
   3  -8   3    2.50    2.34
  -8  -3  -3    3.03    1.96
   8   3  -3    0.58    1.42
   3  -8  -3    1.28    2.32
   8   3   4    7.60    3.09
  -8  -3   4    6.40    2.52
   3  -8   4    6.04    2.33
  -8  -3  -4    7.37    2.71
   8   3  -4    9.34    2.84
   3  -8  -4   10.78    3.02
   0   0   0    0.00    0.00
;
_shelx_hkl_checksum   61111
