# Supplementary material for: Anomalously rotary polarization discovered in homochiral organic ferroelectrics
Source: Nat Commun. 2016 Nov 23;7:13635. doi: 10.1038/ncomms13635 (PMC5494196; doi:10.1038/ncomms13635)
Supplement: Supplementary Data 2 — The crystallographic information file for (R)-(-)-3-hydroxlyquinuclidinium chloride [file ncomms13635-s3.cif]

 
data_shelxl
 
_audit_creation_method            'SHELXL-2014/7'
_shelx_SHELXL_version_number      '2014/7'
_chemical_name_systematic         ?
_chemical_name_common             ?
_chemical_melting_point           ?
_chemical_formula_moiety          ?
_chemical_formula_sum
 'C7 H14 Cl N O' 
_chemical_formula_weight          163.64

loop_
 _atom_type_symbol
 _atom_type_description
 _atom_type_scat_dispersion_real
 _atom_type_scat_dispersion_imag
 _atom_type_scat_source
 'C'  'C'   0.0033   0.0016
 'International Tables Vol C Tables 4.2.6.8 and 6.1.1.4'
 'H'  'H'   0.0000   0.0000
 'International Tables Vol C Tables 4.2.6.8 and 6.1.1.4'
 'N'  'N'   0.0061   0.0033
 'International Tables Vol C Tables 4.2.6.8 and 6.1.1.4'
 'O'  'O'   0.0106   0.0060
 'International Tables Vol C Tables 4.2.6.8 and 6.1.1.4'
 'Cl'  'Cl'   0.1484   0.1585
 'International Tables Vol C Tables 4.2.6.8 and 6.1.1.4'
 
_space_group_crystal_system       cubic
_space_group_IT_number            209
_space_group_name_H-M_alt         'F 4 3 2'
_space_group_name_Hall            'F 4 2 3'
 
_shelx_space_group_comment
;
The symmetry employed for this shelxl refinement is uniquely defined
by the following loop, which should always be used as a source of
symmetry information in preference to the above space-group names.
They are only intended as comments.
;
 
loop_
 _space_group_symop_operation_xyz
 'x, y, z'
 '-x, -y, z'
 '-x, y, -z'
 'x, -y, -z'
 'z, x, y'
 'z, -x, -y'
 '-z, -x, y'
 '-z, x, -y'
 'y, z, x'
 '-y, z, -x'
 'y, -z, -x'
 '-y, -z, x'
 'y, x, -z'
 '-y, -x, -z'
 'y, -x, z'
 '-y, x, z'
 'x, z, -y'
 '-x, z, y'
 '-x, -z, -y'
 'x, -z, y'
 'z, y, -x'
 'z, -y, x'
 '-z, y, x'
 '-z, -y, -x'
 'x, y+1/2, z+1/2'
 '-x, -y+1/2, z+1/2'
 '-x, y+1/2, -z+1/2'
 'x, -y+1/2, -z+1/2'
 'z, x+1/2, y+1/2'
 'z, -x+1/2, -y+1/2'
 '-z, -x+1/2, y+1/2'
 '-z, x+1/2, -y+1/2'
 'y, z+1/2, x+1/2'
 '-y, z+1/2, -x+1/2'
 'y, -z+1/2, -x+1/2'
 '-y, -z+1/2, x+1/2'
 'y, x+1/2, -z+1/2'
 '-y, -x+1/2, -z+1/2'
 'y, -x+1/2, z+1/2'
 '-y, x+1/2, z+1/2'
 'x, z+1/2, -y+1/2'
 '-x, z+1/2, y+1/2'
 '-x, -z+1/2, -y+1/2'
 'x, -z+1/2, y+1/2'
 'z, y+1/2, -x+1/2'
 'z, -y+1/2, x+1/2'
 '-z, y+1/2, x+1/2'
 '-z, -y+1/2, -x+1/2'
 'x+1/2, y, z+1/2'
 '-x+1/2, -y, z+1/2'
 '-x+1/2, y, -z+1/2'
 'x+1/2, -y, -z+1/2'
 'z+1/2, x, y+1/2'
 'z+1/2, -x, -y+1/2'
 '-z+1/2, -x, y+1/2'
 '-z+1/2, x, -y+1/2'
 'y+1/2, z, x+1/2'
 '-y+1/2, z, -x+1/2'
 'y+1/2, -z, -x+1/2'
 '-y+1/2, -z, x+1/2'
 'y+1/2, x, -z+1/2'
 '-y+1/2, -x, -z+1/2'
 'y+1/2, -x, z+1/2'
 '-y+1/2, x, z+1/2'
 'x+1/2, z, -y+1/2'
 '-x+1/2, z, y+1/2'
 '-x+1/2, -z, -y+1/2'
 'x+1/2, -z, y+1/2'
 'z+1/2, y, -x+1/2'
 'z+1/2, -y, x+1/2'
 '-z+1/2, y, x+1/2'
 '-z+1/2, -y, -x+1/2'
 'x+1/2, y+1/2, z'
 '-x+1/2, -y+1/2, z'
 '-x+1/2, y+1/2, -z'
 'x+1/2, -y+1/2, -z'
 'z+1/2, x+1/2, y'
 'z+1/2, -x+1/2, -y'
 '-z+1/2, -x+1/2, y'
 '-z+1/2, x+1/2, -y'
 'y+1/2, z+1/2, x'
 '-y+1/2, z+1/2, -x'
 'y+1/2, -z+1/2, -x'
 '-y+1/2, -z+1/2, x'
 'y+1/2, x+1/2, -z'
 '-y+1/2, -x+1/2, -z'
 'y+1/2, -x+1/2, z'
 '-y+1/2, x+1/2, z'
 'x+1/2, z+1/2, -y'
 '-x+1/2, z+1/2, y'
 '-x+1/2, -z+1/2, -y'
 'x+1/2, -z+1/2, y'
 'z+1/2, y+1/2, -x'
 'z+1/2, -y+1/2, x'
 '-z+1/2, y+1/2, x'
 '-z+1/2, -y+1/2, -x'
 
_cell_length_a                    9.5084(18)
_cell_length_b                    9.5084(18)
_cell_length_c                    9.5084(18)
_cell_angle_alpha                 90
_cell_angle_beta                  90
_cell_angle_gamma                 90
_cell_volume                      859.7(5)
_cell_formula_units_Z             4
_cell_measurement_temperature     353(2)
_cell_measurement_reflns_used           374
_cell_measurement_theta_min             3.7107
_cell_measurement_theta_max             27.4430
 
_exptl_crystal_description        block
_exptl_crystal_colour             colorless
_exptl_crystal_density_meas       ?
_exptl_crystal_density_method     ?
_exptl_crystal_density_diffrn     1.264          
_exptl_crystal_F_000              352
_exptl_transmission_factor_min    ?
_exptl_transmission_factor_max    ?
_exptl_crystal_size_max           0.27
_exptl_crystal_size_mid           0.22
_exptl_crystal_size_min           0.18
_exptl_absorpt_coefficient_mu     0.381
_shelx_estimated_absorpt_T_min    ?
_shelx_estimated_absorpt_T_max    ?
_exptl_absorpt_correction_type          'Multi-scan'
_exptl_absorpt_correction_T_max         1.0000
_exptl_absorpt_correction_T_min         0.9238
_exptl_absorpt_process_details    ?
_exptl_absorpt_special_details    ?
_diffrn_ambient_temperature       353(2)
_diffrn_radiation_wavelength      0.71073
_diffrn_radiation_type            MoK\a
_diffrn_source                    ?
_diffrn_measurement_device_type   'Rigaku saturn 724'
_diffrn_measurement_method        ?
_diffrn_detector_area_resol_mean  ?
_diffrn_reflns_number             2335
_diffrn_reflns_av_unetI/netI      0.0147
_diffrn_reflns_av_R_equivalents   0.0283
_diffrn_reflns_limit_h_min        -12
_diffrn_reflns_limit_h_max        12
_diffrn_reflns_limit_k_min        -12
_diffrn_reflns_limit_k_max        12
_diffrn_reflns_limit_l_min        -12
_diffrn_reflns_limit_l_max        12
_diffrn_reflns_theta_min          3.712
_diffrn_reflns_theta_max          27.437
_diffrn_reflns_theta_full         25.242
_diffrn_measured_fraction_theta_max   0.974
_diffrn_measured_fraction_theta_full  0.966
_diffrn_reflns_Laue_measured_fraction_max    0.974
_diffrn_reflns_Laue_measured_fraction_full   0.966
_diffrn_reflns_point_group_measured_fraction_max   0.979
_diffrn_reflns_point_group_measured_fraction_full  0.972
_reflns_number_total              92
_reflns_number_gt                 90
_reflns_threshold_expression      'I > 2\s(I)'
_reflns_Friedel_coverage          0.243
_reflns_Friedel_fraction_max      1.000
_reflns_Friedel_fraction_full     1.000
 
_reflns_special_details
;
 Reflections were merged by SHELXL according to the crystal
 class for the calculation of statistics and refinement.
 
 _reflns_Friedel_fraction is defined as the number of unique
 Friedel pairs measured divided by the number that would be
 possible theoretically, ignoring centric projections and
 systematic absences.
;
 
_computing_data_collection        ?
_computing_cell_refinement        ?
_computing_data_reduction         ?
_computing_structure_solution     ?
_computing_structure_refinement 'SHELXL-2014/7 (Sheldrick, 2014)'
_computing_molecular_graphics     ?
_computing_publication_material   ?
_refine_special_details
;
 Refined as a 2-component twin.
;
_refine_ls_structure_factor_coef  Fsqd
_refine_ls_matrix_type            full
_refine_ls_weighting_scheme       calc
_refine_ls_weighting_details
'w=1/[\s^2^(Fo^2^)+(0.2000P)^2^] where P=(Fo^2^+2Fc^2^)/3'
_atom_sites_solution_primary      ?
_atom_sites_solution_secondary    ?
_atom_sites_solution_hydrogens    .
_refine_ls_hydrogen_treatment     undef
_refine_ls_extinction_method      none
_refine_ls_extinction_coef        .
_refine_ls_abs_structure_details
;
 Classical Flack method preferred over Parsons because
 only 4 suitable Friedel pairs available.
;
_refine_ls_abs_structure_Flack    10(10)
_chemical_absolute_configuration  ?
_refine_ls_number_reflns          92
_refine_ls_number_parameters      9
_refine_ls_number_restraints      7
_refine_ls_R_factor_all           0.2504
_refine_ls_R_factor_gt            0.2488
_refine_ls_wR_factor_ref          0.7204
_refine_ls_wR_factor_gt           0.7201
_refine_ls_goodness_of_fit_ref    3.450
_refine_ls_restrained_S_all       3.572
_refine_ls_shift/su_max           0.000
_refine_ls_shift/su_mean          0.000
 
loop_
 _atom_site_label
 _atom_site_type_symbol
 _atom_site_fract_x
 _atom_site_fract_y
 _atom_site_fract_z
 _atom_site_U_iso_or_equiv
 _atom_site_adp_type
 _atom_site_occupancy
 _atom_site_site_symmetry_order  
 _atom_site_calc_flag
 _atom_site_refinement_flags_posn
 _atom_site_refinement_flags_adp
 _atom_site_refinement_flags_occupancy
 _atom_site_disorder_assembly
 _atom_site_disorder_group
Cl1 Cl 0.0000 0.5000 1.0000 0.276(18) Uani 1 24 d S T P . .
C2 C 0.3997(16) 0.6003(16) 1.1003(16) 0.178(15) Uani 0.6783 3 d DS TU P . .
C1 C 0.5000 0.6352(19) 1.0000 0.159(16) Uani 0.6784 4 d DS TU P . .
 
loop_
 _atom_site_aniso_label
 _atom_site_aniso_U_11
 _atom_site_aniso_U_22
 _atom_site_aniso_U_33
 _atom_site_aniso_U_23
 _atom_site_aniso_U_13
 _atom_site_aniso_U_12
Cl1 0.276(18) 0.276(18) 0.276(18) 0.000 0.000 0.000
C2 0.178(15) 0.178(15) 0.178(15) -0.007(13) 0.007(13) 0.007(13)
C1 0.22(2) 0.047(10) 0.22(2) 0.000 0.000 0.000
 
_geom_special_details
;
 All esds (except the esd in the dihedral angle between two l.s. planes)
 are estimated using the full covariance matrix.  The cell esds are taken
 into account individually in the estimation of esds in distances, angles
 and torsion angles; correlations between esds in cell parameters are only
 used when they are defined by crystal symmetry.  An approximate (isotropic)
 treatment of cell esds is used for estimating esds involving l.s. planes.
;
 
loop_
 _geom_bond_atom_site_label_1
 _geom_bond_atom_site_label_2
 _geom_bond_distance
 _geom_bond_site_symmetry_2
 _geom_bond_publ_flag
C2 C1 1.389(17) . ?
C2 C1 1.389(17) 34_646 ?
C2 C1 1.389(17) 53_455 ?
C2 C2 1.91(3) 14_667 ?
C2 C2 1.91(3) 16_655 ?
C2 C2 1.91(3) 15_565 ?
C1 C2 1.389(17) 14_667 ?
C1 C2 1.389(17) 15_565 ?
C1 C2 1.389(17) 3_657 ?
C1 C1 1.82(3) 34_646 ?
C1 C1 1.82(3) 54_466 ?
C1 C1 1.82(3) 53_455 ?
C1 C1 1.82(3) 33_545 ?
 
loop_
 _geom_angle_atom_site_label_1
 _geom_angle_atom_site_label_2
 _geom_angle_atom_site_label_3
 _geom_angle
 _geom_angle_site_symmetry_1
 _geom_angle_site_symmetry_3
 _geom_angle_publ_flag
C1 C2 C1 81.7(19) . 34_646 ?
C1 C2 C1 81.7(19) . 53_455 ?
C1 C2 C1 81.7(19) 34_646 53_455 ?
C1 C2 C2 46.6(3) . 14_667 ?
C1 C2 C2 46.6(3) 34_646 14_667 ?
C1 C2 C2 103.8(12) 53_455 14_667 ?
C1 C2 C2 103.8(12) . 16_655 ?
C1 C2 C2 46.6(3) 34_646 16_655 ?
C1 C2 C2 46.6(3) 53_455 16_655 ?
C2 C2 C2 90.000(4) 14_667 16_655 ?
C1 C2 C2 46.6(3) . 15_565 ?
C1 C2 C2 103.8(12) 34_646 15_565 ?
C1 C2 C2 46.6(3) 53_455 15_565 ?
C2 C2 C2 90.000(1) 14_667 15_565 ?
C2 C2 C2 90.000(1) 16_655 15_565 ?
C2 C1 C2 86.7(6) . 14_667 ?
C2 C1 C2 86.7(6) . 15_565 ?
C2 C1 C2 152(3) 14_667 15_565 ?
C2 C1 C2 152(3) . 3_657 ?
C2 C1 C2 86.7(6) 14_667 3_657 ?
C2 C1 C2 86.7(6) 15_565 3_657 ?
C2 C1 C1 49.1(9) . 34_646 ?
C2 C1 C1 49.1(9) 14_667 34_646 ?
C2 C1 C1 108.5(11) 15_565 34_646 ?
C2 C1 C1 108.5(11) 3_657 34_646 ?
C2 C1 C1 108.5(11) . 54_466 ?
C2 C1 C1 49.1(9) 14_667 54_466 ?
C2 C1 C1 108.5(11) 15_565 54_466 ?
C2 C1 C1 49.1(9) 3_657 54_466 ?
C1 C1 C1 60.001(2) 34_646 54_466 ?
C2 C1 C1 49.1(9) . 53_455 ?
C2 C1 C1 108.5(11) 14_667 53_455 ?
C2 C1 C1 49.1(9) 15_565 53_455 ?
C2 C1 C1 108.5(11) 3_657 53_455 ?
C1 C1 C1 60.001(3) 34_646 53_455 ?
C1 C1 C1 90.001(2) 54_466 53_455 ?
C2 C1 C1 108.5(11) . 33_545 ?
C2 C1 C1 108.5(11) 14_667 33_545 ?
C2 C1 C1 49.1(9) 15_565 33_545 ?
C2 C1 C1 49.1(9) 3_657 33_545 ?
C1 C1 C1 90.001(3) 34_646 33_545 ?
C1 C1 C1 60.001(2) 54_466 33_545 ?
C1 C1 C1 60.001(2) 53_455 33_545 ?
 
_refine_diff_density_max    0.764
_refine_diff_density_min   -0.724
_refine_diff_density_rms    0.113

_shelx_res_file
;

    shelxl.res created by SHELXL-2014/7


TITL shelxl in F432
CELL 0.71073   9.5084   9.5084   9.5084  90.000  90.000  90.000
ZERR    4.00   0.0018   0.0018   0.0018   0.000   0.000   0.000
LATT -4
SYMM -X, -Y, Z
SYMM -X, Y, -Z
SYMM X, -Y, -Z
SYMM Z, X, Y
SYMM Z, -X, -Y
SYMM -Z, -X, Y
SYMM -Z, X, -Y
SYMM Y, Z, X
SYMM -Y, Z, -X
SYMM Y, -Z, -X
SYMM -Y, -Z, X
SYMM Y, X, -Z
SYMM -Y, -X, -Z
SYMM Y, -X, Z
SYMM -Y, X, Z
SYMM X, Z, -Y
SYMM -X, Z, Y
SYMM -X, -Z, -Y
SYMM X, -Z, Y
SYMM Z, Y, -X
SYMM Z, -Y, X
SYMM -Z, Y, X
SYMM -Z, -Y, -X
SFAC C H N O CL

UNIT 28 56 4 4 4
twin -0.667 -0.333 0.667 -0.333 -0.667 -0.667 0.667 -0.667 0.333

L.S. 154
BOND

omit  0   2   4
ACTA
FMAP 2
PLAN 20
dfix 1.42 c1 c2
simu c1 c2

WGHT    0.200000
BASF   0.03688
FVAR      14.68476
CL1   5    0.000000    0.500000    1.000000    10.04167    0.27577    0.27577 =
         0.27577    0.00000    0.00000    0.00000
C2    1    0.399681    0.600319    1.100319    10.22610    0.17820    0.17820 =
         0.17820   -0.00733    0.00733    0.00733
C1    1    0.500000    0.635156    1.000000    10.16960    0.21549    0.04749 =
         0.21549    0.00000    0.00000    0.00000
HKLF 4

REM  shelxl in F432
REM R1 =  0.2488 for      90 Fo > 4sig(Fo)  and  0.2504 for all      92 data
REM      9 parameters refined using      7 restraints

END

WGHT      0.2000      0.0000

REM Highest difference peak  0.764,  deepest hole -0.724,  1-sigma level  0.113
Q1    1   0.3770  0.6230  1.0000  10.50000  0.05    0.19
Q2    1   0.5756  0.6555  1.0000  11.00000  0.05    0.17
Q3    1   0.5437  0.6735  0.9403  11.00000  0.05    0.14
Q4    1   0.5000  0.7500  1.2500  10.25000  0.05    0.12
;
_shelx_res_checksum   32725

_shelx_hkl_file
;
  -1  -1  -1639838.980593.62   1-0.70669 0.63194 0.69967-0.77441-0.10509 0.03035
   1   1  -1624652.178671.89   1-0.69556 0.77031 0.71207-0.63732-0.09561 0.02086
   1   1   1602185.675848.23   1-0.62628 0.70103 0.77855-0.70380-0.04014 0.11489
  -1   1  -1640034.580619.21   1 0.30584-0.38058 0.84894-0.77420 0.43099-0.50573
   1  -1   1616554.577656.85   1 0.42508-0.35034 0.77710-0.85184 0.46412-0.38938
  -1   1   1623174.778487.53   1 0.34502-0.41978 0.85166-0.77690-0.39449 0.46925
  -1   1  -1616755.877680.32   1 0.30810-0.38286 0.84917-0.77441 0.42892-0.50368
   1  -1   1609400.876755.12   1 0.26378-0.18902 0.75365-0.82841 0.60200-0.52725
   1   1  -1624872.178704.84   1 0.21339-0.13863 0.63833-0.56357 0.73958-0.81434
  -1  -1   1626562.578919.33   1 0.17184-0.24660 0.53997-0.61472 0.82395-0.74919
   1   1   1641893.780849.95   1-0.22791 0.30266-0.49714 0.57190 0.83719-0.76243
  -1  -1  -1618877.877950.01   1-0.26444 0.18968-0.60151 0.52676 0.75382-0.82857
   1   1   1625001.078717.03   1-0.14553 0.22024-0.55882 0.63352 0.81641-0.74171
  -1  -1  -1624546.578662.94   1-0.35257 0.27782-0.53045 0.45571 0.77091-0.84565
  -1   1  -1633191.379755.09   1-0.84707 0.77232-0.28876 0.36351 0.44618-0.52093
  -2   0   2566019.6 6219.10   1-0.65211 0.50261-0.56755 0.56755-0.50261 0.65211
  -2   2   0572231.8 6406.06   1-0.68078 0.53128-0.53128 0.68078-0.50424 0.50424
   0   2  -2576613.6 6363.62   1-0.79453 0.79453-0.34806 0.49755-0.49755 0.34806
   0   2   2570766.2 6401.31   1-0.86409 0.86409 0.42271-0.27321-0.27321 0.42271
  -2  -2   0577301.4 6494.29   1-0.76853 0.61903 0.61903-0.76853-0.16172 0.16172
   2   2   0568095.9 6363.71   1-0.62778 0.77728 0.77728-0.62779-0.04129 0.04129
  -2   0  -2635525.180065.97   1-0.31278 0.16330 0.93567-0.93567 0.16330-0.31278
   2   0   2569119.9 6399.83   1-0.11562 0.26510 0.95726-0.95726 0.26510-0.11562
  -2   0   2572206.2 6298.60   1 0.27032-0.41980 0.86641-0.86641 0.41980-0.27032
  -2   2   0574094.4 6508.65   1 0.53785-0.68732 0.68732-0.53785 0.48815-0.48815
  -2   0  -2572307.3 6352.90   1 0.33291-0.48242 0.81020-0.81020-0.48242 0.33291
   2   0   2572222.1 6371.09   1 0.35918-0.20966 0.90941-0.90941-0.20966 0.35918
   0   2  -2581194.0 6524.57   1 0.26339-0.26339 0.75278-0.60327 0.60327-0.75278
   0  -2   2563393.1 6356.30   1 0.20284-0.20284 0.61360-0.76311 0.76311-0.61360
  -2   2   0573144.1 6318.63   1 0.02365-0.17316 0.17316-0.02365 0.98460-0.98460
   2   2   0605860.076324.76   1 0.01032 0.13918 0.13918 0.01032 0.99021-0.99021
  -2  -2   0575743.9 6513.94   1-0.07291-0.07660-0.07660-0.07291 0.99439-0.99439
   2  -2   0573023.3 6306.95   1-0.16010 0.30961-0.30961 0.16010 0.93728-0.93728
   0   2   2612334.877136.70   1-0.26494 0.26494-0.60296 0.75248 0.75248-0.60296
   2   0  -2570575.2 6385.82   1 0.71496-0.56555-0.41107 0.41107 0.56555-0.71496
   2   2   0575945.7 6421.38   1 0.61097-0.46155-0.46155 0.61097 0.64317-0.64317
  -2   0   2572169.3 6388.50   1 0.53736-0.68677-0.48946 0.48946 0.68677-0.53736
  -2  -2   0571998.1 6371.55   1 0.38271-0.53213-0.53213 0.38271 0.75522-0.75522
  -2   2   0574018.9 6400.22   1-0.59809 0.44860-0.44860 0.59809 0.66410-0.66410
  -2   0  -2567527.6 6442.35   1-0.72389 0.57440-0.38215 0.38215 0.57440-0.72389
   0   2   2570341.1 6214.04   1-0.86812 0.86812-0.26817 0.41766 0.41766-0.26817
   0  -2   2567945.0 6679.66   1-0.99352 0.99352-0.04511-0.10428 0.10428 0.04511
   2  -2  -299030.11 1330.52   1-0.73436 0.88386-0.45437 0.30487-0.50423 0.35473
  -2  -2   299381.29 1253.45   1-0.88389 0.73439 0.35393-0.50343-0.30570 0.45520
  -2  -2  -299638.32 1480.26   1-0.74263 0.59314 0.65550-0.80500-0.13711-0.01238
   2   2  -298994.80 1221.80   1-0.59606 0.74555 0.80274-0.65325-0.01755-0.13193
  -2   2  -298989.42 1470.28   1 0.24339-0.39287 0.87856-0.72908 0.41095-0.56043
  -2   2   297228.12 1269.97   1 0.35357-0.50309 0.88391-0.73440-0.30606 0.45557
  -2   2  -298694.01 1427.18   1 0.32578-0.47530 0.88436-0.73484 0.33430-0.48382
   2  -2   2100926.1 1674.77   1 0.23714-0.08762 0.69334-0.84285 0.68047-0.53095
   2   2  -2100620.5 1784.41   1 0.23281-0.08329 0.68339-0.53387 0.69193-0.84144
   2   2   298329.31 1426.43   1-0.20786 0.35737-0.44098 0.59049 0.87311-0.72359
  -2   2   298359.07 1370.46   1-0.30164 0.15213-0.71174 0.86126 0.63437-0.48485
   2  -2  -299800.37 1314.21   1 0.43885-0.28944-0.51887 0.36945 0.73360-0.88301
  -2   2   296553.61 1402.42   1 0.03016-0.17958-0.56811 0.71752 0.82239-0.67298
   2   2   2100550.8 1525.62   1-0.03225 0.18166-0.56683 0.71624 0.82320-0.67378
  -2  -2  -297017.17 1290.60   1-0.45674 0.30725-0.50194 0.35245 0.73445-0.88395
   2  -2   298288.00 1439.96   1-0.72729 0.87678-0.38002 0.23053 0.57150-0.42201
  -2  -2   2100149.5 1437.90   1-0.88282 0.73342 0.28659-0.43599-0.37212 0.52152
   1  -3   1586974.6 6635.53   1-0.68032 0.75507-0.53189 0.30764-0.50422 0.57897
   1  -3  -1575360.5 6534.01   1-0.83627 0.91101-0.25377 0.02953-0.48605 0.41130
   1  -1  -3580511.6 6449.75   1-0.90056 0.97531-0.00775-0.06699-0.43464 0.21039
  -1  -3  -1613068.177266.22   1-0.89935 0.82460 0.27582-0.50007-0.33924 0.26449
   1   3  -1570361.7 6566.58   1-0.88984 0.96459 0.32789-0.10365-0.31727 0.24252
  -1   1   3583389.9 6519.26   1-0.87235 0.79760 0.39654-0.32179-0.28592 0.51017
  -1  -1  -3582299.1 6672.72   1-0.72515 0.65040 0.67782-0.75257-0.12126-0.10298
  -3  -1  -1582635.2 6952.44   1-0.45779 0.23355 0.88575-0.96050 0.07652-0.15127
  -3  -1   1580956.1 6528.10   1-0.40307 0.17882 0.90848-0.98323 0.11038-0.03563
  -1   1  -3586663.5 6579.72   1-0.17035 0.09561 0.95609-0.88135 0.23846-0.46267
   3   1  -1576087.3 6593.76   1-0.08934 0.31355 0.95656-0.88182 0.27747-0.35221
  -3   1  -1584104.8 7005.69   1 0.06102-0.28524 0.93729-0.86255 0.34314-0.41788
   1  -1   3573653.6 6472.17   1 0.16681-0.09207 0.90809-0.98283 0.38411-0.15989
  -3   1   1579899.0 6613.19   1 0.29061-0.51483 0.85664-0.78190 0.42626-0.35152
   3  -1  -1575503.0 6448.19   1 0.53059-0.30637 0.69385-0.76859 0.48686-0.56160
   1  -1  -3594461.4 6707.91   1 0.35300-0.27825 0.88161-0.95637-0.31325 0.08898
  -1   1  -3577240.5 6540.79   1 0.35656-0.43132 0.93265-0.85789 0.05497-0.27924
   1   1  -3585924.0 6630.80   1 0.33487-0.26011 0.90124-0.82648 0.27498-0.49925
   3  -1   1576117.0 6307.37   1 0.32895-0.10468 0.89037-0.96513 0.31467-0.23992
  -3   1   1577166.2 6367.62   1 0.29756-0.52183 0.82719-0.75243 0.47666-0.40190
   3   1  -1584016.5 6563.97   1 0.19644 0.02783 0.59850-0.52374 0.77666-0.85141
   1   3  -1586848.9 6832.61   1 0.11489-0.04014 0.40161-0.17734 0.90857-0.98333
  -3  -1   1579367.3 6484.64   1 0.07677-0.30104 0.30709-0.38185 0.94857-0.87381
   1  -3   1589144.0 6748.26   1 0.03452 0.04023 0.20079-0.42506 0.97902-0.90426
   1   3   1582994.3 6881.33   1-0.10297 0.17773-0.15607 0.38034 0.98236-0.90760
   1  -3  -1583883.3 6572.71   1-0.22629 0.30105-0.49259 0.26832 0.84032-0.91507
  -3  -1  -1578540.7 6487.40   1-0.23651 0.01223-0.52146 0.44670 0.81983-0.89459
   3   1  -1583060.9 6632.52   1 0.53091-0.30679-0.49165 0.56635 0.69021-0.76492
  -1  -3  -1578880.6 6411.10   1 0.41897-0.49368-0.52383 0.29971 0.74165-0.81636
   3  -1  -1575572.0 6639.50   1 0.21762 0.00649-0.55848 0.48377 0.80046-0.87516
   3   1   1592723.1 6912.65   1 0.05252 0.17159-0.56802 0.64273 0.82133-0.74662
   3  -1   1577097.5 6766.03   1-0.30460 0.52884-0.54096 0.46621 0.78394-0.70920
   1  -3  -1577375.0 6450.78   1-0.39219 0.46694-0.52057 0.29633 0.75841-0.83315
   1   1   3581106.0 6536.75   1-0.78974 0.86449-0.33695 0.41170 0.51260-0.28836
  -1   3   1574050.9 6349.82   1-0.84071 0.76596-0.29463 0.51887 0.45430-0.37955
   1  -3   1584751.2 6611.84   1-0.85753 0.93228-0.27876 0.05452 0.43234-0.35759
   1  -1   3584091.6 6743.99   1-0.90372 0.97846-0.22826 0.15352 0.36218-0.13794
  -1  -1  -3579264.4 6478.31   1-0.96421 0.88951-0.13359 0.05889 0.22898-0.45308
  -1  -3   1585509.3 6585.28   1-0.97822 0.90352 0.13721-0.36131-0.15573 0.23043
  -1  -1   3574884.7 6583.36   1-0.98056 0.90586 0.13067-0.20537-0.14634 0.37044
  -1   1   3586321.1 6596.03   1-0.94853 0.87383 0.19965-0.12496-0.24578 0.46988
   1  -1  -3585830.1 6567.61   1-0.76161 0.83631 0.38696-0.46166-0.51980 0.29570
  -1  -3   3188761.6 2235.07   1-0.69728 0.62253-0.50898 0.28473-0.50470 0.72895
  -3   1   3189401.2 2254.15   1-0.82287 0.59862-0.28665 0.36140-0.49062 0.71486
   1  -3  -3185526.5 2410.22   1-0.88803 0.96278-0.07994-0.14429-0.45276 0.22852
   1   3  -3185633.1 2267.58   1-0.90991 0.98466 0.15544 0.06879-0.38456 0.16031
  -1  -3  -3186265.9 2869.98   1-0.88232 0.80757 0.36025-0.58449-0.30284 0.07860
  -3  -3   1185567.9 2891.24   1-0.82699 0.60274 0.51549-0.73973-0.22439 0.29914
  -3  -3  -1185385.7 2493.24   1-0.78011 0.55587 0.60116-0.82541-0.17325 0.09851
  -3  -1  -3184120.6 2552.91   1-0.53968 0.31544 0.84156-0.91631 0.02246-0.24670
  -3  -1   3187001.2 2184.85   1-0.45323 0.22899 0.88784-0.96259 0.07941 0.14483
  -3   1  -3187358.0 3144.28   1-0.16095-0.06326 0.95654-0.88180 0.24312-0.46734
  -1   3  -3189094.6 2406.06   1 0.37264-0.44738 0.81132-0.58710 0.45043-0.67465
  -3   3  -1189003.1 2613.52   1 0.40272-0.62694 0.79222-0.56800 0.45846-0.53320
   3   1  -3185501.8 2121.39   1 0.45708-0.23286 0.75401-0.67927 0.47174-0.69596
  -3   1   3185222.6 2394.19   1 0.48532-0.70954 0.73212-0.65738 0.47796-0.25374
  -3   1  -3187875.9 2352.21   1 0.35438-0.57865 0.88722-0.81246-0.29537 0.07110
   3  -1  -3184752.5 2281.93   1 0.36012-0.13585 0.91505-0.98981-0.18162-0.04265
   3   1  -3185400.3 2393.99   1 0.31908-0.09481 0.87132-0.79656 0.37279-0.59706
   1   3  -3181570.2 2820.26   1 0.26329-0.18853 0.75256-0.52828 0.60359-0.82786
  -3   3  -1184966.1 2210.34   1 0.24049-0.46477 0.70101-0.47674 0.67136-0.74612
   3   3  -1184954.8 2481.05   1 0.12086 0.10341 0.41626-0.19199 0.90117-0.97593
   3  -3   1183360.2 2230.54   1-0.01105 0.23532 0.08433-0.30861 0.99637-0.92161
   3   3   1185484.3 2560.06   1-0.05808 0.28235-0.03771 0.26198 0.99759-0.92284
   1   3   3186869.4 2657.41   1-0.23322 0.30798-0.51215 0.73642 0.82662-0.60235
  -1   3   3188879.0 2908.91   1-0.26514 0.19039-0.60357 0.82784 0.75192-0.52765
   3   1   3191001.4 2435.05   1-0.27535 0.49963-0.63335 0.70811 0.72321-0.49893
   3  -1  -3184005.0 2338.82   1 0.68459-0.46047-0.42737 0.35267 0.59048-0.81460
   3   3   1186136.8 2357.85   1 0.50249-0.27837-0.50083 0.72495 0.70474-0.63003
   3  -3  -1193654.2 2733.82   1-0.05500 0.27912-0.56581 0.34169 0.82269-0.89740
   3   1   3185154.5 2569.73   1-0.35653 0.58076-0.52952 0.60426 0.76973-0.54549
   3  -3   1189169.0 2541.56   1-0.49297 0.71721-0.49002 0.26578 0.71892-0.64417
   3  -1   3190983.2 2511.96   1-0.58590 0.81014-0.45398 0.37923 0.67127-0.44703
   1  -3   3187214.5 2610.52   1-0.91902 0.99377-0.20846-0.01576 0.33456-0.11032
  -1  -3  -3185539.2 2116.35   1-0.97263 0.89793-0.11451-0.10958 0.20217-0.42627
  -1  -3   3186579.4 2683.99   1-0.99762 0.92292 0.05623-0.28033-0.03975 0.26385
  -1   3   3188033.9 2197.68   1-0.91489 0.84019 0.24918-0.02508-0.31760 0.54169
  -3  -1   3189477.1 2737.81   1-0.81527 0.59117 0.34829-0.42299-0.46262 0.68672
  -3  -3   1189915.4 2826.42   1-0.77910 0.55500 0.37513-0.59922-0.50227 0.57696
   3  -3  -3158998.2 2168.46   1-0.68877 0.91302-0.52062 0.29638-0.50451 0.28027
  -3  -3   3156351.5 1932.18   1-0.90751 0.68326 0.20395-0.42820-0.36718 0.59143
  -3  -3  -3160061.4 2793.90   1-0.77568 0.55144 0.60812-0.83237-0.16880-0.05543
   3   3  -3155092.5 2023.41   1-0.47576 0.70000 0.87716-0.65292 0.06503-0.28928
  -3   3  -3160526.3 2626.05   1 0.17900-0.40322 0.90387-0.67965 0.38854-0.61276
  -3   3  -3158654.2 2255.25   1 0.34031-0.56458 0.91072-0.68645 0.23400-0.45827
   3   3  -3159016.0 2755.94   1 0.25131-0.02704 0.72563-0.50136 0.64054-0.86481
   3   3   3153987.7 2343.09   1-0.18659 0.41086-0.38209 0.60636 0.90509-0.68081
  -3   3   3154480.2 2097.26   1-0.28114 0.05687-0.65039 0.87466 0.70565-0.48138
   3  -3  -3157823.9 2054.80   1 0.53412-0.31000-0.49056 0.26644 0.68851-0.91263
   3   3   3156428.7 2053.80   1 0.08451 0.13960-0.56741 0.79153 0.81908-0.59496
   3  -3   3153732.7 2286.18   1-0.68035 0.90458-0.40766 0.18343 0.60903-0.38480
  -3  -3   3158252.5 2323.90   1-0.91199 0.68789 0.25287-0.47697-0.32297 0.54707
   0  -4   025172.31  776.28   1-0.87105 0.87105-0.14949-0.14949-0.46787 0.46787
   0   0  -423418.21  706.95   1-0.75586 0.75586 0.63743-0.63743-0.14949-0.14949
   0   0   423272.60  880.31   1-0.33727 0.33727 0.92946-0.92946 0.14947 0.14947
  -4   0   026803.16 1735.36   1-0.14947-0.14947 0.95696-0.95696 0.24876-0.24876
   0   0  -426231.35  779.61   1 0.36084-0.36084 0.92056-0.92056-0.14951-0.14951
   0   4   025580.88 1202.95   1 0.01437-0.01437 0.14951 0.14951 0.98865-0.98865
  -4   0   025924.43  571.84   1-0.14951-0.14951-0.28089 0.28089 0.94802-0.94802
   4   0   026468.75 1045.74   1 0.14941 0.14941-0.56436 0.56436 0.81189-0.81189
   0  -4   025366.60  768.35   1-0.95634 0.95634-0.14939-0.14939 0.25115-0.25115
   0   2  -411407.45  325.94   1-0.60428 0.60428-0.62204 0.77154-0.49789 0.19889
   2  -4   013549.16  823.12   1-0.68299 0.83248-0.52836 0.22937-0.50433 0.50433
  -2  -4   011499.51 1602.96   1-0.90112 0.75162 0.26369-0.56268-0.34415 0.34415
   0  -2  -413539.88 1523.70   1-0.89678 0.89678 0.29168-0.44117-0.33271 0.03371
  -4   0  -212744.77 1995.59   1-0.27806-0.02089 0.94307-0.94307 0.18243-0.33191
   0   2  -412054.27 1076.74   1-0.06081 0.06081 0.95490-0.80542 0.29060-0.58956
  -4   0   211385.41 1413.49   1-0.03595-0.26300 0.95269-0.95269 0.30178-0.15230
   0  -2  -411105.08  662.38   1 0.31733-0.31733 0.76015-0.90967-0.56697 0.26794
   4   0   211926.10  357.16   1 0.35164-0.05261 0.87622-0.87622-0.32949 0.47901
   0   2  -411548.48 1546.55   1 0.33626-0.33626 0.90372-0.75420 0.26496-0.56399
   4   0  -212735.99  739.01   1 0.33252-0.03349 0.89699-0.89699 0.29125-0.44077
  -4   0   211207.57  361.76   1 0.19888-0.49791 0.60427-0.60427 0.77155-0.62204
  -2   4   011611.65 1889.91   1 0.03618-0.18569 0.20498 0.09404 0.97809-0.97809
   2   4   013505.50 1848.37   1 0.02427 0.12524 0.17475 0.12427 0.98431-0.98431
   4   0   212690.15  468.28   1-0.22982 0.52885-0.50255 0.50255 0.83344-0.68392
   4   0  -212756.84  659.29   1 0.53167-0.23284-0.49139 0.49139 0.68981-0.83923
   4   0   211538.07 1853.61   1-0.21444 0.51342-0.55660 0.55660 0.80262-0.65312
   0   2   412100.26 1198.03   1-0.95013 0.95013-0.16083 0.31023 0.26716 0.03163
   0  -2   411237.08 2099.44   1-0.98594 0.98594-0.07643-0.07296 0.14853 0.15026
   0  -2  -412419.08  534.28   1-0.91991 0.91991 0.24261-0.39201-0.30805 0.00926
  -2  -4   011668.83 1699.70   1-0.90250 0.75310 0.26450-0.56330-0.33989 0.33989
   0  -4   213199.57  701.36   1-0.74417 0.74417-0.43872 0.13973-0.50371 0.65320
   0  -4  -215985.42 2105.38   1-0.90464 0.90464 0.02581-0.32481-0.42537 0.27587
  -2   0   411765.71  476.68   1-0.83018 0.68069 0.50862-0.50862-0.22822 0.52721
  -2   0  -412196.95 1608.17   1-0.48797 0.33847 0.87098-0.87098 0.05711-0.35610
  -4   2   010213.56 1722.43   1 0.25080-0.54976 0.87531-0.72583 0.41342-0.41342
  -2   0  -413561.81  674.97   1 0.34864-0.49816 0.86484-0.86484-0.36121 0.06218
   2   0  -412009.79  727.84   1 0.35946-0.20995 0.93313-0.93313-0.00716-0.29187
   0   4  -211919.49 2032.07   1 0.18955-0.18955 0.58221-0.28317 0.79063-0.94014
   4   2   012922.66  920.73   1 0.05749 0.24153 0.25879-0.10927 0.96421-0.96421
   0   4   213653.86 2208.54   1-0.15146 0.15146-0.28617 0.58520 0.94613-0.79661
   4   2   012999.14  734.27   1 0.44535-0.14653-0.51718 0.66659 0.73087-0.73087
   4  -2   012807.78  849.42   1-0.09489 0.39371-0.56331 0.41390 0.82077-0.82077
   0  -4   212555.93  884.58   1-0.97911 0.97911-0.09757-0.20122 0.17834-0.02894
   2  -4  -2 4195.92  622.60   1-0.78486 0.93436-0.36704 0.06805-0.49926 0.34976
   2  -2  -4 5169.90  514.55   1-0.82199 0.97149-0.28871 0.13921-0.49088 0.19189
  -2  -4   2 4455.12  570.35   1-0.90320 0.75370 0.01284-0.31184-0.42901 0.57851
  -2  -4  -2 5071.23  981.16   1-0.88080 0.73130 0.36621-0.66521-0.30012 0.15062
  -2  -2  -4 4663.81  930.99   1-0.76300 0.61350 0.62720-0.77669-0.15634-0.14264
  -4  -2   2 4108.27  774.93   1-0.63328 0.33429 0.77257-0.92207-0.04550 0.19500
  -4  -2  -2 5458.87  840.36   1-0.60788 0.30889 0.79358-0.94308-0.02629-0.12319
   4   2  -2 2651.43  511.00   1-0.12384 0.42280 0.95731-0.80783 0.26117-0.41065
  -2   2  -4 4579.33  657.21   1-0.06783-0.08164 0.95540-0.80592 0.28740-0.58636
  -4   2  -2 3812.29  663.00   1 0.07003-0.36899 0.93531-0.78583 0.34680-0.49628
  -4   2   2 5978.26  906.46   1 0.40139-0.70035 0.79310-0.64362 0.45812-0.30864
  -2   4  -2 5397.81 1058.97   1 0.50380-0.65328 0.71700-0.41804 0.48176-0.63123
   2  -2  -4 3959.24  600.54   1 0.33548-0.18596 0.81876-0.96828-0.46591 0.16688
  -4   2  -2 3401.27  252.34   1 0.35638-0.65542 0.89582-0.74630-0.26550 0.11598
  -2   2  -4 4484.65  633.83   1 0.35604-0.50555 0.93228-0.78277 0.06384-0.36288
  -4   2   2 3286.44  654.28   1 0.34213-0.64116 0.91376-0.76424 0.21905-0.06953
   2   2  -4 4513.70  883.05   1 0.31935-0.16983 0.87185-0.72233 0.37132-0.67036
   4  -2   2 3810.32  515.83   1 0.24141 0.05761 0.70311-0.85263 0.66883-0.51932
   4   2  -2 5443.30 1201.40   1 0.23157 0.06745 0.68054-0.53102 0.69514-0.84466
  -2   4  -2 4664.74 1094.29   1 0.23386-0.38337 0.68580-0.38676 0.68919-0.83870
   2   4  -2 4843.61  968.01   1 0.17457-0.02506 0.54651-0.24747 0.81905-0.96856
   2   4   2 8343.21 1741.42   1-0.12008 0.26960-0.20170 0.50074 0.97205-0.82253
   4   2   2 5845.26 1751.65   1-0.13511 0.43414-0.24203 0.39154 0.96081-0.81129
  -2   4   2 4034.02  584.60   1-0.16544 0.01592-0.32415 0.62319 0.93142-0.78190
   2   2   4 4147.90  821.61   1-0.28418 0.43369-0.65936 0.80887 0.69604-0.39701
   4   2  -2 4881.78  780.94   1 0.71348-0.41465-0.41190 0.56131 0.56681-0.71623
   2   4   2 3540.31  326.07   1 0.70693-0.55752-0.41552 0.71434 0.57234-0.42293
   4  -2  -2 4422.07  522.29   1 0.33858-0.03976-0.54095 0.39153 0.76988-0.91930
   2  -4  -2 4071.29  748.62   1 0.13156 0.01784-0.56544 0.26662 0.81422-0.96363
   4   2   2 3899.84  740.49   1 0.09869 0.20013-0.56695 0.71637 0.81781-0.66839
  -2  -4  -2 3096.39  430.15   1-0.14717-0.00223-0.55865 0.25982 0.81623-0.96565
   4  -2   2 4318.75  666.02   1-0.40982 0.70880-0.51580 0.36631 0.75232-0.60283
   2   2   4 4145.15  826.38   1-0.49705 0.64654-0.48861 0.63810 0.71707-0.41808
  -2   4   2 3338.60  563.86   1-0.66139 0.51190-0.41788 0.71686 0.62283-0.47334
   2  -4   2 5297.23  840.71   1-0.77496 0.92445-0.34790 0.04892 0.52762-0.37813
   2  -2   4 4624.96  723.57   1-0.82071 0.97020-0.31217 0.16268 0.47850-0.17952
  -2  -2  -4 3082.85  724.27   1-0.91612 0.76663-0.21236 0.06287 0.34001-0.63899
  -2  -2   4 4383.98  822.08   1-0.97060 0.82120 0.15622-0.30562-0.18309 0.48189
  -2  -4   2 4080.47  651.20   1-0.96753 0.81813 0.16313-0.46193-0.19305 0.34245
  -2   2   4 4624.97  652.58   1-0.89029 0.74089 0.27849-0.12909-0.36029 0.65909
  -4   0   417493.52  492.31   1-0.79622 0.49722-0.34466 0.34466-0.49722 0.79622
   0  -4  -419305.92 1032.04   1-0.90980 0.90980 0.10303-0.40203-0.40203 0.10303
  -4  -4   017649.31  914.55   1-0.82294 0.52395 0.52395-0.82294-0.21962 0.21962
  -4   0  -416687.26 1252.60   1-0.40700 0.10800 0.90701-0.90701 0.10800-0.40700
  -4   0   415667.76  955.53   1 0.03232-0.33128 0.94297-0.94297 0.33128-0.03232
   0   4  -415700.15 2173.32   1 0.43983-0.43983 0.76667-0.46771 0.46771-0.76667
  -4   4   018360.40 2767.80   1 0.45592-0.75488 0.75488-0.45592 0.47147-0.47147
   4   0  -417304.37  752.52   1 0.35642-0.05739 0.93255-0.93255 0.05739-0.35642
   0   4  -418247.17 1080.47   1 0.28933-0.28933 0.80965-0.51062 0.51062-0.80965
  -4   4   017068.74  780.77   1 0.12335-0.42238 0.42238-0.12335 0.89798-0.89798
   4   4   019201.37 2179.97   1 0.05259 0.24644 0.24644 0.05259 0.96772-0.96772
   0   4   418004.03 2553.06   1-0.23637 0.23637-0.52108 0.82011 0.82011-0.52108
   4  -4   016466.23  735.87   1-0.24414 0.54318-0.54318 0.24414 0.80333-0.80333
   4   0   415976.84  925.94   1-0.30832 0.60735-0.73215 0.73215 0.60735-0.30832
   4   4   016636.83  739.57   1 0.71171-0.41288-0.41288 0.71171 0.56832-0.56832
   4  -4   015870.09  843.27   1-0.25177 0.55075-0.55075 0.25177 0.79578-0.79578
   4   0   419291.88 1631.67   1-0.44153 0.74052-0.50662 0.50662 0.74052-0.44153
   0  -4   417816.09  937.24   1-0.97559 0.97559-0.10708-0.19171 0.19171 0.10708
   4  -4  -2  373.95  401.64   1-0.56862 0.86762-0.65850 0.35951-0.49297 0.34348
  -2  -4   4  638.97  294.08   1-0.71510 0.56560-0.48357 0.18458-0.50475 0.80375
   2  -4  -4  502.16  544.73   1-0.83195 0.98144-0.26470-0.03428-0.48763 0.18864
  -2  -4  -4  879.98  441.49   1-0.87430 0.72481 0.38988-0.68887-0.28909-0.00989
  -4  -4   2  745.32  340.07   1-0.87333 0.57434 0.39321-0.69220-0.28751 0.43701
   2   4  -4   77.75  112.78   1-0.81984 0.96934 0.53026-0.23127-0.21602-0.08296
  -4  -2   4  177.49   92.39   1-0.81712 0.51812 0.53571-0.68520-0.21289 0.51189
  -4  -4  -2  775.55  650.41   1-0.80215 0.50316 0.56393-0.86292-0.19628 0.04678
  -4  -2  -4  430.97  409.97   1-0.65297 0.35398 0.75492-0.90442-0.06085-0.23813
  -4   2  -4 -826.72  511.90   1-0.12047-0.17848 0.95730-0.80782 0.26279-0.56175
  -2   4  -4 1010.06  601.34   1 0.25093-0.40041 0.87526-0.57630 0.41346-0.71242
  -4   4  -2  164.55  485.57   1 0.30060-0.59956 0.85162-0.55266 0.42937-0.57885
   4   2  -4  -41.36   60.52   1 0.39293-0.09398 0.79859-0.64911 0.45590-0.75486
  -4   2   4 -504.77  330.53   1 0.50390-0.80286 0.71691-0.56743 0.48178-0.18282
   4  -2  -4  207.42  323.70   1 0.34250-0.04347 0.84275-0.99226-0.41528 0.11625
  -4   2  -4  487.77  272.49   1 0.35764-0.65668 0.90161-0.75210-0.24325-0.05578
  -2   4  -4 -399.37  378.82   1 0.31871-0.46822 0.87059-0.57155 0.37482-0.67385
   4   2  -4 1272.18  366.25   1 0.31281-0.01378 0.85877-0.70925 0.40578-0.70481
  -4   4  -2  350.54  149.82   1 0.31092-0.60995 0.85494-0.55591 0.41520-0.56472
   2   4  -4  217.01  312.96   1 0.27251-0.12299 0.77302-0.47398 0.57286-0.87189
   4   4  -2  434.67  265.81   1 0.18034 0.11868 0.56028-0.26125 0.80842-0.95794
   4  -4   2  506.22  178.03   1 0.02722 0.27181 0.18224-0.48128 0.98287-0.83335
   4   4   2  -55.69  411.61   1-0.07589 0.37492-0.08445 0.38349 0.99353-0.84401
  -4   4   2 -130.77  307.13   1-0.15234-0.14668-0.28856 0.58760 0.94526-0.79574
   2   4   4 -562.76  625.98   1-0.20619 0.35570-0.43633 0.73536 0.87584-0.57680
   4   2   4  494.79  274.36   1-0.23342 0.53246-0.51273 0.66224 0.82620-0.52717
  -2   4   4 -309.26  515.93   1-0.25391 0.10440-0.57114 0.87017 0.78059-0.48156
   4  -2  -4  422.14  326.79   1 0.70298-0.40415-0.41767 0.26826 0.57564-0.87446
   4   4   2  547.19  294.86   1 0.48568-0.18685-0.50592 0.80475 0.71284-0.56343
   4  -4  -2  599.06  245.53   1 0.17773 0.12109-0.56226 0.26343 0.80763-0.95704
   2   4   4 -130.50  113.35   1 0.18235-0.03294-0.56187 0.86069 0.80687-0.50804
  -2   4   4  131.32  101.33   1-0.15730 0.00788-0.55756 0.85639 0.81509-0.51626
   4   2   4  442.44  411.15   1-0.19008 0.48906-0.55996 0.70945 0.80641-0.50743
   4  -4   2 1305.62  666.90   1-0.50573 0.80471-0.48555 0.18657 0.71306-0.56357
   4  -2   4  -11.62  642.06   1-0.57244 0.87142-0.45973 0.31024 0.67893-0.37995
   2  -4   4  141.30  639.59   1-0.83778 0.98728-0.29728-0.00169 0.45796-0.15898
  -2  -4  -4   33.58   88.38   1-0.92183 0.77234-0.20460-0.09437 0.32916-0.62815
  -2  -4   4  640.95  293.75   1-0.99352 0.84412 0.08284-0.38164-0.07776 0.37656
  -4  -2   4 1009.53  342.62   1-0.87251 0.57372 0.29727-0.44667-0.38773 0.68653
  -2   4   4  404.77  250.03   1-0.86243 0.71303 0.30721-0.00841-0.40228 0.70108
  -4  -4   2  827.92  213.34   1-0.85564 0.55684 0.31364-0.61244-0.41170 0.56110
   4  -4  -4 3283.45  736.27   1-0.63768 0.93667-0.58473 0.28574-0.50144 0.20244
  -4  -4   4 1565.11  548.35   1-0.90546 0.60647 0.03391-0.33290-0.42306 0.72205
  -4  -4  -4 1541.94  657.38   1-0.80573 0.50674 0.55742-0.85641-0.20017-0.09881
   4   4  -4  841.05  271.24   1-0.32905 0.62801 0.93164-0.63268 0.15415-0.45310
  -4   4  -4 1502.21  889.99   1 0.11259-0.41155 0.92469-0.62574 0.36366-0.66262
   4   4  -4 3128.66  953.64   1 0.26886 0.03016 0.76495-0.46592 0.58527-0.88430
   4   4   4 2469.87  762.69   1-0.16405 0.46308-0.32037 0.61940 0.93297-0.63394
  -4   4   4 2502.83  532.42   1-0.25733-0.04170-0.58096 0.87999 0.77218-0.47314
   4  -4  -4 2904.26  552.37   1 0.62626-0.32744-0.45501 0.15619 0.63304-0.93187
   4   4   4 1026.62  436.48   1 0.20515 0.09367-0.55976 0.85859 0.80285-0.50402
   4  -4   4 1268.98  642.93   1-0.62974 0.92872-0.43386 0.13488 0.64435-0.34536
  -4  -4   4 1779.89  634.47   1-0.93746 0.63866 0.21756-0.51636-0.27170 0.57050
   1  -5   1108622.9 1744.08   1-0.73710 0.81185-0.45006 0.07632-0.50410 0.57885
   1  -5  -1113907.9 1827.77   1-0.82977 0.90451-0.27009-0.10364-0.48839 0.41364
  -1  -5   1111605.0 1719.19   1-0.87929 0.80454-0.11823-0.25550-0.46137 0.53612
  -1  -5  -1107593.3 1944.74   1-0.90784 0.83309 0.06266-0.43640-0.41459 0.33984
   1  -1  -5111477.2 1704.05   1-0.90967 0.98442 0.09855-0.17330-0.40346 0.02972
  -1  -1  -5109591.1 1653.85   1-0.77535 0.70060 0.60863-0.68338-0.16847-0.20526
  -1   1   5107442.6 1410.24   1-0.67666 0.60191 0.73194-0.65719-0.07990 0.45364
  -1   1  -5110310.1 1763.83   1-0.47076 0.39601 0.87961-0.80486 0.06825-0.44199
  -5  -1  -1111039.3 2066.80   1-0.40518 0.03144 0.90770-0.98245 0.10910-0.18385
  -5  -1   1111176.8 2068.12   1-0.35905-0.01464 0.92321-0.99795 0.13693-0.06219
  -5   1  -1110602.4 2205.43   1-0.06816-0.30553 0.95542-0.88068 0.28725-0.36199
  -5   1   1110347.4 2454.37   1 0.05401-0.42771 0.93877-0.86403 0.34027-0.26553
  -1  -1   5108292.7 1291.50   1 0.31426-0.38900 0.84454-0.91928 0.43356-0.05986
  -1  -1  -5108256.9 1818.43   1 0.33972-0.41448 0.83314-0.90789-0.43642 0.06263
   1  -1  -5107046.6 1734.87   1 0.35344-0.27868 0.88335-0.95811-0.30783-0.06595
  -1   1  -5108695.2 1776.66   1 0.36115-0.43591 0.92830-0.85354-0.08841-0.28537
   1   1  -5109744.8 1802.86   1 0.35651-0.28175 0.93261-0.85785 0.05597-0.42976
   5   1  -1108568.7 1619.63   1 0.21789 0.15589 0.64883-0.57407 0.72906-0.80382
  -1   5  -1110486.5 2356.35   1 0.11686-0.19162 0.40645-0.03266 0.90616-0.98092
   1   5  -1103970.2 4110.27   1 0.10073-0.02598 0.36667 0.00711 0.92487-0.99963
   5  -1   1109059.9 1267.34   1 0.06700 0.30678 0.28264-0.35740 0.95688-0.88212
  -5   1   1108243.0 1305.93   1 0.03384-0.40763 0.19906-0.12431 0.97940-0.90464
   5   1   1110271.2 1604.11   1-0.01325 0.38704 0.07867-0.00391 0.99681-0.92205
   1   5   1107676.7 2014.54   1-0.03979 0.11455 0.00997 0.36381 0.99915-0.92440
  -1   5   1108145.6 1762.70   1-0.04640-0.02835-0.00721 0.38100 0.99889-0.92413
  -5  -1  -1106703.2 1526.19   1-0.24894-0.12484-0.55689 0.48213 0.79240-0.86715
  -1  -5  -1109179.9 1434.79   1 0.62914-0.70385-0.45375 0.08022 0.63109-0.70579
   5   1  -1110499.7 1863.85   1 0.45059-0.07706-0.51579 0.59050 0.72864-0.80334
   5  -1  -1106018.7 1646.95   1 0.24949 0.12403-0.55476 0.48006 0.79371-0.86842
   5   1   1111049.0 1919.07   1 0.15224 0.22128-0.56417 0.63888 0.81149-0.73679
   5  -1   1109232.2 1857.64   1-0.07559 0.44912-0.56463 0.48993 0.82186-0.74716
   1  -5  -1111281.7 1608.09   1-0.58732 0.66206-0.45336 0.07964 0.67045-0.74520
   1  -5   1109582.2 1702.20   1-0.85189 0.92663-0.28421-0.08951 0.43988-0.36514
   1   1   5109107.9 1712.48   1-0.85993 0.93467-0.27640 0.35115 0.42908-0.05535
  -1  -5  -1108994.2 1482.44   1-0.99807 0.92337-0.01415-0.35933 0.06042-0.13512
  -1   5   1108532.0 1621.16   1-0.99858 0.92388-0.00851 0.38200 0.05240 0.02229
  -1  -5   1111237.7 1729.11   1-0.99943 0.92473 0.00487-0.37837 0.03339 0.04130
  -1   1   5107580.4 2146.05   1-0.99949 0.92479 0.03152 0.04317-0.00451 0.37801
   3  -5  -111582.11  865.52   1-0.66048 0.88473-0.55727 0.18352-0.50319 0.42844
   1  -3  -512505.22  777.86   1-0.90018 0.97493-0.01047-0.21376-0.43537 0.06162
   1   3  -5 8917.58  797.81   1-0.90523 0.97998 0.03153 0.19270-0.42374 0.05000
  -3  -5   1 9884.50 1527.72   1-0.90707 0.68282 0.20960-0.58334-0.36508 0.43983
  -3  -5  -112433.54 2060.77   1-0.88844 0.66420 0.33433-0.70808-0.31444 0.23969
  -1  -3  -510320.16 1743.25   1-0.88197 0.80722 0.36164-0.58589-0.30221-0.07152
  -5  -1  -310574.95 1928.96   1-0.47597 0.10223 0.87706-0.95181 0.06490-0.28914
  -5  -1   310788.83 1144.95   1-0.36609-0.00760 0.92104-0.99578 0.13283 0.09138
  -5   1  -3 9468.54 1694.14   1-0.20381-0.16988 0.95360-0.87886 0.22157-0.44579
  -1   3  -511237.76 1276.16   1-0.01423-0.06050 0.95018-0.72596 0.31136-0.68506
  -5   1   3 8605.35 1430.53   1 0.14746-0.52116 0.91441-0.83967 0.37694-0.15273
   5  -1  -310763.26  425.55   1 0.36096 0.01282 0.92174-0.99650-0.14173-0.08254
   5  -1   310577.20  386.69   1 0.34813 0.02565 0.92306-0.99782 0.16354 0.06072
  -1   3  -511726.71 2293.84   1 0.34222-0.41698 0.91391-0.68964 0.21825-0.59204
   1   3  -511829.66 2172.81   1 0.32580-0.25105 0.88441-0.66013 0.33415-0.70794
   5   1  -310889.81  878.06   1 0.31735 0.05643 0.86790-0.79314 0.38214-0.60641
  -3   5  -1 8801.99 1682.06   1 0.16699-0.39127 0.52834-0.15455 0.83244-0.90720
   3   5  -110358.37 1772.84   1 0.10666 0.11761 0.38131-0.00752 0.91827-0.99303
   3   5   110988.57 1549.56   1-0.01593 0.24020 0.07175 0.30203 0.99729-0.92253
  -3   5   1 8545.39 1372.68   1-0.02570-0.19856 0.04650 0.32727 0.99858-0.92382
   5   1   3 9864.91 1360.31   1-0.19425 0.56804-0.40322 0.47798 0.89424-0.66997
   1   3   5 9209.43 1771.97   1-0.28066 0.35542-0.64896 0.87323 0.70716-0.33337
   5  -1   3 9902.46  781.39   1-0.28574 0.65953-0.66398 0.58923 0.69099-0.46671
  -1   3   510612.79 1758.12   1-0.30273 0.22797-0.71504 0.93931 0.63013-0.25634
   5   1  -311148.72  748.84   1 0.69510-0.32157-0.42189 0.49660 0.58209-0.80621
   5  -1  -312424.28  816.56   1 0.56763-0.19410-0.47866 0.40395 0.66982-0.89394
   5   1   311769.85 1860.60   1-0.11767 0.49121-0.56147 0.63618 0.81908-0.59496
   3  -5  -110239.61 1306.92   1-0.22258 0.44682-0.55540 0.18167 0.80123-0.87598
   5  -1   311118.02 1859.76   1-0.31495 0.68867-0.53882 0.46408 0.78132-0.55708
   3  -5   112862.99 2065.09   1-0.56396 0.78819-0.46326 0.08953 0.68362-0.60887
   1   3   5 8051.50 1250.72   1-0.62341 0.69815-0.43690 0.66114 0.64843-0.27470
   1  -3   5 9088.04 1831.45   1-0.92382 0.99857-0.20182-0.02241 0.32528 0.04844
  -1   3   510844.41  877.08   1-0.99658 0.92188-0.02663 0.25073 0.07811 0.29538
  -1  -3   511086.10 1860.27   1-0.99840 0.92370-0.01061-0.21348 0.05539 0.31810
  -1  -3  -5 8079.20  793.32   1-0.98172 0.90702 0.12728-0.35138-0.14147-0.23202
  -3  -5   1 9509.57 1335.50   1-0.92573 0.70163 0.23468-0.60818-0.29653 0.37123
  -3  -5  -1 9402.05 1419.07   1-0.83894 0.61484 0.32867-0.70216-0.43375 0.35905
   1  -5   3 8244.32  596.99   1-0.55861 0.63335-0.66818 0.29444-0.49140 0.71565
  -1  -5   310787.43  599.28   1-0.76078 0.68603-0.41088 0.03714-0.50237 0.72661
   1  -5  -311511.16  703.63   1-0.86971 0.94446-0.15426-0.21947-0.46882 0.24458
  -1  -5  -311123.63 1582.57   1-0.90999 0.83525 0.15186-0.52560-0.38579 0.16155
  -3   1   5 6293.30 1050.24   1-0.89746 0.67322 0.28763-0.21289-0.33438 0.70813
  -5  -3   111155.29 1683.41   1-0.70387 0.33013 0.70286-0.92710-0.10267 0.17742
  -5  -3  -111306.29 1842.89   1-0.68124 0.30750 0.72726-0.95150-0.08366 0.00891
  -3  -1  -510970.82  832.88   1-0.62720 0.40296 0.77777-0.85252-0.04085-0.33289
  -3   1  -5 9864.40 1443.88   1-0.35767 0.13345 0.92363-0.84889 0.13774-0.51143
  -5   3  -110395.60 1643.71   1 0.19762-0.57131 0.89708-0.67286 0.39520-0.46994
  -5   3   110980.19 1870.20   1 0.32819-0.70189 0.83706-0.61284 0.43773-0.36299
  -3   1  -510631.38  725.64   1 0.35427-0.57854 0.88677-0.81201-0.29686-0.07692
   3  -1  -510515.90  729.06   1 0.35841-0.13414 0.90537-0.98013-0.22767-0.14611
   3   1  -511031.97  823.14   1 0.35084-0.12656 0.92676-0.85200 0.13420-0.50799
  -1   5  -313043.54 1974.54   1 0.24357-0.31833 0.70805-0.33426 0.66281-0.88708
   1   5  -310459.15 2292.17   1 0.21957-0.14482 0.65276-0.27897 0.72504-0.94931
   5   3  -1 8797.69 2166.21   1 0.14685 0.22693 0.47969-0.25541 0.86506-0.93981
   5   3   110687.61 1479.36   1-0.00190 0.37569 0.10786 0.11640 0.99416-0.91940
  -5   3   1 9942.03  400.11   1-0.00961-0.36417 0.08804 0.13623 0.99607-0.92131
   1   5   311459.70 2270.48   1-0.14847 0.22322-0.27806 0.65185 0.94901-0.72474
  -1   5   310281.89 1623.46   1-0.16735 0.09259-0.32936 0.70315 0.92925-0.70497
   3   1   510702.86  667.76   1-0.31091 0.53519-0.74015 0.81491 0.59623-0.22244
   5   3  -110822.68  911.85   1 0.65095-0.27742-0.44386 0.66798 0.61582-0.69053
   5   3   1 9849.68  734.94   1 0.42691-0.05337-0.52189 0.74601 0.73849-0.66378
   5  -3  -111184.50  656.77   1 0.08483 0.28869-0.56740 0.34328 0.81905-0.89376
   5  -3   1 7915.09 2030.52   1-0.23083 0.60456-0.55414 0.32991 0.79977-0.72502
   3   1   513273.06 1846.11   1-0.55544 0.77967-0.46672 0.54147 0.68822-0.31449
   3  -1   512447.57 2188.48   1-0.69442 0.91865-0.39975 0.32500 0.59831-0.22458
   1  -5   310012.44 1441.19   1-0.90502 0.97977-0.22665-0.14707 0.35993-0.13569
  -1  -5   310515.05 1542.25   1-0.99738 0.92268-0.02040-0.35309 0.06927 0.15481
  -3  -1   5 9990.78 3292.24   1-0.94192 0.71782 0.21058-0.28528-0.26159 0.63508
  -3   1   510330.80 1898.24   1-0.90579 0.68169 0.26054-0.18584-0.33413 0.70763
   3  -5  -317703.12 5238.71   1-0.73202 0.95626-0.45803 0.08428-0.50433 0.28008
   3  -3  -518758.29 5527.52   1-0.74357 0.96782-0.43969 0.21544-0.50374 0.13000
  -3  -5   316978.24 4984.34   1-0.89326 0.66902-0.05327-0.32046-0.44636 0.67060
  -3  -5  -315839.03 2328.12   1-0.87689 0.65265 0.38075-0.75449-0.29338 0.06914
  -3  -3  -518412.55 6060.88   1-0.79563 0.57138 0.57544-0.79968-0.18930-0.18443
  -5  -3   312860.93 2397.74   1-0.78451 0.41077 0.59409-0.81833-0.17773 0.40198
  -5  -3  -316072.68 3285.45   1-0.69358 0.31984 0.71422-0.93846-0.09394-0.13029
  -3   3  -514344.66 2825.44   1-0.06313-0.16108 0.95507-0.73085 0.28954-0.66324
  -5   3  -315496.44 2899.72   1 0.04209-0.41579 0.94114-0.71693 0.33535-0.55957
  -3   5  -314977.28 2794.54   1 0.36980-0.59402 0.81305-0.43935 0.44965-0.67387
  -5   3   317869.79 5557.07   1 0.42372-0.79742 0.77804-0.55382 0.46379-0.23957
  -5   3  -314078.53 1823.64   1 0.35841-0.73220 0.90535-0.68108-0.22776 0.00348
  -3   3  -517824.37 5256.70   1 0.35820-0.58247 0.93334-0.70907 0.02362-0.39741
   3   3  -514294.97 3166.76   1 0.31629-0.09202 0.86578-0.64150 0.38778-0.76157
  -3   5  -315160.20 3126.66   1 0.28722-0.51150 0.80513-0.43134 0.51889-0.74317
   5   3  -316014.87 3022.21   1 0.25590 0.11788 0.73600-0.51172 0.62674-0.85102
   3   5  -316194.74 5688.27   1 0.21312 0.01115 0.63770-0.26391 0.74020-0.96448
   5  -3   311955.33 1833.71   1 0.18528 0.18850 0.57205-0.79632 0.79901-0.57473
   3   5   320940.22 7082.37   1-0.11682 0.34109-0.19298 0.56677 0.97422-0.74994
   5   3   324035.16 7709.22   1-0.12689 0.50068-0.21995 0.44422 0.96722-0.74294
  -3   5   313601.26 2773.68   1-0.16987-0.05439-0.33626 0.71005 0.92632-0.70204
   3   3   513582.06 2988.25   1-0.24622 0.47049-0.54910 0.77338 0.79865-0.42486
  -5   3   315365.04 2353.60   1-0.27841-0.09537-0.64232 0.86660 0.71407-0.48979
   3   5   316793.14 4920.36   1 0.65887-0.43475-0.44012 0.81365 0.61006-0.38594
   5  -3  -317635.53 5193.58   1 0.44909-0.07556-0.51619 0.29207 0.72928-0.95340
   3  -5  -316517.60 4835.59   1 0.40385-0.17973-0.52741 0.15388 0.74748-0.97160
   5   3   315480.20 2196.01   1 0.17382 0.19970-0.56257 0.78669 0.80826-0.58414
   3   3   515771.46 2357.62   1-0.24151 0.46575-0.55245 0.77669 0.79778-0.42405
   5  -3   317054.18 5080.03   1-0.43113 0.80486-0.50972 0.28548 0.74451-0.52027
  -3  -5  -312845.36 1863.02   1-0.43059 0.20635-0.50988 0.13615 0.74472-0.96895
   3  -5   315992.39 3135.68   1-0.70689 0.93112-0.39247 0.01874 0.58844-0.36420
   3  -3   515106.31 3179.63   1-0.74957 0.97381-0.36557 0.14134 0.55180-0.17807
  -3  -5   314148.21 3062.38   1-0.97159 0.74749 0.15390-0.52739-0.17974 0.40384
  -3  -3   515960.61 3185.09   1-0.97348 0.74938 0.14938-0.37348-0.17324 0.54674
  -3   3   515456.48 2408.60   1-0.87729 0.65319 0.29240-0.06830-0.38060 0.75410
  -5  -3   318434.25 5528.00   1-0.81180 0.43830 0.35101-0.57511-0.46664 0.69074
  -5  -1   5  119.74   93.31   1-0.81274 0.43900-0.30971 0.23496-0.49347 0.86721
   1  -5  -5    0.29  451.17   1-0.88353 0.95828-0.10045-0.27328-0.45746 0.08372
  -1  -5  -5  -53.22  551.08   1-0.90912 0.83438 0.17743-0.55118-0.37682 0.00308
  -5  -5   1 1499.33  579.36   1-0.86259 0.48885 0.42717-0.80092-0.27100 0.34575
  -5  -5  -1  523.65  322.07   1-0.83424 0.46050 0.49966-0.87340-0.23316 0.15841
  -5  -1  -5 -503.28  673.88   1-0.55740 0.18366 0.83017-0.90492 0.01015-0.38389
  -5  -1   5  394.98  113.83   1-0.51104 0.13729 0.85853-0.93328 0.04188 0.33185
  -5   1  -5 1534.97  625.42   1-0.34220-0.03149 0.92810-0.85336 0.14665-0.52035
  -5   1   5  316.04  224.56   1 0.19182-0.56551 0.89924-0.82450 0.39314-0.01944
  -1   5  -5 -216.43  387.35   1 0.28174-0.35648 0.86098-0.48728 0.42346-0.79716
  -5   5  -1  748.23  366.86   1 0.35293-0.72663 0.82309-0.44939 0.44492-0.51966
   1   5  -5  338.71  187.56   1 0.44738-0.37264 0.76119-0.38749 0.46949-0.84319
  -5   5   1   66.23  317.49   1 0.46299-0.83669 0.74955-0.37585 0.47308-0.39834
  -5   1  -5  -89.66  270.85   1 0.32120-0.69499 0.77235-0.69759-0.54799 0.17420
  -5   5   1  201.55  146.73   1 0.33303-0.70682 0.81062-0.43683-0.48162 0.55638
   5  -1  -5  820.77  453.37   1 0.35939 0.01439 0.91061-0.98537-0.20399-0.16979
   5   1  -5  688.84  390.47   1 0.34916 0.02462 0.92451-0.84976 0.15280-0.52659
  -1   5  -5  646.44  397.73   1 0.31147-0.38623 0.85605-0.48226 0.41249-0.78628
   1   5  -5  812.53  410.22   1 0.29314-0.21839 0.81783-0.44404 0.49519-0.86898
  -5   5  -1   -7.56  157.79   1 0.27004-0.64383 0.76757-0.39378 0.58130-0.65605
   5   5  -1  502.63  494.59   1 0.12742 0.24636 0.43236-0.05857 0.89264-0.96740
  -5   5   1  186.14  268.05   1 0.04816-0.42195 0.23528 0.13850 0.97073-0.89597
   5   5   1    9.09  353.47   1 0.02003 0.35375 0.16397 0.20981 0.98626-0.91150
   5  -5   1  103.24  139.73   1-0.18980 0.56359-0.39094 0.01715 0.90063-0.82587
   1   5   5    6.35  366.70   1-0.20986 0.28462-0.44655 0.82034 0.86979-0.49600
  -1   5   5 1486.12  503.47   1-0.22886 0.15410-0.49984 0.87362 0.83533-0.46154
   5   1   5 -113.73  449.39   1-0.26154 0.63533-0.59313 0.66789 0.76143-0.38764
   5   5   1  208.52  368.37   1 0.68878-0.31525-0.42521 0.79874 0.58717-0.51246
   5  -5  -1  346.12  241.31   1-0.02154 0.39507-0.56720 0.19367 0.82329-0.89799
   5   1   5  285.55  282.28   1-0.29626 0.66999-0.54262 0.61737 0.78599-0.41226
   5  -5   1  922.09  532.98   1-0.31410 0.68783-0.53900 0.16527 0.78154-0.70679
   5  -1   5  667.37  393.27   1-0.45463 0.82836-0.50260 0.42786 0.73531-0.36158
   1  -5   5  342.54  347.42   1-0.91253 0.98728-0.21709-0.15662 0.34661 0.02711
  -1  -5   5 -247.11  654.78   1-0.99054 0.91584-0.05897-0.31452 0.12388 0.24961
  -5  -1   5  420.99  380.82   1-0.85554 0.48205 0.31373-0.38843-0.41183 0.78533
  -5  -5   1  385.12  366.85   1-0.81847 0.44498 0.34573-0.71923-0.45886 0.53356
  -5   1   5-1466.42  592.22   1-0.79430 0.42081 0.36426-0.28956-0.48619 0.85969
  -3  -5   5 2955.32  919.63   1-0.67342 0.44917-0.54088 0.16714-0.50392 0.87766
   3  -5  -5 2767.96 1032.51   1-0.76719 0.99144-0.39964 0.02590-0.50168 0.12794
  -5  -3   5 2671.96  894.65   1-0.91017 0.53642 0.12233-0.34658-0.39575 0.76949
  -5  -5   3 3329.85 1077.65   1-0.90262 0.52888 0.25242-0.62616-0.34863 0.57288
  -3  -5  -5 4401.94 1567.53   1-0.87727 0.65303 0.37938-0.75312-0.29402-0.07971
  -5  -5  -3 5743.98 1933.07   1-0.82565 0.45191 0.51832-0.89206-0.22280-0.00143
  -5  -3  -5 1858.96 1029.89   1-0.72564 0.35190 0.67721-0.90146-0.12169-0.25204
  -5   3  -5 4127.58 1505.91   1-0.12648-0.24721 0.95731-0.73309 0.25991-0.63360
  -3   5  -5 3202.41 1165.60   1 0.15367-0.37789 0.91243-0.53873 0.37926-0.75296
  -5   5  -3 1791.53  651.84   1 0.21102-0.58472 0.89193-0.51823 0.39990-0.62412
  -5   3   5 2758.46  970.74   1 0.47815-0.85185 0.73781-0.51360 0.47643-0.10273
  -5   3  -5 3343.45 1075.18   1 0.35675-0.73054 0.89747-0.67320-0.25934-0.11444
  -5   5  -3 2273.17  822.00   1 0.34228-0.71607 0.91401-0.54022 0.21775-0.44203
  -3   5  -5 2484.47  879.25   1 0.33674-0.56101 0.90457-0.53078 0.26145-0.63524
   5   3  -5 2170.51  844.41   1 0.31536 0.05842 0.86392-0.63965 0.39265-0.76644
   3   5  -5 3362.13 1215.12   1 0.28458-0.06030 0.79941-0.42562 0.52909-0.90288
   5   5  -3 1831.96  772.04   1 0.22036 0.15342 0.65459-0.28080 0.72314-0.94742
   5   5   3 3644.05 1340.92   1-0.07450 0.44829-0.08079 0.45458 0.99394-0.76966
   3   5   5 2410.50  839.08   1-0.18017 0.40444-0.36445 0.73824 0.91362-0.53983
   5   3   5 3129.99 1186.97   1-0.19834 0.57213-0.41455 0.63882 0.88814-0.51435
  -3   5   5 3307.76 1414.34   1-0.23632 0.01205-0.52094 0.89473 0.82022-0.44643
   5   5   3 3463.86 1158.34   1 0.51850-0.14497-0.49575 0.86928 0.69669-0.47257
   5  -5  -3 3831.03 1278.03   1 0.36173 0.01179-0.53649 0.16296 0.76244-0.98656
   3   5   5 3732.77 1126.45   1 0.35699-0.13287-0.53743 0.91097 0.76401-0.39047
   5   3   5 2442.60  969.86   1-0.04241 0.41594-0.56641 0.79053 0.82302-0.44949
   5  -5   3 3408.18 1266.87   1-0.48514 0.85887-0.49269 0.11896 0.72241-0.49817
   5  -3   5 4654.62 1708.34   1-0.53942 0.91315-0.47305 0.24881 0.69659-0.32286
   3  -5   5 2352.07 1140.52   1-0.76160 0.98584-0.35737-0.01635 0.54058-0.16686
  -3  -5   5 1912.61  754.63   1-0.99391 0.76981 0.08079-0.45428-0.07483 0.44833
  -5  -3   5 1516.28  759.78   1-0.91295 0.53945 0.25167-0.47577-0.32121 0.69471
  -5  -5   3 4156.33 1476.02   1-0.90455 0.53106 0.26204-0.63554-0.33631 0.56041
  -3   5   5 2913.31 1015.70   1-0.87965 0.65556 0.28993 0.08355-0.37700 0.75050
   5  -5  -5 1573.89  592.83   1-0.58068 0.95442-0.64653 0.27279-0.49476 0.12101
  -5  -5  -5 2227.55  998.83   1-0.83264 0.45890 0.50323-0.87697-0.23120-0.14253
  -5   5  -5  651.66  415.41   1 0.04405-0.41775 0.94077-0.56707 0.33617-0.70986
  -5   5  -5  451.10  311.57   1 0.35863-0.73242 0.93337-0.55958 0.01405-0.38784
   5   5  -5 2408.51  900.89   1 0.28540 0.08838 0.80120-0.42741 0.52593-0.89972
   5   5   5 1258.65  972.82   1-0.14018 0.51397-0.25567 0.62946 0.95654-0.58275
  -5   5   5  963.47  515.33   1-0.22983-0.14395-0.50257 0.87636 0.83342-0.45963
   5  -5  -5 2770.00  927.57   1 0.71482-0.34128-0.41115 0.03761 0.56567-0.93920
   5   5   5 1124.09  461.38   1 0.33033 0.04319-0.54245 0.91598 0.77241-0.39888
   5  -5   5 1013.54  423.61   1-0.57528 0.94901-0.45853 0.08480 0.67734-0.30361
  -5  -5   5 2377.96 1041.87   1-0.95904 0.58554 0.18058-0.55408-0.21821 0.59171
   0  -6   0   10.52  485.47   1-0.84729 0.84729-0.22424-0.22424-0.48146 0.48146
   0   0  -6  312.03  237.94   1-0.82686 0.82686 0.51575-0.51575-0.22424-0.22424
  -6   0   0  921.80  447.15   1-0.22421-0.22421 0.95141-0.95141 0.21105-0.21105
   0   0  -6 1468.60  590.66   1 0.35856-0.35856 0.90616-0.90616-0.22427-0.22427
   0   6   0  589.25  317.82   1 0.04380-0.04380 0.22427 0.22427 0.97354-0.97354
  -6   0   0  202.84  150.79   1-0.22427-0.22427-0.48690 0.48690 0.84416-0.84416
   6   0   0  972.85  439.48   1 0.22412 0.22412-0.55777 0.55777 0.79915-0.79915
   0  -6   0  611.06  260.32   1-0.90696 0.90696-0.22423-0.22423 0.35656-0.35656
   0   0   6  502.75  463.12   1-0.96584 0.96584-0.13011 0.13011 0.22409 0.22409
   2  -6   0 7454.61 1434.24   1-0.71290 0.86239-0.48679 0.03830-0.50477 0.50477
  -2  -6   0 7680.62 1593.86   1-0.90715 0.75765 0.05322-0.50171-0.41741 0.41741
   0  -2  -6 7590.20 1491.22   1-0.89973 0.89973 0.27331-0.42281-0.34026-0.10822
   0   2  -6 5627.46 1094.71   1-0.52117 0.52117 0.85273-0.70323 0.03508-0.48357
  -6   0  -2 7817.83 1917.60   1-0.30501-0.14342 0.93747-0.93747 0.16763-0.31711
  -6   0   2 6455.03 1318.45   1-0.16950-0.27893 0.95613-0.95613 0.23888-0.08940
   0  -2   6 4918.94  885.90   1 0.51712-0.51712 0.70567-0.85515 0.48435-0.03591
   0  -2  -6 6711.10 1052.78   1 0.32766-0.32766 0.79304-0.94255-0.51354 0.06499
   6   0   2 6854.13  909.63   1 0.35312 0.09542 0.88209-0.88209-0.31179 0.46131
   0   2  -6 7669.30 1261.10   1 0.35617-0.35617 0.93238-0.78286 0.06160-0.51014
   6   0  -2 5782.03 1274.60   1 0.33662 0.11192 0.90436-0.90436 0.26230-0.41181
  -2   6   0 4992.87 1229.72   1 0.06188-0.21140 0.26982 0.17872 0.96091-0.96091
   2   6   0 6787.36 1469.66   1 0.04741 0.10210 0.23338 0.21515 0.97122-0.97122
   6   0   2 5845.44 1135.05   1-0.08139 0.52994-0.09893 0.09893 0.99175-0.84224
   6   0  -2 6529.30 1126.79   1 0.48650-0.03826-0.50568 0.50568 0.71245-0.86186
   6   0   2 7881.75 1705.51   1-0.02540 0.47364-0.56707 0.56707 0.82327-0.67385
   2  -6   0 7566.40 1690.02   1-0.59821 0.74770-0.44855 0.00008 0.66403-0.66403
   0   2   6 6830.46 1251.91   1-0.92961 0.92961-0.19350 0.34300 0.31365 0.13481
   0  -2   6 7465.18 1847.59   1-0.97055 0.97055-0.11948-0.02991 0.20916 0.23902
  -2  -6   0 6099.86 1294.24   1-0.99364 0.84424 0.08221-0.53041-0.07687 0.07687
   0  -4  -6 9491.71 2055.29   1-0.91003 0.91003 0.11256-0.41156-0.39895-0.04953
  -4  -6   0 8252.05 1983.34   1-0.89937 0.60038 0.27567-0.72416-0.33930 0.33930
  -6   0  -4 9583.12 1809.48   1-0.39909-0.04939 0.90994-0.90994 0.11277-0.41177
  -6   0   4 8055.98 1630.82   1-0.16220-0.28623 0.95649-0.95649 0.24250 0.05645
   0   4  -6 6754.56 1407.43   1-0.01765 0.01765 0.95061-0.65165 0.30987-0.75830
   6   0  -4 8915.13 1306.72   1 0.35688 0.09166 0.93284-0.93284 0.04940-0.34843
   0   4  -6 6709.47 1386.82   1 0.33464-0.33464 0.90083-0.60180 0.27660-0.72515
  -4   6   0 6313.01 1689.52   1 0.11430-0.41333 0.40015 0.04839 0.90929-0.90929
   4   6   0 7809.76 1609.78   1 0.06593 0.23309 0.27999 0.16855 0.95773-0.95773
   6   0   4 9079.90 1772.53   1-0.23062 0.67917-0.50479 0.50479 0.83186-0.53282
   0   4   6 9600.21 2120.32   1-0.27060 0.27060-0.61945 0.91848 0.73691-0.28837
   6   0  -411394.15 1695.10   1 0.70588-0.25764-0.41610 0.41610 0.57322-0.87205
   6   0   410197.68 2325.57   1-0.21150 0.65997-0.55703 0.55703 0.80310-0.50412
   4  -6   0 9093.81 1912.27   1-0.32060 0.61958-0.53763 0.08915 0.77984-0.77984
   0   4   6 5884.33 1317.26   1-0.71387 0.71387-0.38829 0.68727 0.58276-0.13428
   0  -4   6 9208.87 2261.10   1-0.96291 0.96291-0.13632-0.16247 0.23281 0.21538
  -4  -6   0 7591.74 1326.30   1-0.89513 0.59634 0.27306-0.72125-0.35236 0.35236
   0  -6   2 8420.92 1313.31   1-0.75738 0.75738-0.41672-0.03176-0.50269 0.65219
   0  -6  -2 6884.52 1392.57   1-0.88433 0.88433-0.09693-0.35155-0.45667 0.30717
  -2   0  -6 7406.51 1353.86   1-0.62651 0.47701 0.77836-0.77836-0.04032-0.40816
  -6  -2   0 7160.81 1941.63   1-0.53138 0.08289 0.84666-0.99616 0.02815-0.02815
  -2   0   6 3914.21  821.55   1-0.38842 0.23894 0.91367-0.91367 0.11965 0.32878
  -6   2   0 7764.39 1396.18   1 0.06314-0.51158 0.93683-0.78735 0.34401-0.34401
  -2   0  -6 7550.28 1177.15   1 0.34823-0.49775 0.86331-0.86331-0.36527-0.08327
   2   0  -6 7353.99 1145.01   1 0.36110-0.21158 0.92358-0.92358-0.12882-0.31972
   0   6  -2 5694.10 1833.40   1 0.16643-0.16643 0.52699-0.07844 0.83341-0.98292
   6   2   0 7454.76 1687.92   1 0.11513 0.33341 0.40218-0.25267 0.90829-0.90829
   0   6   2 5788.57 1280.47   1-0.07499 0.07499-0.08207 0.53062 0.99380-0.84428
   6   2   0 7275.39 1186.06   1 0.42328 0.02495-0.52278 0.67220 0.73994-0.73994
   6  -2   0 6451.06 1960.63   1 0.05970 0.38853-0.56794 0.41852 0.82089-0.82089
   0  -6  -2 5092.76  752.66   1-0.49927 0.49927-0.48783 0.03936 0.71605-0.86554
   2   0   6 6806.18 2056.98   1-0.78989 0.93938-0.33684 0.33684 0.51244-0.06397
   0  -6   2 5480.55 1036.99   1-0.95047 0.95047-0.16022-0.28797 0.26631-0.11691
  -2   0   6 8103.78 1836.32   1-0.99293 0.84353 0.08578-0.08578-0.08197 0.53017
   2  -6   2 5399.59 1019.37   1-0.59067 0.74017-0.63635 0.18786-0.49614 0.64564
   2  -6  -2 5587.30 1139.06   1-0.78389 0.93339-0.36890-0.07958-0.49942 0.34992
   2  -2  -6 5084.75  778.35   1-0.84712 0.99661-0.22471 0.07522-0.48154 0.03305
  -2  -6   2 5693.38  931.50   1-0.87424 0.72474-0.13783-0.31065-0.46550 0.61500
  -2  -6  -2 6938.21 1727.98   1-0.90987 0.76037 0.15719-0.60568-0.38395 0.23445
  -2  -2  -6 5132.87  944.05   1-0.80135 0.65185 0.56537-0.71486-0.19541-0.25307
  -6  -2  -2 6229.67 1553.93   1-0.55519 0.10670 0.83163-0.98113 0.01170-0.16120
  -6  -2   2 4167.56  912.59   1-0.54726 0.09877 0.83678-0.98628 0.01723 0.13226
  -2   2  -6 5390.20 1133.55   1-0.33884 0.18936 0.92903-0.77955 0.14858-0.59701
  -6   2  -2 4569.28 1167.51   1-0.05384-0.39459 0.95436-0.80488 0.29376-0.44324
  -6   2   2 5074.07 1315.27   1 0.15656-0.60500 0.91149-0.76201 0.38033-0.23085
   2  -2  -6 3920.48  675.76   1 0.33946-0.18994 0.83222-0.98174-0.43836-0.01018
  -2   2  -6 3731.02  789.26   1 0.36113-0.51065 0.92863-0.77912-0.08494-0.36360
   2   2  -6 4142.74  909.08   1 0.34937-0.19985 0.92480-0.77528 0.15061-0.59915
   6   2  -2 4588.86 1224.31   1 0.24927 0.19926 0.72102-0.57150 0.64652-0.79603
  -2   6  -2 4126.31  996.89   1 0.19643-0.34594 0.59848-0.14993 0.77668-0.92619
  -6   2   2 3675.87  758.81   1 0.18247-0.63102 0.56537-0.41585 0.80439-0.65488
   2   6  -2 5346.76 1063.96   1 0.15717-0.00765 0.50468-0.05613 0.84887-0.99839
   6  -2   2 3842.76  596.80   1 0.15058 0.29795 0.48875-0.63827 0.85932-0.70980
   6   2   2 5006.44 1233.90   1-0.05169 0.50024-0.02102 0.17053 0.99844-0.84892
   2   6   2 4539.91 1395.80   1-0.05853 0.20804-0.03888 0.48743 0.99752-0.84801
   6  -2   2 3950.10  619.53   1-0.11095 0.55949-0.17730 0.02779 0.97788-0.82836
  -6   2   2 3335.23  553.20   1-0.30297-0.14557-0.71576 0.86528 0.62919-0.47967
   2   2   6 6363.86 1531.66   1-0.30585 0.45537-0.72458 0.87410 0.61759-0.16904
   6   2  -2 4583.95 1088.08   1 0.63379-0.18555-0.45169 0.60111 0.62791-0.77732
   6  -2  -2 4920.58 1011.94   1 0.34976 0.09847-0.53884 0.38943 0.76636-0.91577
   6   2   2 4349.09 1183.58   1 0.19253 0.25570-0.56097 0.71038 0.80513-0.65572
   2  -6  -2 4448.57  870.37   1-0.05318 0.20260-0.56590 0.11766 0.82275-0.97216
   6  -2   2 5262.96 1202.35   1-0.18163 0.62987-0.55470 0.40528 0.81198-0.66256
   2   2   6 3911.40 1042.06   1-0.64858 0.79808-0.42450 0.57399 0.63176-0.18329
   2  -6   2 4142.72 1062.18   1-0.76871 0.91820-0.35238-0.09608 0.53376-0.38426
   2  -2   6 3088.41 1243.36   1-0.83976 0.98925-0.29549 0.14600 0.45549-0.00701
  -2   6   2 2427.87  626.87   1-0.97064 0.82124-0.11927 0.56746 0.20886-0.05946
  -2  -6   2 3834.64 1063.45   1-0.99836 0.84896 0.04905-0.49725-0.02950 0.17890
  -2  -2   6 5329.88 1003.69   1-0.99761 0.84821 0.05631-0.20571-0.03986 0.48806
  -2   2   6 4960.26 1022.04   1-0.99227 0.84287 0.08895 0.06044-0.08650 0.53470
  -2  -6  -2 3770.40  671.14   1-0.99340 0.84400 0.08344-0.53164-0.07863-0.07076
   4  -6  -2 2702.31  771.38   1-0.62530 0.92430-0.59894 0.15045-0.50025 0.35075
   2  -4  -6  920.20  585.00   1-0.84718 0.99667-0.22455-0.07444-0.48151 0.03302
  -4  -6   2 1121.95  448.22   1-0.91020 0.61120 0.12651-0.57500-0.39436 0.54386
  -4  -6  -2  742.42  529.10   1-0.88601 0.58701 0.34507-0.79356-0.30968 0.16019
  -2  -4  -6 1705.89  692.00   1-0.88064 0.73114 0.36683-0.66583-0.29983-0.14865
   2   4  -6  191.77   61.78   1-0.63772 0.78722 0.76870-0.46971-0.04892-0.39956
  -6  -2   4  644.84  270.34   1-0.63766 0.18917 0.76875-0.91825-0.04888 0.34787
  -6  -2  -4  586.45  523.94   1-0.60101 0.15252 0.79895-0.94845-0.02120-0.27779
   2   4  -6  252.03   62.69   1-0.22712 0.37660 0.95105-0.65209 0.20954-0.65798
  -6   2  -4  484.00  409.28   1-0.18460-0.26383 0.95520-0.80572 0.23132-0.53028
  -2   4  -6 1321.72  708.47   1-0.04004-0.10943 0.95310-0.65414 0.29996-0.74840
  -6   2   4 1033.13  517.69   1 0.21558-0.66402 0.89012-0.74064 0.40148-0.10253
  -4   6  -2  575.38  400.09   1 0.41828-0.71724 0.78178-0.33334 0.46243-0.61191
   6  -2  -4  563.45  302.77   1 0.34053 0.10801 0.83590-0.98542-0.43046 0.13142
  -2   4  -6  974.45  546.58   1 0.34931-0.49883 0.92472-0.62569 0.15117-0.59972
   2   4  -6  640.18  451.87   1 0.32380-0.17428 0.88055-0.58151 0.34609-0.79464
   6   2  -4 1047.42  502.01   1 0.31677 0.13176 0.86674-0.71722 0.38523-0.68426
  -4   6  -2  414.72  304.24   1 0.25297-0.55201 0.72939-0.28084 0.63560-0.78511
   4   6  -2  738.79  572.85   1 0.16333 0.13569 0.51954-0.07099 0.83868-0.98820
   4   6   2 1401.21  461.09   1-0.02984 0.32887 0.03579 0.41275 0.99891-0.84939
  -4   6   2  755.45  521.57   1-0.05037-0.24865-0.01756 0.46611 0.99857-0.84906
   6   2   4  445.46  396.47   1-0.16490 0.61345-0.32270 0.47222 0.93202-0.63299
   2   4   6 1675.42  800.30   1-0.24658 0.39610-0.55014 0.84917 0.79783-0.34928
  -2   4   6  613.98  342.02   1-0.28465 0.13514-0.66078 0.95981 0.69450-0.24595
   6  -2   4  465.00  215.29   1-0.30531 0.75386-0.72291 0.57340 0.61981-0.32078
   6  -2  -4 1370.75  647.43   1 0.62068-0.17244-0.45743 0.30802 0.63679-0.93561
   4  -6  -2  344.34  217.54   1 0.08136 0.21746-0.56750 0.11926 0.81934-0.96875
   6   2   4  818.08  538.40   1-0.01105 0.45929-0.56751 0.71692 0.82328-0.52446
   2   4   6  620.15  204.87   1-0.24191 0.39140-0.55238 0.85137 0.79771-0.34923
   6  -2   4 1131.55  487.35   1-0.34421 0.79269-0.53240 0.38291 0.77334-0.47436
   4  -6   2 1696.91  703.33   1-0.53682 0.83580-0.47405 0.02558 0.69791-0.54842
   2  -4   6 1632.46  975.30   1-0.85039 0.99988-0.28563-0.01334 0.44185 0.00661
  -2  -4   6 1286.16  882.20   1-0.99965 0.85025 0.01194-0.31074 0.02334 0.42485
  -2   4   6  361.01  190.16   1-0.99943 0.85003 0.03290 0.26589-0.00648 0.45468
  -4  -6   2  422.35  343.78   1-0.94785 0.64905 0.20081-0.64901-0.24746 0.39686
  -4  -6  -2 1109.92  299.33   1-0.81449 0.51569 0.34890-0.79710-0.46353 0.31413
  -6  -2   4  698.41  434.29   1-0.79422 0.34602 0.36432-0.51372-0.48628 0.78508
   0  -6   4 7199.42 1093.63   1-0.57411 0.57411-0.65311 0.20462-0.49380 0.79279
   0  -6  -4 9831.23 1460.80   1-0.89722 0.89722-0.03021-0.41827-0.44054 0.14155
  -4   0   6 6493.04  965.40   1-0.83261 0.53362 0.50330-0.50330-0.23116 0.67965
  -6  -4   0 9810.15 1713.12   1-0.75223 0.30374 0.64249-0.94148-0.14606 0.14606
  -4   0  -6 8142.68 1670.67   1-0.52975 0.23076 0.84764-0.84764 0.02926-0.47775
  -4   0   6 7314.56 1028.88   1-0.02750-0.27145 0.95178-0.95178 0.30553 0.14290
  -6   4   0 9501.51 2235.45   1 0.25763-0.70607 0.87226-0.57330 0.41567-0.41567
  -4   0  -6 9017.01 1280.50   1 0.32291-0.62194 0.77779-0.77779-0.53922 0.09068
   4   0  -6 8996.16 1332.77   1 0.36112-0.06208 0.92879-0.92879-0.08320-0.36534
   0   6  -410837.75 2255.32   1 0.25725-0.25725 0.73903-0.29048 0.62261-0.92165
   6   4   0 8672.77 2088.42   1 0.09273 0.35581 0.34683-0.04779 0.93333-0.93333
   0   6   4 7756.47 1828.59   1-0.15755 0.15755-0.30269 0.75124 0.93997-0.64094
   6   4   010868.06 1625.66   1 0.62689-0.17865-0.45474 0.75357 0.63262-0.63262
   6  -4   010429.84 2841.22   1-0.05352 0.50176-0.56588 0.26706 0.82274-0.82274
   4   0   610886.48 2560.25   1-0.55045 0.84943-0.46872 0.46872 0.69086-0.24239
   0  -6   411736.08 2993.30   1-0.95446 0.95446-0.15294-0.29524 0.25612 0.04267
  -4   0   6 9619.28 2307.23   1-0.92687 0.62807 0.23309-0.23309-0.29422 0.74241
  -2  -6   4 1050.28  392.97   1-0.74589 0.59639-0.43592-0.01256-0.50359 0.80259
   2  -6  -4 2282.67 1196.33   1-0.81958 0.96908-0.29429-0.15420-0.49159 0.19260
  -2  -6  -4 1302.47  578.82   1-0.90782 0.75832 0.19963-0.64812-0.36878 0.06978
  -6  -4   2 1216.44  734.84   1-0.79558 0.34709 0.57551-0.87450-0.18925 0.33875
  -6  -4  -2 1703.39 1015.12   1-0.74149 0.29300 0.65702-0.95601-0.13605-0.01344
  -4  -2  -6  823.86  578.82   1-0.70973 0.41074 0.69618-0.84567-0.10772-0.34076
  -4   2  -6  836.10  545.19   1-0.30552 0.00656 0.93736-0.78788 0.16735-0.61579
  -6   4  -2 -487.75  724.15   1 0.13823-0.58667 0.91727-0.61831 0.37348-0.52296
  -6   4   2 1770.30  705.91   1 0.34930-0.79774 0.82519-0.52623 0.44388-0.29440
  -2   6  -4  346.42  266.61   1 0.40577-0.55525 0.79021-0.34177 0.45925-0.75821
   4  -2  -6 1504.10  543.88   1 0.34410-0.04507 0.84839-0.99791-0.40226-0.04628
  -6   4  -2  259.10  101.50   1 0.34834-0.79689 0.86371-0.56468-0.36420 0.21468
  -4   2  -6  953.17  589.37   1 0.35483-0.65387 0.88912-0.73960-0.28905-0.15949
   4   2  -6  870.54  587.38   1 0.34563-0.04660 0.91934-0.76982 0.18800-0.63654
  -2   6  -4 -106.94  468.83   1 0.28390-0.43342 0.79795-0.34940 0.53166-0.83070
   2   6  -4  559.27  439.22   1 0.24391-0.09439 0.70881-0.26027 0.66187-0.96091
   6   4  -2  421.00  323.97   1 0.20020 0.24834 0.60738-0.30835 0.76876-0.91828
   6   4   2 1192.42  553.69   1-0.02172 0.47027 0.05681 0.24221 0.99814-0.84863
  -6   4   2  170.82  129.90   1-0.07810-0.37043-0.09028 0.38931 0.99284-0.84333
   2   6   4 2099.66 1025.73   1-0.13640 0.28592-0.24549 0.69404 0.95975-0.66072
   6  -4   2  188.02  121.24   1-0.13969 0.58824-0.25437-0.04466 0.95696-0.80744
  -2   6   4 1566.74  637.68   1-0.16641 0.01690-0.32681 0.77536 0.93032-0.63128
   4   2   6 1087.79  402.82   1-0.27086 0.56989-0.62021 0.76972 0.73618-0.28763
   6   4   2 1450.24  489.76   1 0.44964-0.00140-0.51604 0.81487 0.72905-0.57963
   6  -4  -2 1824.58  610.69   1 0.24330 0.20493-0.55553 0.25671 0.79509-0.94451
   6  -4   2  882.18  347.82   1-0.27856 0.72704-0.54601 0.24703 0.79010-0.64061
   4   2   6  666.99  285.66   1-0.36409 0.66307-0.52769 0.67719 0.76744-0.31896
   4  -2   6  338.85  640.55   1-0.64334 0.94233-0.42715 0.27766 0.63532-0.18685
   2  -6   4  199.16  567.76   1-0.82518 0.97467-0.30836-0.14010 0.47326-0.17427
  -2  -6   4 1282.77  672.40   1-0.99947 0.85007 0.00587-0.45407 0.03197 0.26682
  -4  -2   6 1016.26  443.90   1-0.95598 0.65718 0.18638-0.33578-0.22659 0.67479
  -2   6   4  352.23  138.50   1-0.93633 0.78693 0.21929 0.22890-0.27420 0.57300
  -4   2   6 1319.25  806.75   1-0.90183 0.60303 0.26529-0.11589-0.34105 0.78925
  -6  -4   2 2428.27  801.24   1-0.77187 0.32367 0.38010-0.67890-0.50963 0.65903
   4  -4  -6 1979.36  799.03   1-0.66797 0.96696-0.54786 0.24887-0.50364 0.05515
   4  -6  -4 2099.34  811.07   1-0.67565 0.97465-0.53799 0.08950-0.50403 0.20503
  -4  -6   4  946.14  520.74   1-0.86884 0.56985-0.15729-0.29119-0.46942 0.76841
  -4  -6  -4 1666.12  683.53   1-0.88124 0.58224 0.36451-0.81300-0.30089 0.00190
  -6  -4   4  758.82  366.12   1-0.87517 0.42668 0.38688-0.68588-0.29050 0.58950
  -4  -4  -6  719.08  743.85   1-0.82438 0.52538 0.52097-0.81997-0.22130-0.22718
  -6  -4  -4 1285.06  745.02   1-0.75313 0.30464 0.64125-0.94024-0.14691-0.15208
  -4   4  -6  -80.19  533.09   1-0.09255-0.20640 0.95669-0.65773 0.27597-0.72441
  -6   4  -4  612.50  766.65   1-0.00221-0.44622 0.94856-0.64960 0.31658-0.61554
  -4   6  -4 1405.17  540.21   1 0.25753-0.55649 0.87230-0.42386 0.41564-0.71460
  -6   4   4  436.55  301.43   1 0.40866-0.85710 0.78828-0.48932 0.45999-0.16103
  -6   4  -4  940.42  402.11   1 0.35571-0.80426 0.89286-0.59383-0.27615-0.02287
  -4   4  -6 1181.67  637.44   1 0.36050-0.65953 0.93177-0.63274-0.04277-0.40576
  -4   6  -4  585.70  282.70   1 0.32178-0.62081 0.87663-0.42808 0.35772-0.65675
   4   4  -6  854.47  409.89   1 0.31946-0.02043 0.87207-0.57303 0.37072-0.81927
   6   4  -4 1135.58  713.91   1 0.27619 0.17235 0.78112-0.48209 0.55996-0.85900
   4   6  -4 -388.47  613.85   1 0.24255 0.05647 0.70571-0.25716 0.66568-0.96471
   4   6   4 1994.09 1070.55   1-0.10475 0.40378-0.16080 0.60935 0.98141-0.68237
   6   4   4 -468.32  689.90   1-0.11067 0.55922-0.17658 0.47561 0.97804-0.67901
  -4   6   4 1340.45  638.63   1-0.15950-0.13952-0.30798 0.75653 0.93792-0.63889
   4   4   6 1092.28  540.23   1-0.21189 0.51092-0.45222 0.75125 0.86637-0.41782
  -6   4   4  394.05  193.99   1-0.24160-0.20694-0.53591 0.83495 0.80896-0.50993
  -4   4   6  763.30  381.16   1-0.28901-0.01001-0.67373 0.97276 0.68010-0.23156
   4   6   4  670.86  310.56   1 0.68560-0.38677-0.42686 0.87510 0.58969-0.29086
   4  -6  -4  923.80  376.55   1 0.58639-0.28756-0.47150 0.02326 0.65865-0.95747
   6  -4  -4  825.78  561.84   1 0.55281-0.10457-0.48406 0.18523 0.67828-0.97711
   6   4   4 1311.63  676.14   1 0.26509 0.18314-0.55271 0.85154 0.79007-0.49125
   4   4   6  681.84  309.28   1-0.03298 0.33180-0.56680 0.86562 0.82319-0.37495
   6  -4   4 1128.98  696.61   1-0.41826 0.86673-0.51343 0.21445 0.74929-0.45030
   4  -6   4 1549.63  703.00   1-0.64226 0.94124-0.42769-0.02077 0.63606-0.33707
   4  -4   6  781.04  397.82   1-0.68241 0.98140-0.40652 0.10754 0.60748-0.15901
  -4  -4   6  -88.11  755.33   1-0.98101 0.68221 0.12936-0.42816-0.14446 0.59266
  -4  -6   4 1102.91  456.36   1-0.98021 0.68141 0.13166-0.57986-0.14776 0.44656
  -4   4   6  773.39  549.18   1-0.89313 0.59433 0.27532 0.02346-0.35567 0.80387
  -6  -4   4  202.01  392.56   1-0.87531 0.42711 0.29443-0.59323-0.38358 0.68238
   0  -6  -6 -123.07  481.04   1-0.89989 0.89989-0.01256-0.43592-0.43592-0.01256
  -6  -6   0 1082.35  641.14   1-0.86585 0.41736 0.41736-0.86585-0.27584 0.27584
  -6   0  -6 1050.42  794.77   1-0.49861 0.05012 0.86537-0.86537 0.05012-0.49861
   0   6  -6  784.77  402.73   1 0.26801-0.26801 0.86749-0.41906 0.41906-0.86749
  -6   6   0 2089.01  958.36   1 0.36657-0.81501 0.81501-0.36657 0.44875-0.44875
   6   0  -6 1092.54  561.66   1 0.36115 0.08739 0.92840-0.92840-0.08739-0.36115
   0   6  -6 1771.10  961.04   1 0.31218-0.31218 0.85749-0.40894 0.40894-0.85749
   6   6   0 1118.49  761.34   1 0.09531 0.35323 0.35323 0.09531 0.93066-0.93066
   0   6   6 2129.85  892.02   1-0.20413 0.20413-0.43060 0.87915 0.87915-0.43060
   6   0   6  616.99  555.14   1-0.27518 0.72373-0.63284 0.63284 0.72373-0.27518
   6  -6   0  954.98  609.58   1-0.11359 0.56183-0.56183 0.11359 0.81941-0.81941
   6   0   6  917.24  564.94   1-0.32909 0.77757-0.53579 0.53579 0.77757-0.32909
   0  -6   6  347.97  459.80   1-0.94517 0.94517-0.16906-0.27941 0.27941 0.16906
  -6   0   6 1612.69  838.73   1-0.85743 0.40924 0.31196-0.31196-0.40924 0.85743
  -6  -6   0 1428.60  646.55   1-0.80469 0.35649 0.35649-0.80469-0.47473 0.47473
   2  -6  -6  221.71  480.10   1-0.83245 0.98195-0.26343-0.18505-0.48745 0.03896
  -2  -6  -6 1352.22  599.85   1-0.90790 0.75841 0.19844-0.64693-0.36921-0.07927
  -6  -6   2  -38.21  404.10   1-0.89314 0.44465 0.31164-0.76013-0.32429 0.47378
  -6  -6  -2  454.66  411.14   1-0.85019 0.40170 0.46133-0.90982-0.25363 0.10413
  -6  -2  -6 -220.12  548.08   1-0.65830 0.20981 0.74993-0.89942-0.06507-0.38341
  -6   2  -6  -31.45  739.14   1-0.32087-0.12755 0.93371-0.78423 0.15876-0.60720
  -2   6  -6  592.50  370.03   1 0.16201-0.31149 0.90970-0.46126 0.38234-0.83078
  -6   2   6  379.54  207.64   1 0.22728-0.67572 0.88538-0.73590 0.40551 0.04292
  -6   6  -2 2167.80  871.61   1 0.25937-0.70781 0.87147-0.42303 0.41624-0.56572
   2   6  -6  382.86  226.69   1 0.39348-0.24400 0.79824-0.34980 0.45605-0.90448
  -6   6   2  958.50  576.71   1 0.44554-0.89398 0.76254-0.31410 0.46906-0.31958
  -6   2  -6 -131.73  271.96   1 0.32332-0.77187 0.77909-0.62958-0.53709 0.08854
   6  -2  -6 -120.35  333.01   1 0.34292 0.10562 0.84421-0.99373-0.41194-0.03659
   6   2  -6  562.35  506.78   1 0.34649 0.10205 0.92064-0.77112 0.17990-0.62845
  -2   6  -6  819.04  359.19   1 0.32988-0.47940 0.89212-0.44357 0.30869-0.75723
   2   6  -6  180.10  294.23   1 0.30105-0.15153 0.83453-0.38599 0.46142-0.90997
   6   6  -2  -34.63  590.04   1 0.18092 0.26762 0.56166-0.11311 0.80734-0.95685
   6   6   2 -222.46  667.87   1 0.00854 0.44000 0.13463 0.31391 0.99085-0.84134
   2   6   6  634.88  351.09   1-0.18373 0.33325-0.37423 0.82278 0.90894-0.46040
  -2   6   6 1005.33  653.43   1-0.21459 0.06508-0.45977 0.90832 0.86171-0.41316
   6   2   6 -221.64  500.35   1-0.22008 0.66863-0.47514 0.62466 0.85193-0.40338
   6   6   2  252.02  384.75   1 0.69978-0.25154-0.41940 0.86764 0.57827-0.42886
   6  -6  -2  317.13  302.95   1 0.18016 0.26807-0.56205 0.11381 0.80723-0.95665
   6   2   6 1244.33  581.58   1-0.15618 0.60442-0.55768 0.70710 0.81522-0.36698
   6  -6   2  299.54  325.67   1-0.32335 0.77183-0.53704 0.08856 0.77911-0.62962
   6  -2   6  640.32  521.81   1-0.43782 0.88629-0.50774 0.35825 0.74196-0.29348
   2  -6   6 -598.91  800.34   1-0.83883 0.98832-0.29634-0.15213 0.45665-0.00818
  -2  -6   6 -323.19  787.68   1-0.99412 0.84472-0.04193-0.40626 0.09978 0.34841
  -6  -2   6  648.26  409.80   1-0.90207 0.45387 0.26501-0.41441-0.34063 0.78883
  -6  -6   2 1141.74  630.89   1-0.88317 0.43498 0.28622-0.73442-0.37157 0.52097
  -6   2   6 -175.30  592.72   1-0.81755 0.36935 0.34647-0.19707-0.45995 0.90814
   4  -6  -6 2263.95 1037.89   1-0.69761 0.99661-0.50852 0.06003-0.50471 0.05622
  -4  -6  -6 1039.18  545.94   1-0.88496 0.58596 0.34951-0.79800-0.30769-0.14079
  -6  -6  -4  293.22  697.77   1-0.84799 0.39950 0.46696-0.91545-0.25069-0.04829
  -6  -4  -6 1427.97  663.17   1-0.77866 0.33017 0.60346-0.90245-0.17179-0.27669
  -6   4  -6  -47.47  627.43   1-0.15588-0.29255 0.95675-0.65779 0.24562-0.69406
  -4   6  -6  251.28  533.27   1 0.06518-0.36414 0.93639-0.48795 0.34484-0.79328
  -6   6  -4 1809.60  906.54   1 0.12660-0.57504 0.92074-0.47230 0.36906-0.66802
  -6   4   6  741.63  512.76   1 0.43246-0.88090 0.77193-0.47297 0.46593-0.01749
  -6   6   4 1858.35  880.74   1 0.49570-0.94414 0.72371-0.27527 0.48012-0.18116
  -6   4  -6  123.67  258.82   1 0.35298-0.80153 0.88153-0.58250-0.31352-0.13502
  -4   6  -6 1908.02  695.79   1 0.34996-0.64900 0.92561-0.47706 0.14407-0.59262
   6   4  -6  871.28  402.46   1 0.32175 0.12679 0.87657-0.57753 0.35790-0.80645
   4   6  -6 1300.94  623.70   1 0.29746 0.00156 0.82699-0.37844 0.47707-0.92562
   6   6  -4 1214.93  785.50   1 0.25099 0.19755 0.72490-0.27635 0.64150-0.94053
   6   6   4   80.44  380.47   1-0.06371 0.51226-0.05245 0.50100 0.99658-0.69755
   4   6   6 1577.82  762.73   1-0.15392 0.45295-0.29284 0.74139 0.94368-0.49514
   6   4   6  886.46  657.05   1-0.16586 0.61440-0.32529 0.62432 0.93095-0.48240
  -4   6   6 -197.43  495.58   1-0.21376-0.08526-0.45744 0.90599 0.86316-0.41461
  -6   4   6  578.51  291.22   1-0.28236-0.16618-0.65397 0.95300 0.70184-0.25329
   6   6   4  982.16  481.11   1 0.58016-0.13191-0.47392 0.92216 0.66242-0.36359
   6  -6  -4 1271.13  452.53   1 0.51659-0.06835-0.49637 0.04813 0.69767-0.99649
   6   4   6  659.23  382.02   1 0.10874 0.33949-0.56656 0.86539 0.81681-0.36857
   6  -6   4  166.91  345.46   1-0.44832 0.89680-0.50456 0.05608 0.73784-0.43886
   6  -4   6  908.22  692.92   1-0.49564 0.94412-0.48910 0.19011 0.71771-0.26923
   4  -6   6 2816.39 1215.87   1-0.68793 0.98691-0.40344-0.04503 0.60331-0.15483
  -4  -6   6 -141.60  647.91   1-0.99655 0.69775 0.06471-0.51291-0.05185 0.50005
  -6  -6   4  843.09  604.18   1-0.93969 0.49150 0.21410-0.66230-0.26669 0.56549
  -6  -4   6 1237.89  809.99   1-0.94370 0.49550 0.20771-0.50651-0.25743 0.70563
  -6   4   6  337.70  305.96   1-0.79232 0.34412 0.36571-0.06691-0.48833 0.93653
  -6  -6  -6  -20.41  606.82   1-0.85621 0.40772 0.44534-0.89383-0.26186-0.18662
  -6   6  -6  717.12  500.51   1-0.02680-0.42163 0.95170-0.50326 0.30584-0.75428
  -6   6   6  852.86  530.18   1 0.51727-0.96571 0.70554-0.25710 0.48438-0.03594
   6   6  -6  379.31  406.38   1 0.30087 0.14767 0.83416-0.38561 0.46221-0.91076
   6   6   6  989.98  884.12   1-0.11487 0.56342-0.18777 0.63632 0.97547-0.52692
   6  -6   6  782.19  502.62   1-0.51673 0.96520-0.48159 0.03311 0.70785-0.25937
  -6  -6   6  407.58  452.42   1-0.97648 0.52828 0.14182-0.59001-0.16236 0.61056
   1  -7   1 2757.45  856.36   1-0.73736 0.81211-0.44964-0.07358-0.50409 0.57884
   1  -7  -1 3721.47  958.26   1-0.80928 0.88403-0.31728-0.20594-0.49434 0.41959
  -1  -7  -1 4214.94 1075.02   1-0.88786 0.81311-0.08075-0.44248-0.45295 0.37820
   1  -1  -7 3214.65  667.41   1-0.90836 0.98311 0.07067-0.14542-0.41216-0.11107
  -1  -1  -7 3095.58  674.77   1-0.82906 0.75431 0.51106-0.58581-0.22686-0.29636
  -1   1  -7 2912.21  759.90   1-0.66579 0.59104 0.74274-0.66799-0.07107-0.45216
  -7  -1  -1 2946.83  871.18   1-0.41602-0.10721 0.90355-0.97830 0.10252-0.17726
  -7  -1   1 3431.72  861.59   1-0.38571-0.13752 0.91467-0.98942 0.12078-0.04603
  -7   1  -1 2345.38  650.33   1-0.16978-0.35339 0.95612-0.88138 0.23874-0.31348
  -7   1   1 2760.11  654.62   1-0.09640-0.42677 0.95683-0.88209 0.27417-0.19943
  -1  -1   7 1478.80  331.25   1 0.33250-0.40724 0.83469-0.90943 0.43900 0.08416
  -1  -1  -7 3533.69  846.02   1 0.33929-0.41404 0.83164-0.90639-0.43960-0.08369
   1  -1  -7 2354.26  586.96   1 0.35007-0.27532 0.87022-0.94497-0.34663-0.17666
   7  -1  -1 2313.20  319.32   1 0.35261 0.17068 0.88005-0.95481-0.31806 0.24331
  -1   1  -7 2723.05  782.00   1 0.35976-0.43452 0.91279-0.83803-0.19332-0.32997
   1   1  -7 3386.14  819.58   1 0.36115-0.28639 0.92833-0.85357-0.08812-0.43518
   7   1  -1 2210.98  513.59   1 0.25637 0.26693 0.73704-0.66228 0.62532-0.70008
  -1   7  -1 2112.01  729.28   1 0.12169-0.19645 0.41830 0.10500 0.90011-0.97487
   1   7  -1 2565.07  896.06   1 0.10917-0.03441 0.38750 0.13580 0.91538-0.99013
   7   1   1 2816.79  644.51   1 0.09002 0.43328 0.34010-0.26534 0.93606-0.86131
  -1   7   1 1635.63  614.41   1 0.00743-0.08219 0.13178 0.39151 0.99125-0.91649
   1   7   1 2038.37  894.04   1 0.00663 0.06812 0.12973 0.39356 0.99152-0.91676
   7   1  -1 3712.43  896.65   1 0.44998 0.07296-0.51595 0.59066 0.72890-0.80361
   7  -1  -1 4260.01 1064.87   1 0.30542 0.21752-0.54670 0.47199 0.77963-0.85434
   7   1   1 3583.05  784.44   1 0.23784 0.28509-0.55619 0.63090 0.79628-0.72157
   7  -1   1 4396.34  996.89   1 0.07391 0.44903-0.56768 0.49297 0.81992-0.74521
   1  -7  -1 2705.49  658.76   1-0.59013 0.66488-0.45213-0.07108 0.66881-0.74355
   1  -7   1 3042.63  785.53   1-0.81281 0.88756-0.31875-0.20446 0.48757-0.41282
   1   1   7 2291.39  775.00   1-0.85585 0.93060-0.28040 0.35514 0.43461 0.08860
   1  -1   7 4070.27  899.75   1-0.90045 0.97520-0.23225 0.15751 0.36774 0.15547
  -1  -7  -1 2185.91  550.00   1-0.93817 0.86343-0.18046-0.34275 0.29539-0.37013
  -1  -7   1 3510.80  885.06   1-0.97616 0.90146-0.10558-0.41731 0.18960-0.11490
  -1   1   7 2461.50  623.93   1-0.98740 0.91270-0.07126 0.14596 0.14124 0.38165
  -1  -1   7 2624.94  817.94   1-0.99080 0.91610-0.05786-0.01683 0.12231 0.40058
   3  -7   1 2663.98 1120.56   1-0.58885 0.81310-0.63822 0.11498-0.49590 0.57064
   3  -7  -1 2260.72 1108.52   1-0.67879 0.90304-0.53390 0.01066-0.50416 0.42941
   1  -3  -7 4105.60 1380.76   1-0.89943 0.97418-0.01572-0.20852-0.43676-0.08647
  -3  -7   1 3694.62 1305.13   1-0.90293 0.67868 0.01058-0.53382-0.42964 0.50439
  -3  -7  -1 3475.36 1207.20   1-0.91021 0.68596 0.13119-0.65443-0.39281 0.31806
  -1  -3  -7 2619.64  956.54   1-0.89241 0.81766 0.31538-0.53963-0.32268-0.20055
   1   3  -7 1057.79  382.22   1-0.75737 0.83212 0.63530-0.41105-0.15093-0.37230
  -7  -1  -3 2545.97 1275.83   1-0.47013-0.05310 0.87991-0.95466 0.06865-0.29290
  -7  -1   3 1886.40  765.00   1-0.39604-0.12719 0.91105-0.98579 0.11461 0.10963
  -1   3  -7 2242.53  794.85   1-0.36740 0.29266 0.92063-0.69641 0.13207-0.65524
  -7   1  -3 2148.06  863.55   1-0.26178-0.26139 0.94599-0.87125 0.19122-0.41544
  -7   1   3 2548.66  931.23   1-0.05249-0.47068 0.95424-0.87950 0.29437-0.07015
   7  -1  -3 2313.89  742.39   1 0.35954 0.16376 0.91144-0.98620-0.20000-0.02426
  -1   3  -7 3519.33 1309.66   1 0.35771-0.43247 0.93322-0.70894 0.03379-0.55710
   1   3  -7 3690.26 1380.23   1 0.35100-0.27624 0.92697-0.70269 0.13236-0.65567
   7   1  -3 3565.29 1264.37   1 0.32737 0.19592 0.88740-0.81264 0.32456-0.54883
  -3   7  -1 1402.13  680.90   1 0.15672-0.38099 0.50359 0.01971 0.84960-0.92436
   3   7  -1 1349.57  776.09   1 0.11293 0.11133 0.39678 0.12652 0.91093-0.98569
  -3   7   1  998.71  550.94   1 0.02921-0.25348 0.18730 0.33600 0.98186-0.90710
   3   7   1 3006.57 1200.19   1 0.02058 0.20368 0.16536 0.35793 0.98601-0.91125
   7   1   3 2363.27  840.70   1-0.09077 0.61407-0.12371 0.19847 0.98815-0.76388
   7  -1   3 3562.63 1209.98   1-0.13113 0.65444-0.23133 0.15657 0.96399-0.73972
   1   3   7 1633.63 1035.89   1-0.29611 0.37087-0.69499 0.91926 0.65520-0.13190
   7   1  -3 3509.25 1313.54   1 0.64455-0.12160-0.44683 0.52153 0.62039-0.84451
   7  -1  -3 4671.07 1663.74   1 0.53895-0.01600-0.48892 0.41421 0.68591-0.91003
   7   1   3 4385.52 1659.39   1 0.04379 0.47915-0.56809 0.64280 0.82179-0.59767
   7  -1   3 3577.88 1304.99   1-0.11646 0.63941-0.56158 0.48687 0.81918-0.59506
   3  -7  -1 2767.24  903.99   1-0.27643 0.50066-0.54641 0.02319 0.79058-0.86532
   3  -7   1 3884.01 1384.23   1-0.56854 0.79278-0.46136-0.06185 0.68109-0.60635
   1   3   7 2117.13  857.73   1-0.71297 0.78772-0.38883 0.61307 0.58349-0.06027
   1  -3   7 4453.33 1773.17   1-0.91025 0.98500-0.22004-0.00418 0.35072 0.17249
  -1   3   7 1222.71  627.02   1-0.96138 0.88668-0.13948 0.36357 0.23724 0.28565
  -1  -3   7 3148.26 1403.13   1-0.98710 0.91240-0.07235-0.15174 0.14278 0.38011
  -3  -7   1 2083.24  866.15   1-0.99068 0.76658 0.09597-0.61887-0.09657 0.17127
  -3  -7  -1 2603.80  888.37   1-0.98213 0.75803 0.12606-0.64896-0.13972 0.06502
   1  -5  -7   57.57  343.64   1-0.88413 0.95888-0.09781-0.27592-0.45687-0.06636
  -1  -5  -7 1042.72  687.14   1-0.90984 0.83509 0.15833-0.53207-0.38355-0.13967
  -5  -7   1  681.78  414.32   1-0.90811 0.53437 0.19530-0.71854-0.37037 0.44511
  -5  -7  -1  625.45  435.23   1-0.89736 0.52362 0.28826-0.81150-0.33412 0.25938
  -7  -1  -5  447.30  484.07   1-0.53780 0.01456 0.84273-0.91748 0.02376-0.39750
  -7   1  -5 1887.85 1110.65   1-0.36434-0.15883 0.92159-0.84685 0.13385-0.50755
  -1   5  -7  892.97  445.72   1-0.06117-0.01356 0.95493-0.58123 0.29044-0.81362
  -7   1   5 1064.38  489.43   1-0.05439-0.46878 0.95440-0.87966 0.29351 0.08018
  -5   7  -1 1605.15  815.20   1 0.42976-0.80346 0.77383-0.25065 0.46527-0.54001
  -5   7   1 1439.79  747.11   1 0.52040-0.89410 0.70282-0.17965 0.48497-0.41024
   7  -1  -5  488.37  282.79   1 0.35780 0.16550 0.90236-0.97712-0.24023-0.13355
   7   1  -5 1140.89  505.41   1 0.35219 0.17111 0.92844-0.85369 0.11807-0.49186
  -1   5  -7  676.77  930.09   1 0.34376-0.41852 0.91641-0.54262 0.20497-0.72828
   1   5  -7  691.87  378.20   1 0.33295-0.25819 0.89777-0.52398 0.28834-0.81164
  -5   7  -1  840.27  414.39   1 0.22374-0.59753 0.66243-0.13913 0.71492-0.78967
   5   7  -1  561.34  586.32   1 0.12880 0.24498 0.43574 0.08756 0.89080-0.96556
  -5   7   1  664.13  435.59   1 0.08449-0.45828 0.32634 0.19696 0.94146-0.86670
   5   7   1 1058.74  825.87   1 0.04566 0.32812 0.22896 0.29434 0.97236-0.89760
   7   1   5  645.93  329.25   1-0.18862 0.71192-0.38768 0.46243 0.90228-0.52849
   1   5   7  885.01  455.33   1-0.23956 0.31432-0.53012 0.90391 0.81337-0.29006
   7  -1   5  834.18  378.51   1-0.24721 0.77052-0.55193 0.47717 0.79639-0.42260
  -1   5   7   84.22  590.29   1-0.25584 0.18109-0.57669 0.95048 0.77586-0.25255
   5  -7  -1  881.87  427.78   1-0.06650 0.44003-0.56518 0.04223 0.82227-0.89698
   7   1   5 1052.65  701.52   1-0.10518 0.62813-0.56252 0.63722 0.82006-0.44652
   7  -1   5 -238.81  561.75   1-0.24739 0.77061-0.55148 0.47674 0.79665-0.42292
   5  -7   1   23.74  463.72   1-0.34074 0.71447-0.53319 0.00997 0.77433-0.69958
   1  -5   7  613.77  533.03   1-0.90215 0.97689-0.23019-0.14353 0.36487 0.15834
  -1  -5   7  841.52  832.35   1-0.97695 0.90225-0.10350-0.26999 0.18668 0.33621
  -5  -7   1  120.80  287.84   1-0.93229 0.55879 0.22532-0.74822-0.28295 0.35765
  -5  -7  -1  772.27  363.22   1-0.88476 0.51126 0.28452-0.80742-0.36910 0.29440
  -7  -1   5  670.60  405.65   1-0.79706 0.27416 0.36223-0.43693-0.48319 0.85669
   1  -7   3 2813.13 1034.67   1-0.61004 0.68479-0.61583 0.09260-0.49858 0.72282
   3  -1  -7 3046.21  920.10   1-0.63103 0.85528-0.59242 0.51767-0.50082-0.02241
  -1  -7   3 3949.33 1395.80   1-0.75374 0.67899-0.42291-0.10032-0.50301 0.72725
   1  -7  -3 3270.68 1257.90   1-0.84553 0.92028-0.22912-0.29411-0.48225 0.25801
  -1  -7  -3 3514.89 1368.34   1-0.90151 0.82676-0.00075-0.52248-0.43275 0.20851
  -3  -1  -7 2498.40  898.31   1-0.71149 0.48724 0.69414-0.76889-0.10924-0.41398
  -7  -3  -1 3929.05 1452.85   1-0.63755 0.11431 0.76886-0.99310-0.04879-0.02595
  -3   1  -7 2509.96 1016.67   1-0.52598 0.30174 0.84989-0.77514 0.03182-0.55506
  -7   3  -1 5323.30 1934.96   1 0.04066-0.56384 0.94142-0.71720 0.33476-0.40950
  -7   3   1 2837.64 1286.04   1 0.13196-0.65514 0.91916-0.69494 0.37110-0.29636
  -3  -1  -7 3275.17 1137.26   1 0.31862-0.54289 0.76420-0.83896-0.56077 0.03747
  -3   1  -7 3702.00 1314.71   1 0.35063-0.57490 0.87233-0.79758-0.34070-0.18260
   3  -1  -7 2172.10  953.01   1 0.35477-0.13049 0.88884-0.96360-0.28998-0.23332
   3   1  -7 3752.47 1289.72   1 0.36011-0.13583 0.93250-0.85774-0.02750-0.49580
  -1   7  -3 3258.33 1157.56   1 0.22094-0.29570 0.65593-0.13263 0.72175-0.94602
   1   7  -3 3121.51 1372.25   1 0.20270-0.12794 0.61327-0.08996 0.76341-0.98769
   7   3  -1 2718.47 1067.22   1 0.18473 0.33856 0.57075-0.34648 0.80006-0.87482
   7   3   1 1811.15  924.40   1 0.06201 0.46129 0.27014-0.04587 0.96082-0.88606
   1   7   3 5013.81 1704.76   1-0.08119 0.15595-0.09841 0.62172 0.99182-0.76755
   7   3  -1 2076.27  819.77   1 0.60589-0.08295-0.46366 0.68778 0.64645-0.72115
   7   3   1 4334.74 1560.75   1 0.43271 0.09022-0.52043 0.74455 0.73613-0.66143
   7  -3  -1 2181.47  863.08   1 0.18939 0.33355-0.56125 0.33713 0.80568-0.88038
   7  -3   1 3790.87 1277.07   1-0.04542 0.56836-0.56627 0.34215 0.82296-0.74825
   3   1   7 2427.54  933.37   1-0.62724 0.85148-0.43506 0.50981 0.64597-0.12275
   3  -1   7 3769.24 1610.36   1-0.72663 0.95087-0.38043 0.30569 0.57206-0.04884
   1  -7   3 3361.33 1185.44   1-0.87267 0.94741-0.26346-0.25975 0.41113-0.18689
  -1  -7   3 3096.98 1244.83   1-0.97890 0.90420-0.09817-0.42472 0.17917 0.04492
  -3   1   7 2662.46 1107.01   1-0.98557 0.76147 0.11513-0.04043-0.12403 0.64692
   3  -7  -3 -594.78  559.61   1-0.73338 0.95762-0.45591-0.06732-0.50427 0.28003
   3  -3  -7   87.99  316.29   1-0.75656 0.98081-0.41812 0.19388-0.50276-0.02046
  -3  -7   3  295.80  350.93   1-0.85748 0.63323-0.19439-0.32884-0.47637 0.70062
  -3  -7  -3  314.81  681.86   1-0.90839 0.68414 0.19099-0.71423-0.37194 0.14770
  -3  -3  -7 1380.38  643.91   1-0.82692 0.60267 0.51563-0.73987-0.22431-0.29892
  -7  -3   3  321.97  220.33   1-0.70305 0.17981 0.70378-0.92803-0.10197 0.32622
  -7  -3  -3  386.04  343.07   1-0.65424 0.13100 0.75374-0.97799-0.06185-0.16238
  -3   3  -7  -26.13  598.47   1-0.29692 0.07270 0.93926-0.71504 0.17211-0.69529
  -7   3  -3  621.09  590.92   1-0.07074-0.45243 0.95559-0.73137 0.28607-0.51029
  -7   3   3  -71.19  516.65   1 0.19616-0.71934 0.89763-0.67341 0.39468-0.17046
  -3   7  -3  722.12  459.70   1 0.45571-0.67993 0.75503-0.23185 0.47143-0.69565
   3  -3  -7   58.30  486.78   1 0.32068-0.09640 0.77069-0.99496-0.55063 0.02732
  -3   3  -7 1024.37  525.91   1 0.36118-0.58546 0.92524-0.70097-0.11603-0.40727
   3   3  -7 -198.69  644.54   1 0.34598-0.12170 0.91987-0.69559 0.18473-0.70804
   7   3  -3  463.23  338.50   1 0.27235 0.25094 0.77268-0.54841 0.57339-0.79766
  -3   7  -3  736.84  457.98   1 0.25592-0.48019 0.73603-0.21273 0.62669-0.85097
   3   7  -3  623.37  570.09   1 0.19859 0.02568 0.60358-0.08028 0.77216-0.99644
   7   3   3 1193.80  734.16   1-0.05603 0.57934-0.03235 0.25663 0.99790-0.77363
   3   7   3 -604.51  862.51   1-0.06038 0.28465-0.04373 0.56703 0.99721-0.77294
  -3   7   3 1172.82  697.98   1-0.08275-0.14151-0.10253 0.62583 0.99128-0.76700
   3   3   7  610.78  395.12   1-0.27009 0.49436-0.61795 0.84223 0.73836-0.21505
   7  -3  -3 -121.23  466.68   1 0.44886 0.07408-0.51625 0.29213 0.72938-0.95350
   3  -7  -3  292.90  139.40   1 0.34235-0.11822-0.54025 0.01730 0.76871-0.99283
   7   3   3  596.99  474.81   1 0.25537 0.26757-0.55401 0.77813 0.79237-0.56825
   7  -3   3 -281.38  641.45   1-0.22357 0.74678-0.55525 0.33102 0.80106-0.57682
   3   3   7  727.24  457.30   1-0.40668 0.63091-0.51666 0.74090 0.75343-0.23021
   3  -7   3  781.80  379.49   1-0.69505 0.91929-0.39938-0.12383 0.59781-0.37358
   3  -3   7 2578.29 1110.55   1-0.76731 0.99155-0.35337 0.12913 0.53511-0.01189
  -3  -3   7  493.04  603.56   1-0.99724 0.77314 0.05949-0.28359-0.04439 0.56729
  -3  -7   3 -219.20  586.44   1-0.99783 0.77374 0.05430-0.57719-0.03698 0.26108
  -3   3   7  238.17  339.10   1-0.98803 0.76393 0.10644 0.11765-0.11157 0.63447
  -7  -3   3 -955.47  659.48   1-0.75243 0.22954 0.39290-0.61700-0.52863 0.75273
   5  -7  -3  152.23  545.76   1-0.58108 0.95482-0.64614 0.12290-0.49481 0.27057
   3  -5  -7   88.94  363.53   1-0.77543 0.99968-0.38474 0.01100-0.50066-0.02257
  -5  -7   3 -467.41  335.68   1-0.90396 0.53021 0.01946-0.54270-0.42717 0.65141
  -5  -7  -3  699.82  632.41   1-0.88975 0.51601 0.32829-0.85153-0.31709 0.09285
  -3  -5  -7 -210.38  541.74   1-0.88605 0.66180 0.34489-0.71863-0.30976-0.21346
  -7  -3  -5 1684.24  737.77   1-0.68802 0.16478 0.72017-0.94442-0.08928-0.28445
  -7   3  -5  372.94  499.85   1-0.19541-0.32776 0.95435-0.73013 0.22585-0.59955
  -3   5  -7 1079.38  593.80   1-0.08828-0.13593 0.95652-0.58282 0.27796-0.80114
  -7   3   5  530.73  297.43   1 0.22590-0.74908 0.88594-0.66173 0.40504-0.03134
  -5   7  -3  692.59  761.90   1 0.30780-0.68150 0.84792-0.32475 0.43159-0.65581
  -3   5  -7   73.35  449.52   1 0.35565-0.57992 0.93198-0.55819 0.07007-0.59337
   3   5  -7 -156.95  544.09   1 0.32657-0.10229 0.88587-0.51208 0.32951-0.85282
   7   3  -5  822.66  400.42   1 0.32199 0.20130 0.87704-0.65276 0.35652-0.73031
  -5   7  -3  551.47  293.71   1 0.30749-0.68128 0.84791-0.32461 0.43182-0.65610
   5   7  -3 -116.63  438.10   1 0.20578 0.16800 0.62052-0.09721 0.75670-0.98098
   5   7   3  777.73  859.96   1-0.02965 0.40344 0.03629 0.48701 0.99890-0.77462
  -5   7   3 -139.44  344.69   1-0.05200-0.32178-0.02182 0.54513 0.99840-0.77413
   7   3   5 1189.54  638.85   1-0.13666 0.65996-0.24619 0.47046 0.95953-0.58574
   3   5   7 1419.39  608.39   1-0.21414 0.43842-0.45851 0.83230 0.86249-0.33919
  -3   5   7 -542.18  592.74   1-0.26310 0.03883-0.59766 0.97145 0.75734-0.23404
  -7   3   5  212.46  156.41   1-0.30374-0.21956-0.71812 0.94240 0.62612-0.25233
   7  -3  -5  416.03  396.04   1 0.68230-0.15935-0.42855 0.20443 0.59228-0.96582
   5  -7  -3  552.73  310.33   1 0.32362 0.04990-0.54363 0.02069 0.77441-0.99853
   7   3   5   23.04  253.12   1 0.10190 0.42104-0.56683 0.79095 0.81750-0.44396
   7  -3   5  496.87  442.21   1-0.33899 0.86221-0.53359 0.30935 0.77482-0.40110
   5  -7   3  -50.90  441.99   1-0.49526 0.86899-0.48923-0.03398 0.71788-0.49364
   3  -5   7 -617.41  741.93   1-0.77541 0.99965-0.34758-0.02614 0.52718-0.00396
  -3  -5   7 -750.04  754.56   1-0.99965 0.77556 0.01212-0.38562 0.02309 0.49980
  -5  -7   3  430.02  426.51   1-0.96697 0.59347 0.16434-0.68724-0.19480 0.41889
  -7  -3   5 1038.39  655.77   1-0.86219 0.33930 0.30743-0.53153-0.40260 0.77610
  -5  -7  -3  331.12  305.43   1-0.82569 0.45219 0.33987-0.86277-0.45023 0.22613
   1  -7  -5  824.72  513.56   1-0.86068 0.93542-0.18441-0.33882-0.47457 0.10083
  -1  -7  -5 -629.85  636.87   1-0.90523 0.83048 0.03155-0.55479-0.42373 0.04999
  -7  -5   1  931.28  348.22   1-0.81550 0.29226 0.53888-0.91262-0.21106 0.28581
  -7  -5  -1  936.92  609.25   1-0.79090 0.26766 0.58351-0.95725-0.18433 0.10958
  -5  -1  -7  571.45  454.20   1-0.64131 0.26757 0.76553-0.84027-0.05171-0.47152
  -5   1  -7 1177.67  511.99   1-0.47602 0.10228 0.87703-0.80228 0.06486-0.58810
  -7   5  -1 1796.41  684.50   1 0.18720-0.71038 0.90093-0.52723 0.39149-0.46623
  -7   5   1 1679.78  715.42   1 0.27661-0.79979 0.86344-0.48974 0.42183-0.34709
  -1   7  -5  506.41  312.86   1 0.40961-0.48435 0.78765-0.26447 0.46024-0.83393
  -5   1  -7  267.93  377.89   1 0.32634-0.70012 0.78876-0.71401-0.52090-0.00239
   5  -1  -7 1887.38  789.39   1 0.35585 0.01793 0.89348-0.96824-0.27394-0.24936
   5   1  -7 1470.91  792.25   1 0.35957 0.01421 0.93305-0.85829-0.01035-0.51295
  -1   7  -5  198.86  325.95   1 0.28868-0.36344 0.80827-0.28497 0.51316-0.88695
   1   7  -5  180.82  276.55   1 0.27203-0.19728 0.77197-0.24867 0.57449-0.94828
   7   5  -1  680.07  379.90   1 0.15856 0.36474 0.50802-0.13423 0.84662-0.92138
   7   5   1  574.98  420.85   1 0.06509 0.45821 0.27787 0.09591 0.95841-0.88365
   1   7   5 1311.49  905.66   1-0.14221 0.21697-0.26116 0.78447 0.95476-0.58097
  -1   7   5  -16.94  778.22   1-0.15475 0.07999-0.29508 0.81839 0.94285-0.56906
   5   1   7  680.96  481.48   1-0.28380 0.65759-0.65825 0.73301 0.69724-0.17393
   7   5   1  -87.49  479.47   1 0.63326-0.11032-0.45193 0.82546 0.62827-0.55356
   7  -5  -1  432.85  329.21   1 0.11226 0.41067-0.56641 0.19287 0.81643-0.89114
   7  -5   1  834.88  521.67   1-0.11784 0.64078-0.56146 0.18793 0.81906-0.74436
   5   1   7   12.61  327.51   1-0.39562 0.76935-0.51966 0.59440 0.75725-0.23403
   5  -1   7  -83.52  723.99   1-0.52243 0.89616-0.47949 0.40474 0.70509-0.18187
   1  -7   5  946.64  458.26   1-0.88660 0.96134-0.24838-0.27483 0.39018-0.01645
  -1  -7   5 -326.99  649.31   1-0.97214 0.89744-0.11569-0.40719 0.20384 0.16965
  -5  -1   7  646.85  427.70   1-0.94764 0.57414 0.20117-0.27587-0.24797 0.77087
  -5   1   7 1236.68  597.65   1-0.92650 0.55300 0.23361-0.15891-0.29498 0.81788
  -7  -5   1 1105.47  660.84   1-0.75488 0.23199 0.39133-0.76483-0.52630 0.60100
   3  -7  -5 1039.04  575.96   1-0.76101 0.98526-0.41048-0.11275-0.50234 0.12860
  -3  -7  -5  568.05  477.15   1-0.90726 0.68302 0.20711-0.73035-0.36601-0.00772
  -7  -5   3  627.01  306.92   1-0.86333 0.34009 0.42500-0.79874-0.27208 0.49632
  -7  -5  -3  595.82  496.62   1-0.78712 0.26388 0.58981-0.96355-0.18041-0.04382
  -5  -3  -7  491.15  428.26   1-0.76757 0.39383 0.62046-0.84470-0.16079-0.36244
  -5   3  -7  352.27  478.08   1-0.29742-0.07627 0.93915-0.71493 0.17183-0.69501
  -7   5  -3 1458.69  702.16   1 0.07476-0.59794 0.93424-0.56054 0.34871-0.57293
  -3   7  -5  615.66  329.26   1 0.27704-0.50126 0.86324-0.34006 0.42196-0.79566
  -7   5   3  818.06  531.23   1 0.33937-0.86255 0.83085-0.45715 0.44102-0.21680
  -5   3   7  -23.34  266.02   1 0.48765-0.86134 0.73026-0.50604 0.47845 0.04472
   5  -3  -7  234.10  299.78   1 0.32176 0.05202 0.77413-0.99840-0.54514 0.02184
  -5   3  -7  376.61  366.17   1 0.35263-0.72642 0.88011-0.65583-0.31789-0.20540
   5   3  -7  179.85  562.19   1 0.34472 0.02906 0.91792-0.69365 0.19641-0.71972
  -3   7  -5 1195.40  545.96   1 0.31440-0.53867 0.86198-0.33868 0.39764-0.77143
   3   7  -5 1142.93  605.47   1 0.26509-0.04081 0.75657-0.23326 0.59776-0.97155
   7   5  -3  174.52  281.77   1 0.23779 0.28551 0.69482-0.32103 0.67873-0.90300
   7   5   3  636.39  578.89   1-0.02295 0.54625 0.05364 0.32014 0.99829-0.77402
   3   7   5 1437.08  779.25   1-0.11951 0.34378-0.20017 0.72348 0.97244-0.59865
  -3   7   5 1524.07  899.52   1-0.15524-0.06902-0.29643 0.81974 0.94235-0.56856
   5   3   7 1254.99  541.39   1-0.23254 0.60633-0.51024 0.73451 0.82799-0.30468
   7   5   3 -501.83  366.37   1 0.49864 0.02429-0.50202 0.87555 0.70662-0.48250
   7  -5  -3  -89.58  348.37   1 0.38648 0.13646-0.53131 0.15778 0.75387-0.97799
   5   3   7  370.80  254.12   1-0.18364 0.55717-0.55445 0.77857 0.81170-0.28875
   7  -5   3  668.83  701.40   1-0.28419 0.80741-0.54496 0.17123 0.78882-0.56459
   5  -3   7 -274.27  716.71   1-0.58874 0.96246-0.45274 0.22851 0.66962-0.14640
   3  -7   5 1105.97  855.21   1-0.74690 0.97114-0.36735-0.15586 0.55423-0.18050
  -3  -7   5  -90.82  609.56   1-0.99951 0.77541 0.00709-0.52999 0.03023 0.34326
  -5  -3   7  774.23  635.34   1-0.97052 0.59702 0.15639-0.38049-0.18334 0.70624
  -5   3   7  864.77  663.69   1-0.91498 0.54148 0.24907-0.02497-0.31744 0.84034
  -7  -5   3 -108.63  717.76   1-0.85014 0.32724 0.31871-0.69221-0.41913 0.64323
   5  -5  -7  921.80  557.63   1-0.59082 0.96456-0.63619 0.26245-0.49616-0.02707
   5  -7  -5 1890.33 1133.02   1-0.61448 0.98822-0.61099 0.08776-0.49909 0.12534
  -5  -7  -5   41.72  386.02   1-0.88900 0.51525 0.33181-0.85505-0.31555-0.05818
  -5  -5  -7  866.33  711.37   1-0.84947 0.47573 0.46319-0.83693-0.25266-0.27057
  -7  -5  -5  -41.77  568.16   1-0.79854 0.27530 0.57035-0.94409-0.19240-0.18133
  -5   5  -7  537.21  366.40   1-0.13848-0.23521 0.95720-0.58350 0.25411-0.77729
  -7   5  -5  612.30  604.00   1-0.05588-0.46729 0.95452-0.58082 0.29284-0.66654
  -5   7  -5  421.00  724.37   1 0.15616-0.52986 0.91162-0.38845 0.38018-0.75388
  -7   5   5  661.03  337.23   1 0.37272-0.89589 0.81127-0.43757 0.45045-0.07675
  -5   5  -7  145.44  287.97   1 0.36112-0.73491 0.92387-0.55008-0.12668-0.39662
  -5   7  -5  852.35  658.60   1 0.34434-0.71813 0.91733-0.39402 0.19981-0.57360
   5   5  -7   -4.17  547.56   1 0.32560 0.04818 0.88402-0.51023 0.33537-0.85868
   7   5  -5  715.59  579.67   1 0.29407 0.22923 0.81979-0.44600 0.49138-0.86517
   5   7  -5  410.05  274.65   1 0.26692 0.10686 0.76065-0.23734 0.59173-0.96552
   5   7   5 2274.28 1377.92   1-0.08765 0.46144-0.11548 0.63878 0.98943-0.61564
   7   5   5 -572.31  654.12   1-0.09015 0.61346-0.12209 0.49588 0.98841-0.61462
  -5   7   5  176.41  264.03   1-0.13981-0.23397-0.25469 0.77800 0.95685-0.58306
   5   5   7  356.11  347.28   1-0.17915 0.55294-0.36165 0.73544 0.91493-0.39163
  -5   5   7  481.09  347.74   1-0.26051-0.11327-0.59015 0.96394 0.76410-0.24079
   7  -5  -5  320.23  304.26   1 0.65108-0.12813-0.44380 0.07027 0.61572-0.98926
   7   5   5  409.53  345.22   1 0.36743 0.15550-0.53534 0.90887 0.76052-0.38699
   7  -5   5 1008.54  607.31   1-0.38714 0.91036-0.52189 0.14816 0.76009-0.38636
   5  -7   5  475.37  439.37   1-0.57715 0.95087-0.45774-0.06547 0.67628-0.30255
   5  -5   7 -370.43  663.20   1-0.61549 0.98922-0.44064 0.06691 0.65344-0.13023
  -5  -7   5  297.43  559.85   1-0.98906 0.61556 0.10254-0.62544-0.10597 0.47947
  -5  -5   7 -279.68  620.66   1-0.98917 0.61567 0.10212-0.47562-0.10537 0.62827
  -7  -5   5  565.25  557.03   1-0.92040 0.39751 0.24195-0.61545-0.30709 0.68059
   1  -7  -7  752.58  537.62   1-0.86257 0.93732-0.17834-0.34489-0.47345-0.04978
  -1  -7  -7 -751.09  533.43   1-0.90466 0.82991 0.02598-0.54922-0.42532-0.09791
  -7  -7   1 1442.70  596.20   1-0.89200 0.36876 0.31745-0.84069-0.32179 0.39654
  -7  -7  -1  -73.40  548.25   1-0.87491 0.35167 0.38777-0.91101-0.29008 0.21533
  -7  -1  -7 1074.83  546.51   1-0.61206 0.08882 0.79026-0.86501-0.02941-0.49382
  -7   1  -7 1573.77  832.60   1-0.47102-0.05221 0.87948-0.80474 0.06808-0.59132
  -1   7  -7  693.18  436.48   1 0.13280-0.20754 0.91891-0.39573 0.37142-0.89460
  -7   7  -1 1179.97  631.27   1 0.27533-0.79851 0.86405-0.34087 0.42142-0.49615
  -7   7   1   -5.71  613.75   1 0.35630-0.87948 0.82112-0.29794 0.44587-0.37113
   7  -1  -7  328.86  313.40   1 0.35395 0.16935 0.88544-0.96019-0.30118-0.22212
   7   1  -7  556.60  386.08   1 0.36031 0.16298 0.93216-0.85740-0.03516-0.48814
  -1   7  -7  656.18  426.26   1 0.32894-0.40370 0.89036-0.36705 0.31472-0.83802
   1   7  -7  837.41  521.88   1 0.31703-0.24227 0.86724-0.34394 0.38389-0.90719
   7   7  -1  222.75  426.23   1 0.15389 0.36940 0.49676 0.02654 0.85413-0.92888
   7   7   1  509.42  375.95   1 0.07952 0.44378 0.31396 0.20934 0.94609-0.87134
   1   7   7  -43.56  685.21   1-0.17892 0.25368-0.36102 0.88433 0.91523-0.39192
  -1   7   7 1135.61  469.53   1-0.19182 0.11706-0.39651 0.91982 0.89776-0.37445
   7   1   7 1047.14  593.85   1-0.23076 0.75406-0.50519 0.57995 0.83157-0.30827
   7  -1   7  415.48  306.53   1-0.27807 0.80137-0.64133 0.56657 0.71510-0.19179
   7  -7  -1  514.08  421.42   1 0.07777 0.44516-0.56759 0.04464 0.81962-0.89433
   7  -7   1  454.78  469.73   1-0.14699 0.66994-0.55867 0.03572 0.81625-0.74155
   7   1   7  186.42  356.72   1-0.19697 0.72019-0.55905 0.63379 0.80539-0.28217
   7  -1   7  380.82  358.90   1-0.32637 0.84959-0.53638 0.46164 0.77830-0.25508
   1  -7   7 1150.67  690.57   1-0.88061 0.95536-0.25499-0.26822 0.39936 0.12385
  -1  -7   7  722.79  585.78   1-0.95833 0.88363-0.14555-0.37733 0.24576 0.27712
  -7  -1   7  244.30  451.83   1-0.90367 0.38077 0.26310-0.33780-0.33785 0.86075
  -7  -7   1  522.91  501.28   1-0.87627 0.35337 0.29344-0.81634-0.38213 0.45683
  -7   1   7 -225.31  513.63   1-0.87293 0.35004 0.29685-0.22215-0.38711 0.91001
  -7  -7  -1  -73.95  415.57   1-0.81228 0.28939 0.35063-0.87353-0.46608 0.39138
   3  -7  -7 1163.87  845.15   1-0.76773 0.99197-0.39869-0.12454-0.50162-0.02161
  -3  -7  -7  636.54  460.99   1-0.90843 0.68419 0.19025-0.71349-0.37221-0.15102
  -7  -7  -3 1054.08  896.59   1-0.86682 0.34358 0.41438-0.93762-0.27731 0.05306
  -7  -3  -7 1130.76  749.84   1-0.73148 0.20824 0.66994-0.89418-0.12693-0.39630
  -7   3  -7  199.24  746.07   1-0.32702-0.19615 0.93216-0.70794 0.15529-0.67847
  -3   7  -7 -482.18  418.10   1 0.05794-0.28216 0.93795-0.41477 0.34189-0.86507
  -7   7  -3  741.80  552.27   1 0.17044-0.69362 0.90685-0.38367 0.38543-0.60965
  -7   7   3 -287.27  565.22   1 0.41221-0.93539 0.78590-0.26272 0.46090-0.23668
   7   3  -7  310.13  543.78   1 0.34738 0.17592 0.92197-0.69769 0.17115-0.69445
  -3   7  -7  662.90  507.60   1 0.34448-0.56876 0.91755-0.39424 0.19855-0.72185
   3   7  -7 -483.62  501.06   1 0.31070-0.08643 0.85449-0.33118 0.41629-0.93959
   7   7  -3  623.23  520.18   1 0.22181 0.30148 0.65796-0.13465 0.71963-0.94391
   7   7   3  613.12  515.50   1 0.00958 0.51372 0.13728 0.38601 0.99048-0.76621
   3   7   7 -791.15  750.38   1-0.15717 0.38144-0.30165 0.82495 0.94037-0.41706
   7   3   7  995.30  784.13   1-0.18186 0.70517-0.36910 0.59337 0.91142-0.38811
  -3   7   7  926.20  499.63   1-0.19501-0.02925-0.40533 0.92864 0.89312-0.36981
   7  -7  -3  271.45  290.20   1 0.36120 0.16173-0.53660 0.01365 0.76261-0.98673
   7   3   7  366.05  244.08   1-0.00906 0.53201-0.56756 0.79168 0.82327-0.30033
   7  -7   3  523.12  429.85   1-0.30541 0.82863-0.54079 0.01757 0.78374-0.55951
   7  -3   7  611.42  584.68   1-0.40457 0.92779-0.51724 0.29300 0.75417-0.23095
   3  -7   7 -280.93  753.85   1-0.76174 0.98598-0.35727-0.16594 0.54045-0.01723
  -3  -7   7 1053.74  675.72   1-0.99387 0.76977-0.04328-0.47961 0.10168 0.42120
  -7  -3   7 1199.33  825.39   1-0.93705 0.41415 0.21819-0.44229-0.27262 0.79551
  -7  -7   3  793.85  550.73   1-0.92785 0.40496 0.23170-0.75460-0.29221 0.51631
  -7   3   7  586.75  629.68   1-0.85184 0.32894 0.31715-0.09305-0.41685 0.93975
   5  -7  -7  934.00  705.15   1-0.62290 0.99665-0.60164 0.07840-0.50000-0.02323
  -5  -7  -7   94.45  365.24   1-0.89389 0.52015 0.30773-0.83097-0.32595-0.19728
  -7  -7  -5  697.88  670.64   1-0.86801 0.34477 0.41066-0.93390-0.27912-0.09461
  -7  -5  -7 1924.41 1014.56   1-0.81973 0.29649 0.53048-0.90422-0.21590-0.30733
  -7   5  -7  652.32  473.81   1-0.19914-0.32402 0.95403-0.58033 0.22395-0.74713
  -5   7  -7 1575.33  984.93   1-0.02023-0.35346 0.95093-0.42775 0.30873-0.83191
  -7   7  -5 -401.98  660.75   1 0.04402-0.56719 0.94077-0.41759 0.33615-0.70985
  -7   7   5 -583.33  475.12   1 0.44259-0.96577 0.76468-0.24150 0.46836-0.09466
   7   5  -7  418.89  339.68   1 0.32970 0.19360 0.89177-0.51798 0.30988-0.83319
   5   7  -7  373.13  352.78   1 0.31027 0.06351 0.85360-0.33030 0.41842-0.94173
   7   7  -5  630.42  541.93   1 0.27609 0.24720 0.78091-0.25761 0.56030-0.93409
   7   7   5 1554.30 1049.48   1-0.04724 0.57054-0.00941 0.53271 0.99883-0.62504
   5   7   7  516.35 1034.16   1-0.12685 0.50064-0.21983 0.74314 0.96725-0.44394
   7   5   7 -169.11 1052.39   1-0.13405 0.65735-0.23916 0.61295 0.96168-0.43837
  -5   7   7  -34.60  373.82   1-0.18643-0.18735-0.38166 0.90497 0.90530-0.38199
   7  -7   5  499.22  538.11   1-0.40106 0.92428-0.51819-0.00501 0.75538-0.38166
   7  -5   7  820.01  801.12   1-0.44413 0.96734-0.50584 0.13211 0.73950-0.21628
   5  -7   7  700.99  525.20   1-0.61425 0.98798-0.44122-0.08199 0.65422-0.13100
  -5  -7   7  489.40  392.73   1-0.99904 0.62554 0.04029-0.56319-0.01701 0.53991
  -7  -5   7  658.88  551.01   1-0.96724 0.44434 0.16377-0.53727-0.19397 0.71686
  -7  -7   5  864.34  908.19   1-0.96563 0.44273 0.16723-0.69012-0.19895 0.57245
  -7  -7  -7  577.51  589.92   1-0.87615 0.35291 0.38342-0.90666-0.29213-0.23110
  -7   7  -7  173.15  397.83   1-0.10020-0.42296 0.95695-0.43377 0.27239-0.79557
  -7   7   7   95.27  252.32   1 0.44641-0.96958 0.76190-0.23872 0.46926 0.05390
   7   7  -7  389.90  370.42   1 0.31516 0.20814 0.86351-0.34020 0.39371-0.91702
   7   7   7  710.32  630.47   1-0.08798 0.61129-0.11635 0.63966 0.98930-0.46599
   7  -7   7-1344.26  658.67   1-0.45373 0.97695-0.50288-0.02033 0.73568-0.21246
  -7  -7   7  736.18  625.60   1-0.98942 0.46652 0.10112-0.62402-0.10395 0.62684
   0  -8   010586.88 3299.70   1-0.81753 0.81753-0.29899-0.29899-0.49218 0.49218
   0   0  -8 7472.69 2505.58   1-0.88016 0.88016 0.36867-0.36867-0.29899-0.29899
  -8   0   0 9506.15 3337.12   1-0.29895-0.29895 0.93882-0.93882 0.17098-0.17098
   0   0  -810526.15 3294.12   1 0.35411-0.35411 0.88610-0.88610-0.29903-0.29903
   0   8   0 8913.97 2999.94   1 0.07354-0.07354 0.29903 0.29903 0.95140-0.95140
   8   0   011476.65 3576.82   1 0.29882 0.29882-0.54775 0.54775 0.78144-0.78144
   0  -8   0 9431.02 3261.03   1-0.83589 0.83589-0.29898-0.29898 0.46030-0.46030
   0   0   8 8311.51 3279.80   1-0.93654 0.93654-0.18302 0.18302 0.29898 0.29898
   2  -8   0 3703.25 1411.82   1-0.70752 0.85702-0.49456-0.10342-0.50479 0.50479
  -2  -8   0 3600.63 1287.39   1-0.88441 0.73492-0.09657-0.50141-0.45659 0.45659
   0  -2  -8 4460.71 1513.40   1-0.90768 0.90768 0.20156-0.35106-0.36807-0.22991
   0   2  -8 2753.89  928.35   1-0.77049 0.77049 0.61607-0.46657-0.16366-0.43432
  -8   0  -2 5609.85 2053.89   1-0.35278-0.24513 0.92508-0.92508 0.14057-0.29005
  -8   0   2 2685.72 1092.47   1-0.27109-0.32682 0.94436-0.94436 0.18621-0.03673
   0  -2  -8 2950.90 1180.92   1 0.32728-0.32728 0.79181-0.94132-0.51567-0.08238
   0   2  -8 4568.97 1602.21   1 0.36113-0.36113 0.92857-0.77906-0.08557-0.51248
  -2   8   0 3523.55 1299.13   1 0.09007-0.23959 0.34024 0.25782 0.93601-0.93601
   2   8   0 3162.88 1236.72   1 0.07365 0.07586 0.29930 0.29875 0.95130-0.95130
   8   0  -2 4521.83 1588.84   1 0.49464 0.10300-0.50324 0.50324 0.70857-0.85798
   8   0   2 4178.51 1528.50   1 0.11342 0.48422-0.56635 0.56635 0.81631-0.66690
   2  -8   0 2921.62 1063.13   1-0.57088 0.72037-0.46038-0.13757 0.67980-0.67980
   0   2   8 3579.32 1389.29   1-0.89457 0.89457-0.23925 0.38874 0.37748 0.22048
   0  -2   8 4615.65 1614.17   1-0.94659 0.94659-0.16663 0.01714 0.27601 0.32195
  -2  -8   0 4478.70 1608.42   1-0.98759 0.83819-0.07057-0.52702 0.14026-0.14026
   4  -8   0  -24.06  518.59   1-0.56893 0.86792-0.65820 0.06022-0.49302 0.49302
   0  -4  -8  197.29  312.21   1-0.90859 0.90859 0.07449-0.37349-0.41099-0.18699
  -4  -8   0 1240.85  824.43   1-0.90892 0.60993 0.08072-0.67870-0.40907 0.40907
  -8   0  -4 1016.38  631.53   1-0.42289-0.17508 0.90082-0.90082 0.09831-0.39730
  -8   0   4 -170.21  357.97   1-0.28413-0.31378 0.94190-0.94190 0.17913 0.11982
   8   0  -4  382.67  215.76   1 0.36010 0.23795 0.93250-0.93250-0.02736-0.27167
   0   4  -8 -408.48  527.17   1 0.35421-0.35421 0.93067-0.63164 0.09154-0.68961
  -4   8   0  366.29  196.46   1 0.13007-0.42910 0.43882 0.15923 0.88910-0.88910
   4   8   0   -1.06  368.93   1 0.08623 0.21280 0.33067 0.26738 0.93979-0.93979
   8   0   4  606.64  308.08   1-0.11416 0.71223-0.18588 0.18588 0.97591-0.67688
   0   4   8  629.50  517.88   1-0.28259 0.28259-0.65465 0.95368 0.70111-0.10305
   8   0  -4  -12.55  594.64   1 0.67319-0.07554-0.43314 0.43314 0.59932-0.89815
   8   0   4 1084.11  592.54   1-0.03802 0.63567-0.56660 0.56660 0.82311-0.52428
   4  -8   0  425.62  206.77   1-0.32564 0.62462-0.53654-0.06141 0.77850-0.77850
   0  -4   8-1184.04  820.59   1-0.94207 0.94207-0.17420-0.12477 0.28662 0.31133
  -4  -8   0  167.84  261.08   1-0.98448 0.68568 0.11874-0.71634-0.12920 0.12920
   0  -6  -8 1657.13  941.70   1-0.89658 0.89658-0.03415-0.41433-0.44155-0.15642
  -6  -8   0  -26.01  198.24   1-0.90679 0.45830 0.21292-0.81090-0.36384 0.36384
  -8   0  -6  811.38  579.96   1-0.50273-0.09525 0.86314-0.86314 0.04740-0.49589
  -6   8   0  967.04  815.56   1 0.41894-0.86738 0.78133-0.18341 0.46260-0.46260
   8   0  -6  266.95  250.93   1 0.36096 0.23710 0.92175-0.92175-0.14169-0.30684
   0   6  -8  722.97  676.00   1 0.34223-0.34223 0.91392-0.46537 0.21820-0.81627
   6   8   0 1698.97 1074.81   1 0.10850 0.34004 0.38585 0.21220 0.91615-0.91615
   8   0   6  181.72  253.26   1-0.19859 0.79665-0.41523 0.41523 0.88777-0.43922
   0   6   8  498.48  387.01   1-0.22719 0.22719-0.49513 0.94367 0.83858-0.24052
   6  -8   0  535.35  515.43   1-0.12518 0.57342-0.56080-0.03684 0.81842-0.81842
   8   0   6 1582.22  945.08   1-0.14540 0.74305-0.55883 0.55883 0.81643-0.36819
   0  -6   8 1026.05  720.23   1-0.92693 0.92693-0.19740-0.25106 0.31910 0.27885
  -6  -8   0  471.82  456.26   1-0.92909 0.48089 0.22994-0.82754-0.28966 0.28966
  -8   0   6  407.70  492.51   1-0.81450 0.21691 0.34889-0.34889-0.46351 0.91171
   0  -8   2 5580.69 1864.69   1-0.74112 0.74112-0.44365-0.15433-0.50389 0.65339
   0  -8  -2 5565.91 1891.76   1-0.85616 0.85616-0.19840-0.39957-0.47708 0.32759
  -2   0  -8 4062.93 1520.33   1-0.73828 0.58878 0.66122-0.66122-0.13310-0.46487
  -8  -2   0 3026.63 1371.46   1-0.52961-0.06837 0.84773-0.99722 0.02935-0.02935
  -8   2   0 3061.04 1310.20   1-0.07863-0.51928 0.95605-0.80657 0.28244-0.28244
  -2   0  -8 5548.80 1810.60   1 0.34393-0.49345 0.84778-0.84778-0.40370-0.19435
   2   0  -8 2735.65 1002.77   1 0.35839-0.20887 0.90527-0.90527-0.22812-0.36994
   8   2   0 3980.09 1603.45   1 0.17865 0.41940 0.55625-0.40674 0.81157-0.81157
   0   8  -2 2036.64  821.21   1 0.16611-0.16611 0.52621 0.07185 0.83396-0.98348
   0   8   2 2871.33 1386.71   1-0.01725 0.01725 0.06834 0.52972 0.99751-0.84799
   8   2   0 6036.43 2208.40   1 0.44670 0.15094-0.51682 0.66623 0.73030-0.73030
   8  -2   0 3340.29 1211.36   1 0.17692 0.42073-0.56232 0.41291 0.80776-0.80776
   2   0   8 3667.31 1366.28   1-0.78780 0.93729-0.33842 0.33842 0.51461 0.08334
   0  -8   2 2937.73 1019.41   1-0.90441 0.90441-0.22741-0.37054 0.36100-0.21151
  -2   0   8 3104.93 1051.22   1-0.99748 0.84808-0.01957 0.01957 0.06810 0.52949
   2  -8   2 1088.99  611.31   1-0.61174 0.76123-0.61399 0.01601-0.49877 0.64827
   2  -8  -2 1705.96  911.34   1-0.76568 0.91518-0.40232-0.19566-0.50185 0.35236
   2  -2  -8 1089.30  471.08   1-0.83942 0.98891-0.24558 0.09608-0.48482-0.11315
  -2  -8   2  835.52  683.20   1-0.83848 0.68898-0.24804-0.34993-0.48520 0.63469
  -2  -8  -2  594.12  587.96   1-0.90124 0.75175-0.00273-0.59525-0.43329 0.28379
  -2  -2  -8  445.72  416.85   1-0.84359 0.69409 0.47786-0.62736-0.24493-0.35304
  -2   2  -8  745.81  346.69   1-0.55693 0.40743 0.83049-0.68099 0.01048-0.60847
  -8  -2   2 1200.94  499.95   1-0.54116-0.05682 0.84064-0.99013 0.02144 0.12804
  -8  -2  -2   -2.55  722.88   1-0.54921-0.04876 0.83552-0.98502 0.01587-0.16537
  -8   2  -2 1854.65  953.11   1-0.15827-0.43964 0.95665-0.80717 0.24444-0.39392
  -8   2   2 2277.57  960.26   1-0.02151-0.57640 0.95108-0.80160 0.30817-0.15869
   2  -2  -8 1533.50  732.81   1 0.33667-0.18715 0.82276-0.97228-0.45793-0.14012
  -2   2  -8 1047.66  608.66   1 0.35959-0.50911 0.91177-0.76226-0.19836-0.39969
   2   2  -8  525.77  525.20   1 0.35967-0.21016 0.93298-0.78346-0.01324-0.58481
   8   2  -2  257.54  320.62   1 0.27820 0.31985 0.78554-0.63602 0.55273-0.70225
  -2   8  -2 1097.10  711.85   1 0.18927-0.33878 0.58152 0.01653 0.79120-0.94071
   2   8  -2  174.35  456.57   1 0.15869-0.00917 0.50834 0.08972 0.84640-0.99592
   8   2   2 1197.95  479.32   1 0.03917 0.55888 0.21257-0.06305 0.97635-0.82684
  -2   8   2 1663.46  788.29   1-0.01095-0.13855 0.08458 0.51348 0.99635-0.84684
   2   8   2  924.36  474.16   1-0.00898 0.15849 0.08967 0.50839 0.99593-0.84641
   2   2   8 1971.51  882.10   1-0.31037 0.45988-0.73846 0.88797 0.59861-0.00055
   8   2  -2 3010.80 1143.37   1 0.61207-0.01441-0.46109 0.61051 0.64246-0.79187
   8  -2  -2  -47.48  510.31   1 0.39163 0.20601-0.53018 0.38076 0.75201-0.90142
   8   2   2 2015.01 1008.73   1 0.27715 0.32049-0.55102 0.70044 0.78711-0.63770
   8  -2   2 1521.55  655.72   1-0.01151 0.60917-0.56750 0.41808 0.82329-0.67387
   2  -8  -2  761.91  280.89   1-0.08908 0.23850-0.56373-0.03391 0.82113-0.97054
   2   2   8  548.52  494.31   1-0.68113 0.83063-0.40723 0.55672 0.60844-0.01048
   2  -8   2  864.77  394.15   1-0.73160 0.88109-0.37730-0.22065 0.56780-0.41831
   2  -2   8  871.91  496.60   1-0.82982 0.97931-0.30435 0.15486 0.46772 0.13024
  -2  -8   2 1010.59  575.56   1-0.99080 0.84140-0.05786-0.53972 0.12231 0.02708
  -2   2   8  736.98  405.25   1-0.99439 0.84499-0.04043 0.18983 0.09765 0.49994
  -2  -2   8 2016.82  889.37   1-0.99639 0.84699-0.02800-0.12139 0.08004 0.51754
   4  -8  -2   63.53  480.80   1-0.63696 0.93596-0.58556-0.01241-0.50137 0.35187
   2  -4  -8  -29.48  278.83   1-0.84210 0.99160-0.23844-0.06054-0.48373-0.11425
  -4  -8   2 -203.99  384.99   1-0.89236 0.59337-0.05813-0.53985-0.44755 0.59704
  -4  -8  -2 1434.37  865.13   1-0.90984 0.61084 0.15837-0.75636-0.38354 0.23404
  -2  -4  -8  -26.00  457.45   1-0.89328 0.74378 0.31095-0.60994-0.32458-0.27340
  -8  -2   4  457.09  190.95   1-0.60314 0.00515 0.79730-0.94680-0.02277 0.32176
  -8  -2  -4 -515.00  674.46   1-0.58850-0.00947 0.80840-0.95789-0.01204-0.28694
  -2   4  -8  149.13  173.38   1-0.32679 0.17731 0.93222-0.63326 0.15542-0.75334
  -8   2  -4 1108.43  828.88   1-0.25339-0.34452 0.94735-0.79788 0.19570-0.49466
  -8   2   4 -126.81  382.62   1 0.00419-0.60211 0.94762-0.79814 0.31935-0.02039
  -4   8  -2 1364.54  844.33   1 0.46859-0.76755 0.74526-0.14734 0.47433-0.62381
  -2   4  -8  886.94  688.69   1 0.35976-0.50928 0.93290-0.63387-0.01596-0.58209
   2   4  -8 1681.56  949.44   1 0.34879-0.19928 0.92400-0.62497 0.15672-0.75478
   8   2  -4 -146.76  255.41   1 0.32858 0.26948 0.88967-0.74015 0.31704-0.61607
  -4   8  -2  568.92  318.72   1 0.23219-0.53122 0.68196-0.08389 0.69355-0.84306
   4   8  -2 -561.89  701.94   1 0.16362 0.13540 0.52022 0.07784 0.83821-0.98772
  -4   8   2   -6.93  433.80   1 0.01590-0.31493 0.15342 0.44464 0.98803-0.83851
   4   8   2   93.58  367.40   1 0.01052 0.28851 0.13968 0.45838 0.99014-0.84062
   8   2   4  174.27  381.22   1-0.07990 0.67796-0.09500 0.24452 0.99226-0.69323
   2   4   8 1641.76  776.81   1-0.26316 0.41268-0.59783 0.89686 0.75718-0.15912
  -2   4   8  -37.94  592.99   1-0.29390 0.14438-0.68834 0.98737 0.66317-0.06511
   8  -2  -4  235.77  480.30   1 0.60065-0.00299-0.46581 0.31640 0.64979-0.94861
   8   2   4  345.45  466.89   1 0.12620 0.47144-0.56573 0.71515 0.81486-0.51604
   4  -8  -2  -38.67  170.83   1 0.05898 0.23984-0.56795-0.02970 0.82094-0.97035
   8  -2   4  913.86  674.52   1-0.15493 0.75258-0.55782 0.40841 0.81536-0.51654
   4  -8   2  386.29  365.72   1-0.52457 0.82356-0.47869-0.11927 0.70403-0.55454
   2  -4   8 1220.80  669.42   1-0.84021 0.98970-0.29508-0.00389 0.45492 0.14303
  -2  -4   8  976.45  579.90   1-0.99163 0.84223-0.05421-0.24458 0.11715 0.48044
  -4  -8   2 -304.23  407.66   1-0.99321 0.69441 0.08442-0.68202-0.08003 0.22943
  -8  -2   4  537.34  719.91   1-0.75383 0.15623 0.39201-0.54141-0.52731 0.82611
   2  -6  -8 1086.47  793.12   1-0.82880 0.97830-0.27246-0.17603-0.48872-0.10926
  -6  -8   2   10.30  390.81   1-0.90955 0.46106 0.09516-0.69315-0.40454 0.55403
  -2  -6  -8  216.52  291.54   1-0.90966 0.76016 0.16412-0.61261-0.38153-0.21644
  -6  -8  -2 1550.66  792.46   1-0.89964 0.45115 0.27388-0.87186-0.34003 0.19053
  -8  -2  -6  764.08  850.17   1-0.63973 0.04174 0.76693-0.91643-0.05048-0.39800
  -8   2  -6 -311.73  752.98   1-0.35806-0.23985 0.92351-0.77403 0.13751-0.58595
  -6   8  -2   26.60  510.61   1 0.32503-0.77347 0.83878-0.24086 0.43679-0.58627
  -6   8   2  -88.75  629.53   1 0.48653-0.93497 0.73115-0.13323 0.47821-0.32873
  -2   6  -8 1437.74  922.45   1 0.35186-0.50137 0.92804-0.47950 0.12214-0.72020
   8   2  -6  654.95  567.43   1 0.35124 0.24681 0.92728-0.77776 0.12951-0.57806
   2   6  -8 -389.70  522.98   1 0.33501-0.18550 0.90150-0.45295 0.27395-0.87201
   6   8  -2 -719.31  644.11   1 0.17825 0.27028 0.55531 0.04275 0.81231-0.96182
   6   8   2   73.11  523.93   1 0.03913 0.40940 0.21247 0.38558 0.97638-0.82686
   8   2   6  885.82  578.80   1-0.15173 0.74980-0.28691 0.43643 0.94586-0.49731
   2   6   8 1290.96  940.72   1-0.20898 0.35850-0.44411 0.89266 0.87125-0.27319
  -2   6   8  593.63  344.03   1-0.23700 0.08748-0.52285 0.97139 0.81881-0.22075
   6  -8  -2  836.30  463.19   1 0.16638 0.28185-0.56316-0.03449 0.80942-0.95883
   8   2   6  650.12  392.07   1 0.01032 0.58732-0.56794 0.71735 0.82300-0.37476
   8  -2   6  760.14  568.97   1-0.24917 0.84714-0.55119 0.40170 0.79630-0.34782
   6  -8   2 -121.79  465.64   1-0.32670 0.77517-0.53631-0.06164 0.77822-0.62873
   2  -6   8  840.58  577.06   1-0.83109 0.98058-0.30324-0.14523 0.46618 0.13177
  -2  -6   8 1810.15  877.47   1-0.98092 0.83152-0.09238-0.35581 0.17102 0.42657
  -6  -8   2  273.78  305.61   1-0.95945 0.51126 0.17978-0.77737-0.21706 0.36646
  -8  -2   6  604.08  429.16   1-0.86314 0.26554 0.30653-0.45593-0.40128 0.84947
  -8   2   6  753.06  467.00   1-0.77242 0.17482 0.37972-0.23032-0.50908 0.95727
   0  -8   4 1409.75  657.29   1-0.60371 0.60371-0.62265 0.02466-0.49782 0.79681
   0  -8  -4  443.97  521.93   1-0.87347 0.87347-0.14069-0.45729-0.46609 0.16710
  -8  -4   0 1061.02  551.93   1-0.71736 0.11937 0.68724-0.98623-0.11437 0.11437
  -4   0  -8  -20.15  434.85   1-0.64238 0.34339 0.76457-0.76457-0.05254-0.54543
  -8   4   0  704.15  500.41   1 0.09142-0.68934 0.93024-0.63128 0.35536-0.35536
  -4   0  -8 1205.56  555.31   1 0.32360-0.62264 0.78000-0.78000-0.53559-0.06246
   4   0  -8  305.95  437.07   1 0.35975-0.06071 0.91267-0.91267-0.19391-0.40414
   0   8  -4 -559.15  547.49   1 0.24280-0.24280 0.70628-0.10822 0.66498-0.96402
   8   4   0  861.59  479.43   1 0.14102 0.45704 0.46553-0.16650 0.87372-0.87372
   0   8   4  504.52  805.53   1-0.08957 0.08957-0.12053 0.71860 0.98865-0.68962
   8   4   0  605.26  511.19   1 0.60545-0.00780-0.46384 0.76267 0.64673-0.64673
   8  -4   0  338.39  258.44   1 0.08990 0.50774-0.56725 0.26843 0.81861-0.81861
   4   0   8  688.61  597.83   1-0.59015 0.88913-0.45213 0.45213 0.66880-0.07083
   0  -8   4  335.51  786.95   1-0.91989 0.91989-0.20727-0.39068 0.33290-0.03391
  -4   0   8  712.65  432.49   1-0.98645 0.68765 0.11213-0.11213-0.11972 0.71732
  -2  -8   4   22.46  344.84   1-0.72923 0.57973-0.46233-0.13564-0.50443 0.80343
   2  -8  -4 -133.96  506.48   1-0.79697 0.94647-0.34313-0.25485-0.49708 0.19808
  -2  -8  -4   11.51  711.23   1-0.90641 0.75691 0.04421-0.64219-0.42007 0.12107
  -4  -2  -8  457.52  352.55   1-0.76917 0.47018 0.61806-0.76756-0.16235-0.43562
  -8  -4   2 -323.21  402.08   1-0.75083 0.15284 0.64443-0.94343-0.14474 0.29424
  -8  -4  -2  685.11  607.19   1-0.71188 0.11389 0.69369-0.99269-0.10958-0.03991
  -4   2  -8  782.72  311.59   1-0.47604 0.17705 0.87702-0.72752 0.06485-0.66283
  -8   4  -2 1751.48  860.01   1 0.00199-0.59991 0.94795-0.64899 0.31840-0.46788
  -8   4   2  630.86  749.00   1 0.15832-0.75624 0.91092-0.61196 0.38098-0.23150
  -2   8  -4 -361.52  506.19   1 0.46732-0.61680 0.74624-0.14832 0.47405-0.77301
   4  -2  -8  486.42  528.92   1 0.34043-0.04140 0.83558-0.98510-0.43115-0.16690
  -4   2  -8 -165.27  450.71   1 0.34974-0.64877 0.86896-0.71944-0.35011-0.24795
   4   2  -8  892.05  593.97   1 0.35836-0.05933 0.93336-0.78384 0.02004-0.61810
  -2   8  -4  400.12  294.62   1 0.26538-0.41490 0.75722-0.15916 0.59680-0.89583
   2   8  -4 -162.98  675.05   1 0.23199-0.08248 0.68151-0.08344 0.69406-0.99309
   8   4  -2  852.56  358.68   1 0.22958 0.36848 0.67593-0.37690 0.70028-0.84980
   8   4   2  173.43  243.07   1 0.04056 0.55750 0.21607 0.08296 0.97553-0.82601
   2   8   4  467.02  595.76   1-0.07617 0.22569-0.08519 0.68326 0.99344-0.69441
  -2   8   4-1044.10  709.87   1-0.09099-0.05852-0.12430 0.72236 0.98806-0.68903
   4   2   8  872.13  455.09   1-0.28342 0.58245-0.65712 0.80663 0.69847-0.10040
   8   4   2  894.60  688.83   1 0.46749 0.13016-0.51117 0.80999 0.72121-0.57180
   8  -4  -2  797.58  552.80   1 0.31387 0.28378-0.54530 0.24647 0.77725-0.92666
   8  -4   2  665.30  609.45   1-0.09465 0.69230-0.56333 0.26450 0.82078-0.67137
   4   2   8  770.20  574.27   1-0.44237 0.74135-0.50637 0.65586 0.74019-0.14223
   4  -2   8  -87.64  660.74   1-0.66451 0.96350-0.41623 0.26674 0.62061-0.02265
   2  -8   4  892.57  843.11   1-0.79196 0.94145-0.33526-0.26269 0.51028-0.21129
  -2  -8   4  269.54  397.97   1-0.98682 0.83742-0.07336-0.52423 0.14420 0.15459
  -4  -2   8  -68.13  714.12   1-0.99283 0.69403 0.08627-0.23567-0.08267 0.68027
  -4   2   8 -343.16  479.82   1-0.98435 0.68555 0.11914 0.03025-0.12979 0.72738
   4  -4  -8  178.50  243.82   1-0.66340 0.96239-0.55362 0.25463-0.50337-0.09460
   4  -8  -4  461.61  562.87   1-0.67773 0.97672-0.53529-0.06269-0.50412 0.20512
  -4  -8   4 1263.78  558.27   1-0.82538 0.52638-0.28071-0.31726-0.48983 0.78883
  -4  -8  -4  926.84  555.06   1-0.90835 0.60936 0.19155-0.78954-0.37173 0.07274
  -4  -4  -8  843.05  460.25   1-0.85033 0.55134 0.46098-0.75998-0.25381-0.34417
  -8  -4  -4 -588.21  644.78   1-0.72593 0.12795 0.67685-0.97585-0.12196-0.17703
  -4   4  -8  841.70  462.97   1-0.29952 0.00057 0.93869-0.63973 0.17067-0.76859
  -8   4  -4 1158.32  818.32   1-0.10497-0.49294 0.95707-0.65811 0.27015-0.56910
  -8   4   4  971.22  498.66   1 0.19770-0.79562 0.89705-0.59809 0.39523-0.09627
  -4   8  -4  777.92  493.99   1 0.33291-0.63187 0.83446-0.23654 0.43912-0.73808
  -4   4  -8  303.91  395.79   1 0.36042-0.65945 0.91712-0.61809-0.17019-0.42786
   4   4  -8  475.11  623.10   1 0.34601-0.04698 0.91992-0.62089 0.18442-0.78248
  -4   8  -4 1124.00  519.45   1 0.29980-0.59883 0.83191-0.23385 0.46693-0.76596
   8   4  -4  319.43  326.92   1 0.29170 0.30635 0.81475-0.51572 0.50107-0.80011
   4   8  -4 1390.43  582.12   1 0.23152 0.06750 0.68042-0.08236 0.69528-0.99431
   8   4   4 1096.60  675.02   1-0.04678 0.64484-0.00820 0.30724 0.99887-0.69983
   4   8   4 -412.22  933.75   1-0.05289 0.35192-0.02415 0.62222 0.99830-0.69927
  -4   8   4  851.64  501.26   1-0.07664-0.22238-0.08642 0.68449 0.99330-0.69427
   4   4   8  918.69  682.33   1-0.23458 0.53361-0.51600 0.81503 0.82384-0.22577
  -4   4   8  726.03  441.11   1-0.29765-0.00137-0.69964 0.99867 0.64954-0.05147
   8  -4  -4 1255.09  564.73   1 0.54603 0.05161-0.48646 0.18763 0.68205-0.98088
   8   4   4  117.80  370.26   1 0.33345 0.26420-0.54189 0.84071 0.77146-0.47264
   8  -4   4  187.44  600.79   1-0.22882 0.82678-0.55445 0.25547 0.80013-0.50115
   4  -8   4  553.79  582.89   1-0.62414 0.92312-0.43655-0.16140 0.64796-0.34898
   4  -4   8 1170.73  561.84   1-0.69601 0.99500-0.39883 0.09984 0.59706 0.00089
  -4  -4   8 1278.30  651.23   1-0.99849 0.69969 0.04750-0.34630-0.02729 0.62489
  -4  -8   4 1044.92  720.55   1-0.99894 0.70014 0.04173-0.63933-0.01907 0.31786
  -8  -4   4  -82.72  714.71   1-0.83432 0.23672 0.33264-0.63144-0.43960 0.73840
   4  -6  -8  680.80  527.00   1-0.69456 0.99356-0.51273 0.06424-0.50465-0.09333
  -6  -8  -4  377.35  491.93   1-0.89609 0.44760 0.29566-0.89365-0.33104 0.03205
  -4  -6  -8 -639.77  558.30   1-0.89387 0.59487 0.30787-0.75636-0.32589-0.27208
  -8  -4  -6  -94.42  553.43   1-0.75281 0.15482 0.64169-0.94068-0.14661-0.30187
  -8   4  -6  909.82  930.77   1-0.22439-0.37352 0.95138-0.65243 0.21096-0.65940
  -4   6  -8  154.08  283.64   1-0.14758-0.15137 0.95701-0.50857 0.24968-0.84760
  -6   8  -4 1068.52  646.38   1 0.20481-0.65325 0.89434-0.29642 0.39773-0.69669
  -8   4   6  832.92  522.44   1 0.20352-0.80143 0.89484-0.59588 0.39728 0.05115
  -6   8   4 -434.85  569.03   1 0.52896-0.97740 0.69530-0.09738 0.48656-0.18760
  -4   6  -8 -364.88  338.23   1 0.35996-0.65899 0.93269-0.48414-0.02245-0.57560
   8   4  -6  -72.46  413.40   1 0.32952 0.26853 0.89144-0.59241 0.31101-0.75955
   4   6  -8 -121.76  541.39   1 0.33185-0.03282 0.89576-0.44721 0.29575-0.89382
   6   8  -4  863.80  686.54   1 0.23965 0.20889 0.69909-0.10102 0.67367-0.97270
   6   8   4  672.52  547.96   1-0.02099 0.46953 0.05871 0.53935 0.99805-0.69902
   8   4   6  508.78  506.16   1-0.10799 0.70605-0.16943 0.46846 0.97960-0.53105
   4   6   8 1071.58  576.17   1-0.18229 0.48132-0.37028 0.81883 0.91085-0.31279
  -4   6   8  478.85  287.92   1-0.23785-0.06117-0.52526 0.97381 0.81701-0.21895
   8   4   6 -279.54  312.15   1 0.22082 0.37682-0.55813 0.85696 0.79982-0.35158
   8  -4   6  792.50  544.59   1-0.31383 0.91180-0.53906 0.24007 0.78161-0.33314
   6  -8   4 1548.20  935.74   1-0.44460 0.89307-0.50569-0.09226 0.73932-0.44033
   4  -6   8 -188.29  714.57   1-0.69967 0.99865-0.39671-0.05175 0.59420 0.00376
  -4  -6   8  935.34  560.18   1-0.99914 0.70034-0.00077-0.44742 0.04142 0.55617
  -6  -8   4  708.07  485.13   1-0.98228 0.53408 0.12560-0.72320-0.13906 0.43786
  -8  -4   6  531.06  352.42   1-0.91141 0.31381 0.25361-0.55241-0.32404 0.77224
  -8   4   6 1117.40  634.09   1-0.74462 0.14703 0.39783-0.09903-0.53596 0.98416
   0  -8  -6 7209.99 3188.30   1-0.87866 0.87866-0.12074-0.47724-0.46191 0.01342
  -8  -6   0 1038.08  568.39   1-0.83708 0.23910 0.49321-0.94170-0.23668 0.23668
  -6   0  -8  411.40  344.58   1-0.59779 0.14930 0.80142-0.80142-0.01883-0.57915
  -8   6   0 -136.30  619.96   1 0.20390-0.80181 0.89469-0.44626 0.39741-0.39741
   0   8  -6  468.03  392.73   1 0.38039-0.38039 0.80653-0.20861 0.45254-0.90098
   6   0  -8  264.66  392.12   1 0.35962 0.08891 0.91195-0.91195-0.19751-0.40054
   0   8  -6  620.11  653.69   1 0.29710-0.29710 0.82621-0.22815 0.47863-0.92718
   8   6   0  480.13  388.09   1 0.13291 0.46515 0.44576 0.00278 0.88522-0.88522
   0   8   6  883.08  925.79   1-0.13853 0.13853-0.25123 0.84929 0.95796-0.50941
   6   0   8  212.16  374.80   1-0.28807 0.73661-0.67091 0.67091 0.68329-0.08522
   8  -6   0  -29.17  272.69   1 0.04083 0.55681-0.56810 0.11986 0.82194-0.82194
   6   0   8  873.95  720.60   1-0.38952 0.83800-0.52127 0.52127 0.75930-0.16133
   0  -8   6 1720.60 1120.07   1-0.91620 0.91620-0.21226-0.38570 0.33986 0.10861
  -6   0   8 1375.20  899.41   1-0.94892 0.50072 0.19899-0.19899-0.24482 0.84241
  -8  -6   0 1440.04  972.68   1-0.75858 0.16098 0.38894-0.83714-0.52275 0.52275
   2  -8  -6  973.48  652.12   1-0.80923 0.95873-0.31740-0.28058-0.49435 0.04586
  -2  -8  -6 1224.98  653.04   1-0.90720 0.75770 0.05385-0.65184-0.41722-0.03126
  -8  -6   2  117.10  367.01   1-0.86653 0.26855 0.41527-0.86376-0.27687 0.42637
  -8  -6  -2 1401.75  733.66   1-0.82328 0.22530 0.52324-0.97173-0.22002 0.07053
  -6  -2  -8  464.79  427.68   1-0.72010 0.27161 0.68397-0.83346-0.11678-0.48120
  -6   2  -8  859.08  611.73   1-0.45590 0.00741 0.88662-0.73712 0.07772-0.67571
  -8   6  -2  397.86  291.36   1 0.11581-0.71373 0.92380-0.47537 0.36491-0.51439
  -2   8  -6 1084.39  586.30   1 0.26842-0.41790 0.86730-0.26939 0.41919-0.86763
  -8   6   2 1572.94  770.90   1 0.26924-0.86716 0.86692-0.41848 0.41946-0.26998
  -6   2  -8  915.55  492.32   1 0.32398-0.77253 0.78121-0.63169-0.53361-0.06445
   6  -2  -8 -139.93  377.80   1 0.33932 0.10922 0.83175-0.98126-0.43937-0.15869
   6   2  -8 1072.42  654.02   1 0.35853 0.09001 0.93337-0.78385 0.01631-0.61438
  -2   8  -6  202.88  380.53   1 0.31454-0.46405 0.86226-0.26420 0.39693-0.84548
   2   8  -6   -5.71  589.77   1 0.28688-0.13736 0.80439-0.20632 0.52024-0.96879
   8   6  -2  482.03  419.42   1 0.20697 0.39109 0.62330-0.17475 0.75409-0.90360
   8   6   2 -218.83  547.17   1 0.05501 0.54305 0.25254 0.19600 0.96602-0.81650
   2   8   6  -82.43 1079.75   1-0.12339 0.27290-0.21054 0.80861 0.96976-0.52121
  -2   8   6 1035.95  626.02   1-0.14366-0.00584-0.26508 0.86315 0.95346-0.50491
   6   2   8  342.56  449.49   1-0.24374 0.69229-0.54202 0.69153 0.80423-0.20617
   8   6   2  529.04  426.11   1 0.66252-0.06487-0.43836 0.88660 0.60736-0.45794
   8  -6  -2  275.64  396.26   1 0.26872 0.32892-0.55221 0.10397 0.78920-0.93861
   8  -6   2 -404.48  532.84   1-0.13836 0.73601-0.55955 0.11130 0.81716-0.66775
   6   2   8 -379.74  389.36   1-0.23336 0.68184-0.55375 0.70324 0.79931-0.20134
   6  -2   8 -552.43  588.03   1-0.48191 0.93038-0.49378 0.34429 0.72383-0.12587
   2  -8   6 1309.62  794.03   1-0.81039 0.95989-0.32072-0.27723 0.49029-0.04181
  -2  -8   6  337.22  393.42   1-0.97737 0.82797-0.10237-0.49521 0.18510 0.26309
  -6  -2   8  -97.89  672.22   1-0.96611 0.51791 0.16621-0.31560-0.19748 0.79508
  -6   2   8 1587.57  855.60   1-0.93737 0.48917 0.21770-0.06830-0.27190 0.86950
  -8  -6   2  625.02  401.75   1-0.83972 0.24213 0.32799-0.77618-0.43275 0.58215
   4  -8  -6  662.58  554.59   1-0.69565 0.99464-0.51124-0.08674-0.50467 0.05618
  -4  -8  -6  479.48  329.75   1-0.90838 0.60938 0.19117-0.78916-0.37187-0.07661
  -8  -6  -4 1406.09  700.07   1-0.82362 0.22563 0.52254-0.97103-0.22042-0.07857
  -6  -4  -8 -552.10  595.35   1-0.81152 0.36303 0.54658-0.84557-0.20657-0.39141
  -6   4  -8 1052.80  744.19   1-0.31508-0.13335 0.93513-0.63617 0.16201-0.75993
  -8   6  -4  893.78  556.54   1 0.00795-0.60586 0.94705-0.49862 0.32096-0.61991
  -4   8  -6  562.32  500.24   1 0.16207-0.46103 0.90968-0.31176 0.38237-0.83081
  -8   6   4  500.08  422.98   1 0.30948-0.90740 0.84705-0.39861 0.43210-0.13314
  -6   4  -8  235.75  324.12   1 0.34749-0.79604 0.86059-0.56156-0.37231-0.22574
   6   4  -8   64.95  578.49   1 0.34664 0.10190 0.92087-0.62183 0.17842-0.77648
  -4   8  -6  146.89  208.55   1 0.33702-0.63605 0.90505-0.30699 0.25940-0.70794
   4   8  -6  948.31  630.06   1 0.28405 0.01497 0.79828-0.20021 0.53108-0.97963
   8   6  -4 1132.42  659.04   1 0.26703 0.33103 0.76088-0.31233 0.59139-0.89042
   8   6   4  735.05  510.77   1-0.01401 0.61207 0.07670 0.37183 0.99695-0.69792
   4   8   6 1192.49  908.01   1-0.09936 0.39839-0.14648 0.74454 0.98421-0.53566
  -4   8   6  822.87  649.80   1-0.13659-0.16244-0.24599 0.84406 0.95959-0.51104
   6   4   8 -330.25  547.66   1-0.19562 0.64417-0.40702 0.70605 0.89222-0.29416
  -6   4   8  761.06  430.94   1-0.29330-0.15524-0.68655 0.98558 0.66529-0.06723
   8  -6  -4  940.08  560.64   1 0.51816 0.07949-0.49586 0.04762 0.69687-0.99569
   8  -6   4 1593.54  911.00   1-0.26579 0.86375-0.54833 0.09986 0.79289-0.49391
   6  -4   8  535.60  697.28   1-0.53019 0.97866-0.47658 0.17760 0.70125-0.10329
   4  -8   6 -103.48  673.47   1-0.66930 0.96828-0.41368-0.18428 0.61716-0.16869
  -4  -8   6  927.66  537.39   1-0.99880 0.70000-0.00577-0.59182 0.04852 0.39967
  -6  -4   8  566.11  671.46   1-0.98329 0.53509 0.12252-0.42132-0.13463 0.73223
  -8  -6   4  870.39  659.77   1-0.90517 0.30757 0.26130-0.70950-0.33523 0.63403
  -6  -8  -6  104.30  276.49   1-0.89736 0.44887 0.28826-0.88624-0.33413-0.11435
  -6  -6  -8  438.87  450.07   1-0.87081 0.42232 0.40164-0.85013-0.28348-0.31450
  -8  -6  -6  437.81  395.73   1-0.83452 0.23653 0.49905-0.94754-0.23350-0.21498
  -6   6  -8 1465.61  842.02   1-0.19442-0.25401 0.95444-0.50600 0.22636-0.82428
  -8   6  -6  383.40  426.75   1-0.11602-0.48189 0.95726-0.50882 0.26491-0.71335
  -6   8  -6   -6.87  572.52   1 0.06014-0.50857 0.93748-0.33956 0.34278-0.79122
  -8   6   6 -292.52  371.09   1 0.32195-0.91987 0.84045-0.39201 0.43587 0.01256
   6   6  -8  313.48  366.21   1 0.33303 0.11551 0.89792-0.44937 0.28777-0.88584
   8   6  -6 1715.87  964.12   1 0.31007 0.28798 0.85320-0.40466 0.41938-0.86793
   6   8  -6  418.75  294.69   1 0.28792 0.16062 0.80663-0.20857 0.51617-0.96472
   6   8   6  721.65  785.94   1-0.06704 0.51558-0.06118 0.65924 0.99587-0.54732
   8   6   6  973.43  654.93   1-0.06657 0.66463-0.05995 0.50850 0.99597-0.54743
   6   6   8 1293.45  744.79   1-0.14676 0.59531-0.27346 0.72201 0.95061-0.35255
   8  -6   6  703.85  500.98   1-0.34404 0.94200-0.53244 0.08396 0.77339-0.32492
   6  -8   6 1428.57  800.98   1-0.50965 0.95812-0.48415-0.11380 0.71122-0.26275
   6  -6   8 1661.89 1060.30   1-0.54678 0.99525-0.47017 0.02170 0.69279-0.09482
  -6  -8   6 1503.34 1142.04   1-0.99596 0.54776 0.06877-0.66637-0.05766 0.50585
  -6  -6   8  891.44  638.82   1-0.99577 0.54757 0.06999-0.51818-0.05939 0.65699
  -8  -6   6 1357.18 1105.93   1-0.95339 0.35579 0.19113-0.63933-0.23346 0.68165
   0  -8  -8 1009.07  591.75   1-0.87542 0.87542-0.13339-0.46458-0.46458-0.13339
  -8  -8   0  260.81  455.07   1-0.89572 0.29774 0.29774-0.89572-0.33017 0.33017
  -8   0  -8  709.04  508.74   1-0.58702-0.01096 0.80949-0.80949-0.01096-0.58702
  -8   8   0 -186.30  653.34   1 0.26908-0.86700 0.86700-0.26908 0.41940-0.41940
   8   0  -8   32.42  290.98   1 0.35780 0.24026 0.90235-0.90235-0.24026-0.35780
   0   8  -8  946.33  484.57   1 0.33162-0.33162 0.89534-0.29728 0.29728-0.89534
   8   8   0  491.98  381.76   1 0.13854 0.45951 0.45951 0.13854 0.87729-0.87729
   0   8   8  655.66  568.82   1-0.16782 0.16782-0.33064 0.92871 0.92871-0.33064
   8  -8   0  940.21  509.10   1 0.02954 0.56810-0.56810-0.02954 0.82242-0.82242
   8   0   8  602.26  550.73   1-0.20602 0.80399-0.55780 0.55780 0.80399-0.20602
   0  -8   8  490.33  422.98   1-0.90115 0.90115-0.23140-0.36655 0.36655 0.23140
  -8   0   8  445.08  410.74   1-0.91500 0.31740 0.24904-0.24904-0.31740 0.91500
  -8  -8   0  803.89  450.33   1-0.88348 0.28589 0.28589-0.88348-0.37109 0.37109
   2  -8  -8 1129.18  749.01   1-0.80650 0.95599-0.32328-0.27470-0.49501-0.10297
  -2  -8  -8 1112.80  654.66   1-0.90537 0.75587 0.03299-0.63098-0.42332-0.17466
  -8  -8  -2  321.51  422.53   1-0.88571 0.28773 0.34632-0.94431-0.30913 0.15963
  -8  -2  -8   -1.79  628.44   1-0.69722 0.09923 0.71025-0.85975-0.09701-0.50097
  -8   2  -8 -116.96  596.19   1-0.46698-0.13099 0.88143-0.73193 0.07067-0.66866
  -8   8  -2  523.42  882.42   1 0.18669-0.78460 0.90112-0.30320 0.39131-0.54079
  -8   8   2 1354.31  659.05   1 0.32934-0.92726 0.83643-0.23851 0.43807-0.28859
   8   2  -8  754.49  455.50   1 0.36000 0.23806 0.93265-0.78313-0.02358-0.57447
  -2   8  -8  679.64  573.61   1 0.34289-0.49241 0.91501-0.31694 0.21253-0.81059
   2   8  -8  109.50  557.46   1 0.32396-0.17445 0.88087-0.28281 0.34511-0.94317
   8   8  -2  344.28  484.54   1 0.20055 0.39751 0.60820-0.01014 0.76802-0.91754
   8   8   2 1829.32  950.40   1 0.07547 0.52259 0.30384 0.29421 0.94972-0.80021
   2   8   8  474.28  649.05   1-0.15281 0.30233-0.28983 0.88790 0.94479-0.34673
  -2   8   8  710.84  575.61   1-0.17416 0.02464-0.34797 0.94603 0.92118-0.32312
   8   2   8  -67.40  398.88   1-0.18861 0.78668-0.38767 0.53719 0.90229-0.30422
   8   2   8  177.10  292.20   1-0.06469 0.66235-0.56529 0.71470 0.82235-0.22469
   8  -8   2  712.62  569.08   1-0.14647 0.74412-0.55872-0.03892 0.81631-0.66690
   8  -2   8 -243.52  535.82   1-0.30301 0.90097-0.54128 0.39179 0.78434-0.18637
   2  -8   8 -411.56  687.81   1-0.80660 0.95609-0.32379-0.27417 0.49451 0.10345
  -2  -8   8  586.44  493.91   1-0.96155 0.81215-0.13913-0.45846 0.23675 0.36084
  -8  -2   8  198.02  271.82   1-0.93881 0.34122 0.21547-0.36487-0.26867 0.86627
  -8  -8   2  -84.43  326.95   1-0.92551 0.32791 0.23499-0.83259-0.29698 0.44638
  -8   2   8 -193.48  506.04   1-0.89733 0.29973 0.27054-0.12114-0.34870 0.94629
   4  -8  -8  542.27  582.48   1-0.69314 0.99214-0.51468-0.08330-0.50462-0.09336
  -4  -8  -8  827.78  621.29   1-0.90967 0.61068 0.16376-0.76175-0.38166-0.21632
  -8  -8  -4 1070.84  636.89   1-0.88219 0.28421 0.36076-0.95875-0.30261 0.00361
  -8  -4  -8 -362.21  611.04   1-0.78716 0.18917 0.58975-0.88875-0.18045-0.41753
  -8   4  -8 1879.75 1135.30   1-0.35131-0.24659 0.92551-0.62655 0.14141-0.73933
  -8   8  -4  182.13  513.29   1 0.08344-0.68136 0.93219-0.33428 0.35219-0.65115
  -8   8   4  700.07  464.71   1 0.36668-0.96459 0.81494-0.21702 0.44878-0.14982
  -4   8  -8 1207.43  591.60   1 0.35493-0.65396 0.93136-0.33330 0.08107-0.67914
   8   4  -8  131.37  399.23   1 0.35029 0.24777 0.92604-0.62701 0.14049-0.73855
   4   8  -8  293.91  276.45   1 0.32092-0.02189 0.87494-0.27688 0.36258-0.96065
   8   8  -4  726.76  518.36   1 0.25471 0.34335 0.73330-0.13523 0.63038-0.92941
   8   8   4 1949.44 1100.55   1 0.01874 0.57932 0.16066 0.43739 0.98683-0.68779
   4   8   8 -408.23 1085.03   1-0.12969 0.42872-0.22744 0.82551 0.96511-0.36705
   8   4   8 1092.98  895.81   1-0.14502 0.74309-0.26875 0.56778 0.95222-0.35416
  -4   8   8  545.07  441.77   1-0.17051-0.12851-0.33800 0.93606 0.92556-0.32750
   8  -8   4  686.44  521.01   1-0.27067 0.86863-0.54746-0.05050 0.79184-0.49286
   8  -4   8  -29.52  619.58   1-0.36022 0.95819-0.52863 0.22965 0.76862-0.17065
   4  -8   8  244.21  377.00   1-0.68247 0.98145-0.40649-0.19146 0.60744-0.00948
  -4  -8   8-1292.33  620.64   1-0.99113 0.69233-0.05643-0.54116 0.12029 0.47730
  -8  -4   8  -55.79  603.04   1-0.96350 0.36591 0.17167-0.47047-0.20537 0.80296
  -8  -8   4  285.93  439.14   1-0.95972 0.36212 0.17926-0.77686-0.21631 0.51511
   1  -9   1 2846.47 1002.87   1-0.71722 0.79197-0.48044-0.19228-0.50473 0.57948
   1  -9  -1 5260.96 2556.44   1-0.78024 0.85499-0.37581-0.29692-0.49998 0.42523
  -1  -9  -1 1687.22  900.50   1-0.85679 0.78204-0.19650-0.47623-0.47675 0.40200
  -1  -1  -9 3341.16 1719.60   1-0.87512 0.80038 0.38703-0.46177-0.29043-0.38229
  -1   1  -9 2898.79 1041.42   1-0.79871 0.72396 0.57005-0.49530-0.19258-0.48014
  -9  -1  -1 1845.84  780.44   1-0.45226-0.22047 0.88828-0.96303 0.08002-0.15477
  -9  -1   1 2565.52 1176.46   1-0.43409-0.23863 0.89621-0.97096 0.09139-0.01664
  -9   1  -1 2752.02 1234.59   1-0.26080-0.41184 0.94615-0.87141 0.19174-0.26648
  -9   1   1 3889.60 2273.75   1-0.21480-0.45784 0.95248-0.87774 0.21592-0.14118
  -1  -1  -9 3570.13 1734.63   1 0.33447-0.40923 0.81540-0.89016-0.47248-0.20033
   1  -1  -9 1802.16  808.65   1 0.34428-0.26952 0.84901-0.92377-0.40079-0.27202
  -1   1  -9 3993.22 2001.26   1 0.35510-0.42986 0.89024-0.81548-0.28525-0.38756
   1   1  -9 3776.12 1915.25   1 0.35941-0.28465 0.91069-0.83594-0.20359-0.46922
  -1   9  -1 2271.36  967.54   1 0.13777-0.21253 0.45762 0.21519 0.87840-0.95316
   1   9  -1 5693.72 2756.65   1 0.12646-0.05170 0.42999 0.24282 0.89393-0.96869
  -1   9   1 1098.29  589.51   1 0.05112-0.12588 0.24276 0.43006 0.96873-0.89397
   1   9   1 2312.12  974.29   1 0.04669 0.02806 0.23156 0.44125 0.97169-0.89694
   9   1  -1 4391.25 2287.85   1 0.48035 0.19200-0.50749 0.58220 0.71534-0.79004
   9  -1  -1 3894.58 1988.58   1 0.36947 0.30288-0.53492 0.46021 0.75983-0.83454
   9   1   1 3477.89 1784.63   1 0.31877 0.35358-0.54447 0.61918 0.77584-0.70113
   9  -1   1 3115.99 1697.15   1 0.19269 0.47966-0.56095 0.48624 0.80510-0.73039
   1  -9   1 2081.20  835.91   1-0.74837 0.82312-0.36638-0.30633 0.55289-0.47815
   1   1   9 2854.29 1165.64   1-0.82738 0.90213-0.30647 0.38121 0.47064 0.20206
   1  -1   9 2072.45  946.60   1-0.87194 0.94669-0.26422 0.18947 0.41218 0.26052
  -1  -9   1 2149.32  791.27   1-0.92112 0.84638-0.20558-0.46712 0.33053-0.25579
  -1   1   9 2334.74 1010.96   1-0.95478 0.88008-0.15235 0.22705 0.25528 0.41700
  -1  -1   9 2079.96  954.68   1-0.96628 0.89158-0.12914 0.05444 0.22273 0.44956
   3  -9   1  603.01  578.00   1-0.59531 0.81956-0.63152-0.04120-0.49675 0.57150
   3  -9  -1  825.76  903.68   1-0.67001 0.89426-0.54526-0.12747-0.50375 0.42900
  -3  -9   1  144.49  453.21   1-0.87413 0.64988-0.13824-0.53448-0.46559 0.54034
   1  -3  -9  777.55  403.61   1-0.88903 0.96378-0.07512-0.14912-0.45163-0.22110
  -3  -9  -1  315.47  560.99   1-0.89727 0.67303-0.02986-0.64287-0.44045 0.36570
  -1  -3  -9  549.02  312.87   1-0.90471 0.82996 0.23464-0.45888-0.35558-0.31715
  -9  -1  -3  517.28  522.43   1-0.49246-0.18026 0.86864-0.94339 0.05417-0.27841
  -9  -1   3  804.06  435.53   1-0.44946-0.22326 0.88954-0.96429 0.08178 0.14245
  -9   1  -3 1596.35  739.12   1-0.32617-0.34647 0.93238-0.85764 0.15577-0.37999
  -9   1   3  385.09  518.81   1-0.19676-0.47589 0.95424-0.87950 0.22517-0.00095
  -1   3  -9  560.54  768.43   1 0.36120-0.43596 0.92604-0.70177-0.10939-0.56342
   1   3  -9 1434.32  894.67   1 0.36010-0.28534 0.93251-0.70824-0.02709-0.64572
  -3   9  -1  838.49  448.50   1 0.16600-0.39028 0.52596 0.14685 0.83414-0.90890
   3   9  -1  900.89  494.43   1 0.12820 0.09606 0.43427 0.23854 0.89160-0.96636
  -3   9   1 -216.65  392.83   1 0.07244-0.29671 0.29627 0.37654 0.95235-0.87759
   3   9   1  321.27  378.81   1 0.05491 0.16935 0.25229 0.42052 0.96609-0.89133
   1   3   9  300.56  524.34   1-0.29874 0.37350-0.70295 0.92722 0.64545 0.02736
  -1   3   9  170.71  606.28   1-0.31207 0.23731-0.74372 0.96799 0.59117 0.08164
   9   1  -3 1222.54  756.50   1 0.63643 0.03592-0.45051 0.52522 0.62608-0.85020
   9  -1  -3  983.35  638.08   1 0.55035 0.12200-0.48494 0.41023 0.67966-0.90378
   9   1   3 1170.27  556.92   1 0.17063 0.50172-0.56283 0.63753 0.80876-0.58464
   9  -1   3  567.03  585.13   1 0.04057 0.63178-0.56810 0.49340 0.82195-0.59783
   3  -9   1  924.13  412.17   1-0.53005 0.75428-0.47663-0.19607 0.70132-0.62658
   1  -3   9  937.91  404.86   1-0.88492 0.95966-0.25025 0.02601 0.39278 0.27992
  -1  -3   9  137.40  481.95   1-0.96505 0.89035-0.13181-0.09228 0.22648 0.44581
  -3  -9   1  515.96  261.91   1-0.99519 0.77110-0.03579-0.63650 0.09108-0.01638
   1  -5  -9  584.61  414.76   1-0.87444 0.94919-0.13706-0.23667-0.46534-0.20738
  -5  -9   1  410.77  481.07   1-0.90279 0.52905 0.00944-0.68217-0.42996 0.50471
  -1  -5  -9  417.86  281.48   1-0.90985 0.83510 0.10480-0.47854-0.40146-0.27126
  -5  -9  -1  970.21  547.96   1-0.90988 0.53614 0.10572-0.77846-0.40116 0.32642
  -9  -1  -5  558.84  358.59   1-0.54700-0.12573 0.83694-0.91169 0.01741-0.39115
  -9   1  -5 -293.14  783.19   1-0.40434-0.26839 0.90801-0.83326 0.10961-0.48335
  -5   9  -1 1091.44  927.83   1 0.45961-0.83331 0.75210-0.07945 0.47232-0.54706
  -5   9   1  624.81  678.82   1 0.53679-0.91049 0.68828-0.01562 0.48796-0.41322
  -1   5  -9 1002.07  648.60   1 0.35768-0.43244 0.93321-0.55942 0.03431-0.70713
   1   5  -9 -284.96  630.88   1 0.35276-0.27800 0.92910-0.55532 0.11097-0.78379
   5   9  -1  647.61  576.70   1 0.14025 0.23353 0.46367 0.20914 0.87483-0.94959
   5   9   1 1118.81  740.44   1 0.07313 0.30065 0.29801 0.37480 0.95175-0.87699
   1   5   9  846.14  611.69   1-0.25165 0.32640-0.56463 0.93842 0.78604-0.11321
  -1   5   9  -54.87  687.97   1-0.26554 0.19079-0.60473 0.97852 0.75085-0.07803
   9  -1  -5  371.85  533.07   1 0.71329-0.04093-0.41200 0.33729 0.56697-0.94050
   9   1   5  494.19  488.39   1 0.05085 0.62150-0.56804 0.64275 0.82142-0.44789
   9  -1   5  802.44  628.19   1-0.07525 0.74761-0.56465 0.48995 0.82188-0.44835
   5  -9   1  793.97  425.24   1-0.32291 0.69664-0.53713-0.13557 0.77923-0.70449
   1  -5   9 1626.69  974.77   1-0.88010 0.95485-0.25554-0.11818 0.40014 0.27257
  -1  -5   9 -318.14  859.55   1-0.95533 0.88063-0.15131-0.22218 0.25383 0.41846
  -5  -9   1  227.60  270.79   1-0.99075 0.61725 0.09568-0.76798-0.09615 0.17085
  -9  -1   5 2245.55 1155.21   1-0.77036 0.09807 0.38112-0.45582-0.51115 0.88465
   1  -7  -9  370.61  401.35   1-0.85355 0.92830-0.20622-0.31701-0.47844-0.19428
  -1  -7  -9 1093.24  770.97   1-0.90012 0.82537-0.01092-0.51231-0.43549-0.23724
  -7  -9   1  832.74  418.73   1-0.91014 0.38690 0.11982-0.79255-0.39658 0.47132
  -7  -9  -1  455.51  515.67   1-0.90759 0.38436 0.20275-0.87549-0.36763 0.29288
  -9  -1  -7  920.90  552.15   1-0.61018-0.06254 0.79176-0.86650-0.02801-0.49522
  -9   1  -7 -333.46  657.39   1-0.49050-0.18222 0.86967-0.79492 0.05545-0.57869
  -7   9  -1  -58.14  715.93   1 0.32022-0.84340 0.84137-0.16872 0.43535-0.51009
  -7   9   1  376.60  314.00   1 0.39271-0.91589 0.79873-0.12607 0.45584-0.38110
  -1   7  -9 -102.63  502.34   1 0.35055-0.42531 0.92639-0.40308 0.13750-0.81032
   1   7  -9  846.20  536.49   1 0.34357-0.26882 0.91610-0.39280 0.20663-0.87945
   7   9  -1 1343.83  749.88   1 0.16057 0.36273 0.51288 0.15994 0.84330-0.91806
   7   9   1  -48.49  669.89   1 0.09955 0.42375 0.36373 0.30908 0.92616-0.85140
   1   7   9  761.30  547.33   1-0.19824 0.27299-0.41426 0.93757 0.88830-0.21548
  -1   7   9  -75.14  609.90   1-0.21032 0.13556-0.44784 0.97114 0.86902-0.19620
   9   1   7  427.51  364.65   1-0.03358 0.70594-0.56677 0.64148 0.82318-0.30023
   9  -1   7 1550.09 1086.68   1-0.15268 0.82504-0.55806 0.48336 0.81562-0.29268
   7  -9   1  -20.61  244.53   1-0.13727 0.66021-0.55965-0.11270 0.81727-0.74256
   1  -7   9  -43.15  771.77   1-0.86194 0.93668-0.27441-0.24880 0.42631 0.24639
  -1  -7   9 -215.80  769.14   1-0.93697 0.86222-0.18235-0.34086 0.29804 0.37466
  -7  -9   1  424.12  275.08   1-0.95988 0.43698 0.17894-0.85124-0.21585 0.29055
  -9  -1   7 1272.35  724.92   1-0.87504 0.20274 0.29471-0.36940-0.38398 0.90687
  -9   1   7 1274.73  648.61   1-0.84186 0.16956 0.32612-0.25142-0.43001 0.95290
   1  -9   3  125.97  467.29   1-0.61324 0.68799-0.61235-0.06038-0.49895 0.72319
  -1  -9   3  137.39  372.59   1-0.72734 0.65259-0.46524-0.20748-0.50450 0.72874
   1  -9  -3 1163.23  946.91   1-0.81522 0.88997-0.30420-0.36853-0.49281 0.26857
  -1  -9  -3 1185.74  895.87   1-0.87732 0.80257-0.12606-0.54667-0.46304 0.23880
  -3  -1  -9  582.83  489.41   1-0.78753 0.56329 0.58913-0.66388-0.18084-0.49189
  -3   1  -9  400.16  313.23   1-0.66808 0.44383 0.74050-0.66575-0.07292-0.59981
  -9  -3   1 1161.44  649.56   1-0.63925-0.03348 0.76736-0.99160-0.05010 0.12485
  -9  -3  -1  928.72  674.10   1-0.63115-0.04157 0.77441-0.99865-0.04387-0.03087
  -9   3  -1  811.53 1000.74   1-0.08979-0.58286 0.95658-0.73236 0.27726-0.35200
  -9   3   1  865.00  491.57   1-0.02663-0.64602 0.95168-0.72746 0.30592-0.23118
  -3  -1  -9  470.95  495.43   1 0.31711-0.54139 0.75945-0.83421-0.56803-0.10478
  -3   1  -9 1063.10  624.08   1 0.34457-0.56884 0.85005-0.77529-0.39835-0.27447
   3  -1  -9 1601.03  909.33   1 0.34898-0.12471 0.86611-0.94087-0.35784-0.31497
   3   1  -9 1271.87  804.48   1 0.36074-0.13646 0.91960-0.84485-0.15551-0.51730
   9   3  -1  786.28  443.58   1 0.22999 0.44282 0.67690-0.45263 0.69921-0.77397
  -1   9  -3 1460.67  644.51   1 0.21667-0.29143 0.64599 0.02682 0.73194-0.95621
   1   9  -3  567.19  441.06   1 0.20164-0.12688 0.61077 0.06204 0.76570-0.98997
   9   3   1  492.66  302.08   1 0.13175 0.54106 0.44294-0.21867 0.88681-0.81205
   1   9   3 -965.35  808.66   1-0.02517 0.09993 0.04789 0.62492 0.99853-0.77426
  -1   9   3  -67.91  708.67   1-0.02746-0.04729 0.04197 0.63084 0.99874-0.77446
   9   3  -1 2690.52 1166.36   1 0.60438 0.06797-0.46429 0.68841 0.64742-0.72212
   9   3   1  807.51  581.69   1 0.46791 0.20444-0.51104 0.73516 0.72102-0.64632
   9  -3  -1  520.11  594.03   1 0.28155 0.39080-0.55038 0.32626 0.78600-0.86070
   9  -3   1  229.47  272.55   1 0.09780 0.57455-0.56699 0.34287 0.81789-0.74318
   3   1   9  755.30  541.81   1-0.63864 0.86288-0.42949 0.50424 0.63848 0.03422
   3  -1   9  -13.98  596.29   1-0.72203 0.94627-0.38330 0.30855 0.57597 0.09674
   1  -9   3 1104.03  512.00   1-0.82265 0.89739-0.31053-0.36217 0.47625-0.25201
  -1  -9   3  698.52  466.35   1-0.94054 0.86580-0.17667-0.49603 0.29009-0.06585
  -3   1   9 1239.48  692.89   1-0.99898 0.77488-0.00330 0.07800 0.04502 0.62727
  -3  -1   9 1006.69  464.79   1-0.99901 0.77491-0.00282-0.07187 0.04433 0.62796
   3  -9  -3 1384.85  863.81   1-0.71640 0.94064-0.48166-0.19106-0.50474 0.28049
  -3  -9   3  461.83  428.94   1-0.81552 0.59128-0.30351-0.36921-0.49273 0.71698
  -3  -9  -3  460.13  383.34   1-0.90526 0.68101 0.03185-0.70459-0.42365 0.19940
  -3  -3  -9  888.30  461.58   1-0.86077 0.63653 0.43249-0.65673-0.26835-0.40438
  -9  -3   3  396.36  329.84   1-0.68141 0.00867 0.72708-0.95133-0.08380 0.30805
  -9  -3  -3  769.75  857.73   1-0.64627-0.02645 0.76107-0.98531-0.05558-0.16866
  -3   3  -9  899.73  524.99   1-0.50670 0.28246 0.86095-0.63671 0.04477-0.71750
  -9   3  -3  815.89  589.28   1-0.17166-0.50099 0.95602-0.73180 0.23780-0.46202
  -9   3   3 1233.07  621.85   1 0.01196-0.68462 0.94643-0.72221 0.32267-0.09845
  -3   9  -3 1404.10  755.80   1 0.48529-0.70951 0.73215-0.05949 0.47795-0.70217
   3  -3  -9 1875.00 1011.83   1 0.31881-0.09454 0.76481-0.98908-0.55983-0.11298
  -3   3  -9 -905.68  516.91   1 0.35835-0.58263 0.90508-0.68080-0.22892-0.44389
   3   3  -9 -854.19  540.30   1 0.35839-0.13412 0.93336-0.70909 0.01941-0.69224
   9   3  -3  378.36  235.65   1 0.29652 0.37629 0.82500-0.60073 0.48108-0.70535
  -3   9  -3  -69.71  416.60   1 0.24539-0.46966 0.71219-0.03937 0.65768-0.88196
   3   9  -3  399.71  413.25   1 0.19823 0.02604 0.60273 0.07008 0.77292-0.99720
   9   3   3 1241.19  688.46   1 0.02459 0.64822 0.17556 0.04870 0.98416-0.75988
   3   9   3 1318.52  694.53   1-0.01161 0.23589 0.08287 0.58994 0.99649-0.77221
  -3   9   3  227.07  269.66   1-0.01517-0.20910 0.07372 0.59909 0.99716-0.77288
   3   3   9  854.41  695.10   1-0.27748 0.50176-0.63960 0.86388 0.71686-0.04404
   9  -3  -3 1177.92  714.76   1 0.48017 0.19218-0.50754 0.28342 0.71542-0.93954
   9   3   3  382.61  498.12   1 0.33439 0.33796-0.54171 0.76583 0.77117-0.54705
   9  -3   3  480.20  374.38   1-0.05202 0.72439-0.56596 0.34184 0.82278-0.59866
   3  -9   3  999.76  509.52   1-0.65582 0.88006-0.42078-0.25192 0.62675-0.40252
   3  -3   9 -206.91  691.93   1-0.75812 0.98235-0.35978 0.13554 0.54388 0.12882
  -3  -9   3  422.22  388.38   1-0.99355 0.76945-0.04497-0.62732 0.10407 0.12002
  -3  -3   9 1009.55  784.09   1-0.99722 0.77312-0.02175-0.20234 0.07118 0.60110
   5  -9  -3 1593.15 1086.60   1-0.58809 0.96183-0.63901-0.03372-0.49579 0.27155
   3  -5  -9  341.15  288.25   1-0.76041 0.98466-0.41152 0.03778-0.50240-0.17032
  -5  -9   3  228.05  315.66   1-0.87102 0.49727-0.14962-0.52310-0.46790 0.69214
  -5  -9  -3  492.88  623.97   1-0.90990 0.53615 0.15605-0.82879-0.38434 0.16010
  -3  -5  -9  234.21  343.73   1-0.89807 0.67383 0.28391-0.65765-0.33592-0.33680
  -9  -3  -5  940.71  676.77   1-0.67693 0.00419 0.73166-0.95591-0.08012-0.29361
  -9   3  -5 -969.81  858.96   1-0.26712-0.40553 0.94507-0.72085 0.18835-0.56205
  -9   3   5   13.50  208.97   1 0.01841-0.69107 0.94538-0.72117 0.32542 0.04827
  -5   9  -3 1548.90  906.23   1 0.35391-0.72761 0.82252-0.14986 0.44520-0.66941
  -3   5  -9 -449.83  435.32   1 0.36111-0.58538 0.92891-0.55512-0.08192-0.59089
   3   5  -9  228.56  562.30   1 0.34920-0.12492 0.92456-0.55077 0.15242-0.82525
   9   3  -5  218.86  150.52   1 0.33398 0.33883 0.89964-0.67537 0.28123-0.65502
   5   9  -3 1056.88  738.81   1 0.20441 0.16937 0.61729 0.05552 0.75971-0.98398
   5   9   3  351.75  440.83   1 0.01120 0.36258 0.14143 0.53138 0.98988-0.76561
   9   3   5  390.08  329.79   1-0.06110 0.73392-0.04562 0.26990 0.99708-0.62329
   3   5   9  553.40  738.19   1-0.22983 0.45410-0.50256 0.87635 0.83343-0.16061
  -3   5   9  727.97  458.66   1-0.27190 0.04763-0.62324 0.99703 0.73323-0.06041
   9  -3  -5 1206.11  863.03   1 0.66736 0.00499-0.43601 0.21189 0.60374-0.97727
   9   3   5  -20.95  404.40   1 0.21884 0.45351-0.55835 0.78247 0.80021-0.42668
   9  -3   5  -98.46  708.24   1-0.16100 0.83336-0.55715 0.33303 0.81465-0.44111
   5  -9   3   78.02  233.90   1-0.47200 0.84573-0.49706-0.17564 0.72810-0.50387
   3  -5   9 1352.09  836.64   1-0.76620 0.99044-0.35415-0.01956 0.53618 0.13652
  -3  -5   9 -145.30  808.29   1-0.99169 0.76760-0.05391-0.31958 0.11672 0.55556
  -5  -9   3  946.28  490.72   1-0.99703 0.62354 0.06109-0.73339-0.04669 0.27078
  -9  -3   5  948.51  672.84   1-0.83332 0.16103 0.33349-0.55759-0.44084 0.81434
   3  -7  -9 1046.83  567.02   1-0.75574 0.97998-0.41952-0.10371-0.50284-0.16989
  -3  -7  -9  525.28  297.41   1-0.91009 0.68585 0.14635-0.66959-0.38768-0.28504
  -7  -9  -3 -310.33  479.99   1-0.90375 0.38052 0.24312-0.91586-0.35228 0.12804
  -9  -3  -7  321.98  457.57   1-0.71735 0.04462 0.68725-0.91150-0.11436-0.40887
  -9   3  -7  689.41  430.37   1-0.37154-0.30110 0.91931-0.69509 0.12964-0.65281
  -7   9  -3 1900.24  970.54   1 0.22442-0.74760 0.88655-0.21389 0.40453-0.62875
  -7   9   3  690.72  473.88   1 0.44217-0.96535 0.76498-0.09232 0.46827-0.24405
  -3   7  -9  425.40  413.61   1 0.35793-0.58220 0.93328-0.40998 0.02928-0.70210
   9   3  -7  273.04  342.04   1 0.35286 0.31996 0.92922-0.70495 0.10967-0.63298
   3   7  -9 1056.42  597.32   1 0.33921-0.11494 0.90886-0.38556 0.24267-0.91549
   7   9  -3 1493.41  921.20   1 0.21840 0.30489 0.65003 0.02278 0.72783-0.95211
   7   9   3  211.77  397.29   1 0.04201 0.48129 0.21973 0.45308 0.97465-0.75037
   3   7   9 1283.64  974.23   1-0.17825 0.40252-0.35918 0.88249 0.91608-0.24326
  -3   7   9   -8.31  576.29   1-0.21413-0.01013-0.45848 0.98179 0.86251-0.18969
   9   3   7  464.59  361.22   1 0.13214 0.54021-0.56541 0.78953 0.81415-0.29120
   9  -3   7 -105.91  544.79   1-0.22976 0.90247-0.55431 0.33007 0.79996-0.27674
   7  -9   3 4466.52 1939.28   1-0.29341 0.81663-0.54318-0.12952 0.78667-0.56243
   3  -7   9 1344.86 1007.61   1-0.75467 0.97891-0.36213-0.16108 0.54709 0.12561
  -3  -7   9  755.84  809.55   1-0.97976 0.75566-0.09575-0.42713 0.17578 0.49651
  -7  -9   3 1046.55  655.04   1-0.97928 0.45638 0.13429-0.80659-0.15155 0.37565
  -9  -3   7 1541.48  836.69   1-0.91211 0.23982 0.25272-0.47682-0.32275 0.84564
  -9   3   7  533.07  347.37   1-0.81848 0.14619 0.34573-0.12163-0.45885 0.98175
  -1  -9   5  811.86  447.38   1-0.57226 0.49751-0.65493-0.01780-0.49352 0.86727
   1  -9  -5  959.64  705.94   1-0.83153 0.90628-0.26573-0.40699-0.48778 0.11404
  -1  -9  -5  890.50  687.09   1-0.88526 0.81051-0.09278-0.57994-0.45573 0.08199
  -9  -5   1  524.84  408.11   1-0.78985 0.11711 0.58528-0.95902-0.18324 0.25799
  -9  -5  -1 -377.21  547.48   1-0.76942 0.09669 0.61768-0.99142-0.16260 0.08786
  -5  -1  -9  442.98  400.39   1-0.72232 0.34858 0.68128-0.75603-0.11874-0.55399
  -5   1  -9  -17.23  452.09   1-0.60139 0.22765 0.79865-0.72391-0.02148-0.65124
  -9   5  -1  726.96  688.25   1 0.04141-0.71407 0.94127-0.56758 0.33507-0.40981
  -9   5   1 1084.29  577.95   1 0.11011-0.78277 0.92537-0.55167 0.36270-0.28796
  -1   9  -5  201.31  327.49   1 0.45389-0.52863 0.75639-0.08373 0.47101-0.84471
  -5   1  -9 -231.46  356.20   1 0.32325-0.69704 0.77888-0.70412-0.53743-0.13538
   5  -1  -9  250.70  494.30   1 0.35008 0.02370 0.87023-0.94499-0.34659-0.32622
   5   1  -9  474.99  516.19   1 0.36096 0.01282 0.92179-0.84703-0.14143-0.53138
  -1   9  -5 1573.05  876.93   1 0.27743-0.35219 0.78384-0.11102 0.55552-0.92931
   1   9  -5  573.34  732.29   1 0.26278-0.18803 0.75143-0.07860 0.60522-0.97901
   9   5  -1  408.69  366.77   1 0.19712 0.47569 0.60012-0.22633 0.77523-0.84999
   9   5   1 -207.34  392.91   1 0.11733 0.55549 0.40759-0.03380 0.90559-0.83083
   1   9   5 -109.43  836.82   1-0.08091 0.15567-0.09768 0.77050 0.99192-0.61813
  -1   9   5  808.19  623.30   1-0.08749 0.01273-0.11504 0.78787 0.98949-0.61570
   5   1   9  532.04  523.13   1-0.28908 0.66287-0.67393 0.74869 0.67987-0.00705
   9   5   1  287.52  542.70   1 0.62650 0.04585-0.45491 0.82845 0.63288-0.55818
   9  -5  -1 1112.09  677.32   1 0.22296 0.44939-0.55790 0.18437 0.79939-0.87409
   9  -5   1 1649.45  936.26   1 0.03712 0.63523-0.56811 0.19458 0.82211-0.74740
   5   1   9  428.77  507.64   1-0.43560 0.80933-0.50840 0.58314 0.74281-0.07010
   5  -1   9 1092.34  737.91   1-0.54405 0.91778-0.47125 0.39650 0.69421-0.02150
   1  -9   5 1050.84  706.48   1-0.84605 0.92080-0.28971-0.38299 0.44750-0.07377
  -1  -9   5  931.00  500.27   1-0.93982 0.86508-0.17783-0.49487 0.29171 0.08201
  -5  -1   9 2104.40 1273.64   1-0.99081 0.61731 0.09543-0.17013-0.09579 0.76809
  -5   1   9 1021.32  621.83   1-0.98708 0.61358 0.10991-0.03521-0.11654 0.78884
   3  -9  -5 1032.66  709.84   1-0.74061 0.96485-0.44447-0.22826-0.50392 0.13018
  -3  -9  -5 -331.05  556.29   1-0.90739 0.68314 0.05629-0.72902-0.41650 0.04275
  -5  -3  -9  780.22  558.18   1-0.81253 0.43878 0.54465-0.76890-0.20770-0.46503
  -9  -5  -3 1361.59  879.46   1-0.76808 0.09534 0.61970-0.99345-0.16128-0.06295
  -5   3  -9  114.26  251.41   1-0.46214 0.08840 0.88373-0.65948 0.07376-0.74650
  -9   5  -3  788.25  550.50   1-0.04665-0.62600 0.95373-0.58003 0.29700-0.52122
  -9   5   3  566.63  374.56   1 0.15571-0.82837 0.91177-0.53807 0.38002-0.15580
  -3   9  -5 -399.28  544.26   1 0.33484-0.55906 0.83339-0.16073 0.43969-0.81339
   5  -3  -9   -3.89  389.99   1 0.31963 0.05415 0.76738-0.99165-0.55584-0.11698
  -5   3  -9 1301.73  790.12   1 0.34614-0.71993 0.85568-0.63140-0.38469-0.28812
   5   3  -9 -351.67  461.93   1 0.35779 0.01599 0.93324-0.70897 0.03223-0.70505
  -3   9  -5  591.16  346.60   1 0.30100-0.52527 0.83442-0.16160 0.46165-0.83544
   9   5  -3  630.68  473.26   1 0.26251 0.41030 0.75083-0.37704 0.60608-0.83035
   3   9  -5 1122.35  680.36   1 0.25696-0.03268 0.73836-0.06554 0.62352-0.99731
   9   5   3    8.99  501.50   1 0.03686 0.63595 0.20672 0.16706 0.97770-0.75342
   3   9   5-1651.46  857.35   1-0.06447 0.28875-0.05446 0.72728 0.99643-0.62264
  -3   9   5  418.14  683.36   1-0.08201-0.14226-0.10057 0.77339 0.99154-0.61775
   5   3   9 1581.51 1170.40   1-0.24654 0.62033-0.55002 0.77429 0.79793-0.12510
   9   5   3  193.64  421.93   1 0.52046 0.15189-0.49511 0.86864 0.69568-0.47156
   9  -5  -3  282.48  459.71   1 0.43354 0.23881-0.52022 0.14669 0.73580-0.95992
   9  -5   3 1030.88  674.41   1-0.10835 0.78071-0.56226 0.18873 0.81982-0.59570
   5  -3   9  144.37  735.08   1-0.60102 0.97475-0.44729 0.22305 0.66234 0.01036
   3  -9   5 1453.70  720.73   1-0.71139 0.93563-0.38978-0.28292 0.58479-0.21106
  -3  -9   5  972.51  521.04   1-0.98766 0.76356-0.07030-0.60198 0.13989 0.23360
  -5  -3   9  882.79  641.40   1-0.99632 0.62282 0.06632-0.29042-0.05415 0.72645
  -9  -5   3 -734.87  656.50   1-0.82054 0.14824 0.34407-0.71757-0.45641 0.68051
   5  -9  -5  476.86  526.09   1-0.61629 0.99003-0.60900-0.06373-0.49929 0.12555
  -5  -9  -5 2003.05 1103.64   1-0.90938 0.53564 0.17169-0.84443-0.37887 0.00513
  -5  -5  -9  -25.89  480.53   1-0.87078 0.49703 0.40175-0.77549-0.28343-0.38930
  -9  -5  -5  753.80  506.15   1-0.78077 0.10803 0.60011-0.97385-0.17392-0.19981
  -5   5  -9 -379.93  435.63   1-0.32670-0.04699 0.93224-0.55855 0.15548-0.82813
  -9   5  -5  404.19  404.12   1-0.15028-0.52236 0.95693-0.58323 0.24836-0.62206
  -9   5   5  851.51  405.23   1 0.17403-0.84669 0.90561-0.53191 0.38674-0.01304
  -5   9  -5  419.20  394.63   1 0.21852-0.59221 0.88895-0.21629 0.40250-0.77620
  -5   5  -9  796.38  581.95   1 0.35772-0.73151 0.90200-0.52821-0.24169-0.43112
   5   5  -9  795.62  678.64   1 0.34825 0.02553 0.92323-0.54944 0.16231-0.83513
   9   5  -5  414.23  260.16   1 0.30862 0.36419 0.85023-0.47644 0.42643-0.80022
   5   9  -5  373.72  296.84   1 0.25902 0.11476 0.74301-0.07019 0.61712-0.99091
   9   5   5  455.49  321.83   1-0.03022 0.70305 0.03480 0.33898 0.99893-0.62514
   5   9   5  822.00  675.02   1-0.03944 0.41323 0.01089 0.66192 0.99916-0.62537
   5   5   9  558.28  752.27   1-0.19933 0.57312-0.41729 0.79108 0.88664-0.21382
  -5   5   9 1110.45  672.77   1-0.27035-0.10343-0.61873 0.99252 0.73761-0.06479
   9  -5  -5 -139.60  311.02   1 0.64066 0.03169-0.44860 0.07507 0.62314-0.99667
   9   5   5  724.03  428.40   1 0.42303 0.24932-0.52285 0.89638 0.74004-0.36651
   9  -5   5 -197.63  554.03   1-0.21162 0.88434-0.55701 0.18328 0.80308-0.42935
   5  -9   5 1095.81  716.59   1-0.55265 0.92638-0.46784-0.20486 0.68970-0.31597
   5  -5   9  227.39  727.50   1-0.62398 0.99771-0.43663 0.06290 0.64806 0.02464
  -5  -9   5   -8.70  537.50   1-0.99973 0.62623 0.01908-0.69138 0.01319 0.36030
  -5  -5   9 1069.23  621.55   1-0.99964 0.62615 0.02631-0.39981 0.00290 0.66939
  -9  -5   5 1436.18  810.30   1-0.89355 0.22125 0.27485-0.64835-0.35498 0.72848
   1  -9  -7 1268.36  922.98   1-0.83454 0.90929-0.25818-0.41455-0.48670-0.03653
  -1  -9  -7 1526.69 1141.61   1-0.88557 0.81082-0.09139-0.58134-0.45541-0.06782
  -9  -7   1  236.43  184.26   1-0.87573 0.20300 0.38488-0.90812-0.29145 0.36619
  -9  -7  -1  618.55  333.19   1-0.85774 0.18500 0.44109-0.96433-0.26402 0.18927
  -7  -1  -9  638.87  516.12   1-0.68779 0.16455 0.72041-0.79516-0.08909-0.58363
  -7   1  -9  869.74  570.69   1-0.57752 0.05428 0.81636-0.74161-0.00411-0.66862
  -9   7  -1  396.54  545.89   1 0.13021-0.80286 0.91968-0.39650 0.37043-0.44517
  -9   7   1 1926.30  904.43   1 0.19768-0.87034 0.89705-0.37388 0.39522-0.32048
   7  -1  -9  -60.11  356.70   1 0.34781 0.17549 0.86176-0.93652-0.36930-0.30352
   7   1  -9  388.28  405.87   1 0.36062 0.16268 0.91862-0.84386-0.16151-0.51130
  -1   9  -7  627.18  453.02   1 0.31878-0.39354 0.87072-0.19790 0.37444-0.89775
   1   9  -7 -141.70  493.43   1 0.30713-0.23237 0.84716-0.17434 0.43356-0.95687
   9   7  -1  423.85  343.43   1 0.18614 0.48667 0.57409-0.05079 0.79734-0.87210
   9   7   1 -862.95  471.43   1 0.12061 0.55220 0.41566 0.10764 0.90148-0.82672
   1   9   7 1207.47 1090.10   1-0.11915 0.19391-0.19921 0.87204 0.97268-0.44937
  -1   9   7 1757.13 1069.14   1-0.12764 0.05288-0.22196 0.89478 0.96666-0.44335
   7   1   9  628.36  478.12   1-0.24683 0.77014-0.55085 0.62561 0.79726-0.12444
   7  -1   9  587.49  367.08   1-0.28532 0.80862-0.66275 0.58799 0.69235-0.01952
   9  -7  -1  964.67  547.50   1 0.19708 0.47527-0.56054 0.03760 0.80432-0.87903
   9  -7   1  935.87  552.59   1 0.01051 0.66184-0.56794 0.04499 0.82299-0.74829
   7   1   9  368.72  253.42   1-0.24632 0.76954-0.55166 0.62641 0.79686-0.12415
   7  -1   9 1194.15  686.54   1-0.36311 0.88633-0.52793 0.45319 0.76774-0.09503
   1  -9   7  640.66  586.70   1-0.84594 0.92069-0.28981-0.38289 0.44763 0.07558
  -1  -9   7  457.04  438.19   1-0.92851 0.85376-0.19511-0.47759 0.31589 0.20731
  -7  -1   9  470.35  534.90   1-0.96808 0.44518 0.16192-0.23662-0.19131 0.86360
  -7   1   9  968.05  659.87   1-0.95781 0.43491 0.18295-0.10825-0.22164 0.89394
  -9  -7   1  650.46  378.08   1-0.84361 0.17132 0.32457-0.84747-0.42773 0.50243
  -9  -7  -1  229.14  248.47   1-0.77945 0.10715 0.37488-0.89778-0.50190 0.42720
   3  -9  -7  926.53  685.41   1-0.74676 0.97100-0.43450-0.23823-0.50354-0.01969
  -3  -9  -7 1032.36  756.11   1-0.90693 0.68268 0.05039-0.72313-0.41825-0.10498
  -9  -7  -3  866.59  543.95   1-0.85057 0.17783 0.46036-0.98360-0.25413 0.02989
  -7  -3  -9  366.67  476.58   1-0.77907 0.25583 0.60281-0.82705-0.17221-0.50052
  -7   3  -9 1084.93  614.94   1-0.45973-0.06350 0.88485-0.66061 0.07529-0.74803
  -9   7  -3 2026.91 1225.71   1 0.04284-0.71550 0.94100-0.41782 0.33567-0.55988
  -3   9  -7  381.67  451.69   1 0.14204-0.36626 0.91611-0.24345 0.37491-0.89809
  -9   7   3  321.12  532.14   1 0.24319-0.91585 0.87864-0.35546 0.41089-0.18667
   7   3  -9  727.26  508.69   1 0.35868 0.16461 0.93337-0.70909 0.01280-0.68562
  -3   9  -7 1318.50  679.36   1 0.33509-0.55936 0.90164-0.22882 0.27340-0.79671
   3   9  -7  -92.98  325.22   1 0.30127-0.07700 0.83499-0.16217 0.46044-0.98375
   9   7  -3  -25.16  424.42   1 0.24464 0.42817 0.71048-0.18717 0.65982-0.88409
   9   7   3 1037.72  635.16   1 0.05643 0.61638 0.25611 0.26719 0.96499-0.74072
   3   9   7 1050.39  727.67   1-0.10190 0.32617-0.15322 0.82605 0.98292-0.45961
  -3   9   7 -231.64  734.51   1-0.12598-0.09828-0.21750 0.89032 0.96789-0.44458
   7   3   9 -171.62  468.28   1-0.20399 0.72730-0.43022 0.65450 0.87936-0.20654
   9  -7  -3   20.93  323.00   1 0.41655 0.25580-0.52442 0.00147 0.74260-0.96672
   9  -7   3  475.35  406.69   1-0.13144 0.80380-0.56022 0.03727 0.81784-0.59372
   7  -3   9  714.80  478.87   1-0.43264 0.95586-0.50927 0.28504 0.74394-0.07123
   3  -9   7  904.70  536.45   1-0.73029 0.95453-0.37813-0.29457 0.56893-0.04571
  -3  -9   7 1242.98  863.80   1-0.97647 0.75237-0.10477-0.56752 0.18846 0.33443
  -7  -3   9  899.11  496.95   1-0.98125 0.45835 0.12866-0.35276-0.14346 0.81575
  -9  -7   3 1413.11  736.72   1-0.89983 0.22754 0.26764-0.79054-0.34447 0.56856
   0 -10   0 -180.11  474.20   1-0.78134 0.78134-0.37374-0.37374-0.49981 0.49981
 -10   0   0  640.88  460.64   1-0.37369-0.37369 0.91862-0.91862 0.12837-0.12837
   0   0 -10  373.55  560.40   1 0.34733-0.34733 0.86002-0.86002-0.37378-0.37378
   0  10   0 1202.58  844.85   1 0.10361-0.10361 0.37378 0.37379 0.92170-0.92170
  10   0   0  725.51  607.84   1 0.37353 0.37353-0.53408 0.53408 0.75843-0.75843
   0   0  10 1059.52  639.12   1-0.89686 0.89686-0.23655 0.23655 0.37372 0.37372
   2 -10   0 -247.72  585.58   1-0.68500 0.83449-0.52569-0.22179-0.50440 0.50440
  -2 -10   0  567.92  739.72   1-0.84920 0.69970-0.21885-0.52863-0.48058 0.48058
 -10   0  -2 1344.17  740.29   1-0.40993-0.33754 0.90590-0.90590 0.10622-0.25572
 -10   0   2 1233.26  775.39   1-0.36154-0.38584 0.92245-0.92245 0.13548 0.01399
   0  -2 -10  437.93  492.75   1 0.32203-0.32203 0.77500-0.92452-0.54374-0.20383
   0   2 -10  566.97  598.46   1 0.35929-0.35929 0.91003-0.76052-0.20673-0.54084
  -2  10   0 1029.34  626.62   1 0.11937-0.26889 0.41261 0.33496 0.90304-0.90304
   2  10   0  481.48  525.27   1 0.10145 0.04805 0.36845 0.37912 0.92409-0.92409
  10   0  -2  562.24  633.21   1 0.52693 0.22012-0.49298 0.49298 0.69231-0.84173
  10   0   2  998.73  602.45   1 0.22883 0.51823-0.55724 0.55724 0.79819-0.64877
   0   2  10   -7.22  455.44   1-0.84685 0.84685-0.28897 0.43846 0.44647 0.30098
   0  -2  10  976.07  730.46   1-0.91318 0.91319-0.21624 0.06675 0.34542 0.40202
   4 -10   0 1315.27 1034.12   1-0.56682 0.86581-0.66027-0.08721-0.49270 0.49270
  -4 -10   0 1109.62  814.22   1-0.88840 0.58941-0.07817-0.66930-0.45235 0.45235
   0  -4 -10  479.38  353.82   1-0.90141 0.90141-0.00147-0.29751-0.43295-0.31453
 -10   0  -4 1220.01  962.86   1-0.46286-0.28462 0.88339-0.88339 0.07330-0.37230
   0   4 -10 1214.28  726.79   1 0.36085-0.36085 0.93059-0.63156-0.06135-0.68622
  -4  10   0 1133.74  582.40   1 0.15310-0.45213 0.49483 0.25274 0.85539-0.85539
   4  10   0  -49.95  722.99   1 0.11001 0.18901 0.38958 0.35799 0.91439-0.91439
   0   4  10 -794.73  765.97   1-0.28388 0.28388-0.65849 0.95752 0.69699 0.05058
  10   0  -4  349.20  558.27   1 0.67306 0.07399-0.43320 0.43320 0.59942-0.89825
  10   0   4  461.14  464.59   1 0.10648 0.64058-0.56665 0.56665 0.81704-0.51821
   0  -4  10 1127.78  771.14   1-0.91250 0.91250-0.21713-0.08184 0.34666 0.40078
   0  -6 -10  878.54  517.27   1-0.88609 0.88609-0.08902-0.35946-0.45487-0.29261
  -6 -10   0  664.49  595.38   1-0.90557 0.45708 0.03505-0.78254-0.42273 0.42273
 -10   0  -6  586.60  497.67   1-0.52697-0.22050 0.84930-0.84930 0.03115-0.47964
  -6  10   0  597.37  470.83   1 0.43568-0.88412 0.76964-0.02224 0.46671-0.46671
   0   6 -10  866.58  605.42   1 0.35677-0.35677 0.93277-0.48423 0.05131-0.79889
   6  10   0 1924.37 1086.02   1 0.12727 0.32127 0.43198 0.31559 0.89285-0.89285
   0   6  10  605.43  562.20   1-0.23614 0.23614-0.52042 0.96897 0.82060-0.07302
  10   0   6  612.70  701.63   1 0.01426 0.73280-0.56799 0.56799 0.82290-0.37466
   0  -6  10  904.85  790.90   1-0.89996 0.89996-0.23284-0.21562 0.36856 0.37889
 -10   0   6  984.18  671.57   1-0.79755 0.05055 0.36186-0.36186-0.48265 0.93085
   0 -10   2  421.86  538.40   1-0.71093 0.71093-0.48964-0.25783-0.50479 0.65428
   0 -10  -2 1674.02 1269.83   1-0.82124 0.82124-0.29046-0.45701-0.49111 0.34161
 -10  -2   0  977.44  729.66   1-0.55503-0.19244 0.83174-0.98123 0.01181-0.01181
 -10   2   0  909.41  684.93   1-0.19781-0.54958 0.95415-0.80467 0.22463-0.22463
  -2   0 -10   44.58  518.99   1 0.33694-0.48645 0.82366-0.82366-0.45612-0.29145
   2   0 -10   -5.21  615.62   1 0.35260-0.20308 0.88000-0.88000-0.31822-0.42935
   0  10  -2 1150.74  559.44   1 0.17676-0.17676 0.55175 0.19582 0.81505-0.96457
   0  10   2 1078.62  753.93   1 0.03129-0.03129 0.19258 0.55499 0.98078-0.83126
  10   2   0  695.39  648.85   1 0.48943 0.25762-0.50481 0.65422 0.71106-0.71106
  10  -2   0 1296.10  845.03   1 0.27830 0.46876-0.55086 0.40145 0.78682-0.78682
   2   0  10  -25.85  557.64   1-0.76125 0.91074-0.35762 0.35762 0.54092 0.20652
   0 -10   2  311.22  263.46   1-0.83796 0.83796-0.29712-0.45032 0.45774-0.30825
  -2   0  10  787.07  519.25   1-0.97512 0.82572-0.10828 0.10828 0.19341 0.55358
   2 -10   2  212.57  494.34   1-0.60271 0.75221-0.62372-0.12375-0.49769 0.64719
   2 -10  -2  140.87  539.99   1-0.73700 0.88649-0.45021-0.29726-0.50411 0.35461
  -2 -10   2  725.59  643.82   1-0.79668 0.64718-0.34373-0.40375-0.49713 0.64663
  -2 -10  -2  840.27  693.73   1-0.87482 0.72532-0.13566-0.61181-0.46505 0.31556
  -2  -2 -10  491.85  384.49   1-0.88102 0.73152 0.36536-0.51486-0.30051-0.44697
 -10  -2   2  727.35  525.64   1-0.56770-0.17977 0.82322-0.97272 0.00288 0.14660
 -10  -2  -2 -399.49  583.72   1-0.56861-0.17887 0.82260-0.97209 0.00224-0.15174
 -10   2  -2 1021.63  606.56   1-0.25327-0.49412 0.94737-0.79789 0.19576-0.34524
 -10   2   2-1045.29  534.20   1-0.16398-0.58340 0.95641-0.80693 0.24162-0.09214
   2  -2 -10 1904.43 1069.97   1 0.33035-0.18083 0.80179-0.95131-0.49798-0.24959
  -2   2 -10   93.75  525.52   1 0.35424-0.50376 0.88666-0.73714-0.29721-0.45036
   2   2 -10  993.89  657.36   1 0.36088-0.21136 0.92089-0.77138-0.14733-0.60024
  -2  10  -2  820.79  458.50   1 0.19636-0.34588 0.59832 0.14925 0.77681-0.92633
   2  10  -2  519.77  422.80   1 0.16986-0.02034 0.53521 0.21236 0.82746-0.97697
  -2  10   2  439.47  290.55   1 0.04084-0.19035 0.21678 0.53079 0.97536-0.82584
   2  10   2  268.89  540.85   1 0.03459 0.11491 0.20097 0.54660 0.97898-0.82946
   2   2  10 -617.26  670.84   1-0.30744 0.45695-0.72943 0.87895 0.61106 0.13651
  10   2  -2 1737.40 1128.65   1 0.62197 0.12508-0.45688 0.60629 0.63592-0.78534
  10  -2  -2 1262.35  778.89   1 0.44613 0.30093-0.51697 0.36756 0.73054-0.87996
  10   2   2  271.34  531.88   1 0.35813 0.38893-0.53721 0.68662 0.76363-0.61422
  10  -2   2  625.58  458.53   1 0.12733 0.61973-0.56567 0.41626 0.81473-0.66532
   2   2  10  356.30  280.09   1-0.66555 0.81504-0.41568 0.56517 0.61987 0.12758
   2 -10   2   58.39  197.11   1-0.66888 0.81837-0.41390-0.33354 0.61747-0.46798
   2  -2  10  117.41  417.53   1-0.80271 0.95220-0.32690 0.17741 0.49878 0.24866
  -2 -10   2  584.41  382.96   1-0.95057 0.80117-0.16004-0.58694 0.26607-0.11667
  -2   2  10  871.07  426.93   1-0.96059 0.81120-0.14107 0.29046 0.23947 0.50752
  -2  -2  10  770.72  642.12   1-0.97680 0.82740-0.10389-0.04550 0.18723 0.55975
   4 -10  -2 2074.51 1237.84   1-0.62556 0.92455-0.59865-0.14882-0.50028 0.35078
  -4 -10   2  541.19  402.07   1-0.85495 0.55596-0.20205-0.54543-0.47772 0.62722
  -4 -10  -2 1810.18 1098.87   1-0.90143 0.60244-0.00133-0.74615-0.43291 0.28341
  -2  -4 -10 1084.76  573.01   1-0.90546 0.75596 0.22741-0.52640-0.35836-0.38912
 -10  -2  -4 1256.13  771.11   1-0.60017-0.14730 0.79960-0.94909-0.02058-0.27840
 -10   2  -4 1133.81  770.25   1-0.32455-0.42284 0.93279-0.78331 0.15669-0.45565
 -10   2   4  765.35  534.42   1-0.15960-0.58779 0.95660-0.80712 0.24378 0.05516
  -4  10  -2  619.89  490.57   1 0.48045-0.77941 0.73600 0.01139 0.47692-0.62640
  -2   4 -10  950.67  832.47   1 0.36079-0.51030 0.92006-0.62103-0.15268-0.59489
   2   4 -10   91.16  505.17   1 0.35933-0.20981 0.93320-0.63417-0.00340-0.74417
   4  10  -2  409.14  437.23   1 0.17331 0.12571 0.54348 0.20409 0.82132-0.97084
  -4  10   2 1345.47  765.19   1 0.06768-0.36671 0.28435 0.46322 0.95632-0.80681
   4  10   2 -673.02  728.21   1 0.04811 0.25092 0.23514 0.51243 0.97076-0.82125
   2   4  10  181.65  402.38   1-0.26733 0.41685-0.60993 0.90897 0.74599 0.00158
  -2   4  10 -149.37  617.98   1-0.29347 0.14396-0.68707 0.98610 0.66468 0.08289
  10  -2  -4 1009.81  844.07   1 0.61286 0.13420-0.46076 0.31134 0.64194-0.94077
  10   2   4  361.45  355.28   1 0.24117 0.50589-0.55579 0.70521 0.79556-0.49673
  10  -2   4 1251.25  892.82   1 0.00542 0.74164-0.56786 0.41845 0.82310-0.52427
   4 -10   2  342.30  285.21   1-0.47863 0.77761-0.49487-0.25257 0.72526-0.57576
   2  -4  10 1856.01 1207.92   1-0.81523 0.96473-0.31675 0.01777 0.48481 0.26263
  -2  -4  10 -470.52  841.97   1-0.97125 0.82185-0.11781-0.18098 0.20681 0.54017
  -4 -10   2  127.44  198.52   1-0.99571 0.69691-0.03260-0.71439 0.08656 0.06283
 -10  -2   4  181.01  728.54   1-0.74296-0.00402 0.39886-0.54826-0.53749 0.83629
  -6 -10  -2  153.21  249.47   1-0.90980 0.46131 0.10305-0.85053-0.40202 0.25253
  -2  -6 -10  812.38  464.16   1-0.90977 0.76027 0.10187-0.55036-0.40240-0.34507
 -10  -2  -6 2216.51 1200.01   1-0.64374-0.10373 0.76335-0.91285-0.05360-0.39488
 -10   2  -6 1259.70 1007.51   1-0.40671-0.34076 0.90712-0.75762 0.10817-0.55666
  -6  10  -2  248.32  379.68   1 0.35226-0.80070 0.82348-0.07608 0.44473-0.59421
  -6  10   2  528.87  670.55   1 0.49507-0.94351 0.72422 0.02317 0.47999-0.33051
  -2   6 -10  -57.29  417.82   1 0.36034-0.50985 0.93212-0.48357-0.03610-0.71147
   2   6 -10 -253.63  536.18   1 0.35321-0.20369 0.92961-0.48107 0.10510-0.85268
   6  10  -2 1263.70  883.08   1 0.18524 0.26329 0.57197 0.17560 0.79908-0.94859
   6  10   2 -138.78  679.56   1 0.07008 0.37845 0.29038 0.45719 0.95433-0.80482
   2   6  10 1317.00  818.29   1-0.21995 0.36947-0.47478 0.92333 0.85217-0.10459
  -2   6  10  814.28  524.45   1-0.24493 0.09541-0.54542 0.99397 0.80157-0.05399
  10   2   6  348.75  270.60   1 0.14863 0.59843-0.56441 0.71382 0.81199-0.36375
  10  -2   6  884.70  771.49   1-0.08278 0.82985-0.56417 0.41475 0.82149-0.37325
   6 -10   2 -197.31  365.00   1-0.29490 0.74337-0.54289-0.20455 0.78631-0.63682
   2  -6  10 1012.97  765.58   1-0.80897 0.95846-0.32188-0.12658 0.49188 0.25557
  -2  -6  10 -556.68  802.76   1-0.95883 0.80944-0.14457-0.30362 0.24438 0.50261
  -6 -10   2  434.34  360.72   1-0.99656 0.54836 0.06467-0.81167-0.05180 0.20120
 -10  -2   6  264.36  587.45   1-0.84404 0.09704 0.32419-0.47359-0.42718 0.87537
 -10   2   6 2426.53 1331.97   1-0.75870 0.01170 0.38886-0.23946-0.52263 0.97083
   0 -10   4  622.76  443.56   1-0.59466 0.59466-0.63221-0.11527-0.49667 0.79566
   0 -10  -4  299.19  504.72   1-0.84154 0.84154-0.23995-0.50752-0.48396 0.18497
  -4   0 -10  593.77  320.25   1-0.74216 0.44317 0.65613-0.65613-0.13667-0.61080
 -10  -4   0 1044.63  650.13   1-0.71129-0.03619 0.69438-0.99337-0.10907 0.10907
 -10   4   0 -489.82  695.91   1-0.05181-0.69558 0.95418-0.65523 0.29468-0.29468
  -4   0 -10  678.15  471.59   1 0.31857-0.61760 0.76404-0.76404-0.56102-0.18655
   4   0 -10  459.14  573.95   1 0.35464-0.05561 0.88832-0.88832-0.29173-0.45584
   0  10  -4  410.91  397.03   1 0.24082-0.24082 0.70177 0.04580 0.67045-0.96948
   0  10   4 3031.47 1598.24   1-0.03053 0.03053 0.03401 0.71356 0.99895-0.69992
  10   4   0  384.63  553.59   1 0.61691 0.13014-0.45904 0.75787 0.63928-0.63928
  10  -4   0  652.43  441.57   1 0.20956 0.53749-0.55932 0.26049 0.80202-0.80202
   4   0  10-1120.34  485.23   1-0.58935 0.88834-0.45247 0.45247 0.66926 0.07818
   0 -10   4  -64.03  336.50   1-0.86919 0.86919-0.26707-0.48038 0.41613-0.11715
  -4   0  10 1119.80  603.04   1-0.99942 0.70062 0.00481-0.00481 0.03348 0.71350
  -2 -10   4  462.08  389.62   1-0.69566 0.54616-0.51122-0.23625-0.50467 0.80367
   2 -10  -4 1001.73  865.99   1-0.76640 0.91589-0.40105-0.34642-0.50177 0.20278
  -2 -10  -4  949.53  741.63   1-0.88603 0.73653-0.08930-0.65817-0.45493 0.15594
  -4  -2 -10  847.70  491.16   1-0.82519 0.52620 0.51927-0.66877-0.22226-0.52521
 -10  -4   2 1310.84  735.37   1-0.73926-0.00821 0.65994-0.95893-0.13401 0.28350
 -10  -4  -2  701.04  652.27   1-0.70708-0.04039 0.69921-0.99821-0.10544-0.04405
  -4   2 -10  -15.17  332.13   1-0.62841 0.32942 0.77675-0.62725-0.04177-0.70571
 -10   4  -2  168.93  409.50   1-0.11829-0.62910 0.95728-0.65832 0.26383-0.41331
 -10   4   2  999.49  587.73   1-0.00580-0.74159 0.94906-0.65010 0.31503-0.16555
  -2  10  -4 1129.58  740.56   1 0.48111-0.63058 0.73548 0.01191 0.47706-0.77602
   4  -2 -10 1157.78  702.21   1 0.33367-0.03464 0.81273-0.96224-0.47762-0.26995
  -4   2 -10  674.40  550.37   1 0.34227-0.64131 0.84196-0.69244-0.41706-0.33051
   4   2 -10 1209.45  727.34   1 0.36117-0.06214 0.92486-0.77534-0.11910-0.62847
  -2  10  -4  143.87  361.97   1 0.26029-0.40981 0.74586 0.00171 0.61313-0.91216
   2  10  -4  -42.73  630.47   1 0.23150-0.08198 0.68038 0.06719 0.69533-0.99436
   2  10   4 1096.98  692.81   1-0.02288 0.17240 0.05380 0.69377 0.99828-0.69925
  -2  10   4 1296.77  774.32   1-0.02678-0.12272 0.04371 0.70386 0.99868-0.69965
   4   2  10 1651.94  916.44   1-0.28464 0.58367-0.66073 0.81025 0.69455 0.05302
  10   4  -2  782.47  674.05   1 0.72268 0.02437-0.40668 0.70551 0.55886-0.70827
  10   4   2  265.36  457.64   1 0.50749 0.23957-0.49927 0.79809 0.70226-0.55285
  10  -4  -2  598.87  525.75   1 0.38648 0.36057-0.53131 0.23248 0.75387-0.90329
  10  -4   2 -744.21  585.35   1 0.05683 0.69023-0.56798 0.26915 0.82107-0.67166
   4  -2  10  511.10  840.18   1-0.65592 0.95490-0.42074 0.27124 0.62669 0.12076
   2 -10   4  951.92  846.27   1-0.73967 0.88916-0.37211-0.37533 0.56072-0.26174
  -2 -10   4  -41.86  568.92   1-0.95376 0.80436-0.15426-0.59273 0.25796 0.04083
  -4   2  10  324.92  414.76   1-0.99872 0.69992-0.00687 0.15627 0.05008 0.69691
  -4  -2  10 1287.72  873.09   1-0.99885 0.70005-0.00514-0.14425 0.04762 0.69936
   4 -10  -4  283.00  503.54   1-0.66111 0.96010-0.55648-0.19099-0.50323 0.20424
  -4 -10  -4 1119.47  667.89   1-0.90583 0.60683 0.03777-0.78525-0.42194 0.12295
  -4  -4 -10  690.66  485.74   1-0.87732 0.57832 0.37922-0.67821-0.29410-0.45338
 -10  -4  -4  713.36  442.10   1-0.72016-0.02732 0.68389-0.98288-0.11683-0.18215
 -10   4  -4 1874.21 1030.82   1-0.20095-0.54644 0.95387-0.65491 0.22304-0.52200
 -10   4   4  -60.17  258.81   1 0.01464-0.76204 0.94600-0.64704 0.32382-0.02486
  -4  10  -4 1513.70  810.08   1 0.36260-0.66156 0.81738-0.06998 0.44765-0.74661
  -4   4 -10 -384.06  406.93   1 0.35554-0.65457 0.89211-0.59308-0.27877-0.46880
   4   4 -10 -683.10  520.08   1 0.35822-0.05919 0.93334-0.63431 0.02322-0.77080
   4  10  -4  453.68  496.52   1 0.23111 0.06791 0.67948 0.06809 0.69633-0.99536
   4  10   4 -116.48  746.07   1-0.00587 0.30490 0.09767 0.64990 0.99520-0.69616
  -4  10   4  434.78  375.06   1-0.00813-0.29089 0.09185 0.65572 0.99573-0.69670
   4   4  10  353.08  783.58   1-0.24281 0.54185-0.53938 0.83842 0.80628-0.05870
  -4   4  10 -187.65  417.12   1-0.29661-0.00241-0.69651 0.99554 0.65336 0.09421
  10  -4  -4  755.80  544.86   1 0.56938 0.17768-0.47801 0.17918 0.66880-0.96763
  10   4   4 1083.00  649.00   1 0.40511 0.34195-0.52712 0.82595 0.74700-0.44818
  10  -4   4  332.87  536.04   1-0.06209 0.80915-0.56543 0.26660 0.82245-0.52362
   4 -10   4   75.98  230.11   1-0.58101 0.88000-0.45609-0.29136 0.67408-0.37510
   4  -4  10 1649.57  833.24   1-0.68518 0.98416-0.40498 0.10600 0.60540 0.14205
  -4 -10   4   60.77  297.90   1-0.99232 0.69352-0.05102-0.69596 0.11264 0.18615
  -4  -4  10 1133.05  830.87   1-0.99613 0.69733-0.02982-0.26897 0.08263 0.66436
 -10  -4   4  959.23  742.33   1-0.81645 0.06945 0.34735-0.64615-0.46124 0.76004
  -6 -10  -4 1282.88  777.37   1-0.91020 0.46171 0.13469-0.88217-0.39163 0.09264
  -4  -6 -10 -176.20  490.03   1-0.90377 0.60478 0.24296-0.69145-0.35235-0.39512
 -10  -4  -6 1423.41  804.43   1-0.74521-0.00226 0.65206-0.95106-0.13949-0.30899
 -10   4  -6  774.77  633.51   1-0.29584-0.45154 0.93949-0.64053 0.17270-0.62114
  -6  10  -4  891.65  506.71   1 0.24349-0.69193 0.87851-0.13112 0.41099-0.70995
  -6  10   4  653.86  622.17   1 0.53215-0.98059 0.69245 0.05493 0.48714-0.18818
  -4   6 -10  601.70  462.34   1 0.36062-0.65966 0.91867-0.47012-0.16120-0.58637
   4   6 -10  -70.74  544.02   1 0.35130-0.05227 0.92736-0.47881 0.12877-0.87635
   6  10  -4  -75.03  624.31   1 0.23833 0.21021 0.69606 0.05151 0.67726-0.97629
   6  10   4 1606.87  919.83   1 0.01925 0.42929 0.16196 0.58561 0.98660-0.68757
   4   6  10 -395.44  686.00   1-0.19607 0.49510-0.40827 0.85681 0.89155-0.14397
  -4   6  10  775.39  443.39   1-0.24609-0.05293-0.54872 0.99727 0.79895-0.05138
  10   4   6 -362.32  296.30   1 0.32020 0.42685-0.54422 0.84305 0.77542-0.32718
  10  -4   6 -162.79  571.14   1-0.14560 0.89266-0.55881 0.25998 0.81640-0.36816
   6 -10   4  444.22  509.73   1-0.41253 0.86101-0.51504-0.23240 0.75135-0.45237
   4  -6  10 1690.95  932.17   1-0.68935 0.98833-0.40263-0.04583 0.60222 0.14523
  -4  -6  10 1352.29  858.43   1-0.98897 0.69017-0.06536-0.38283 0.13291 0.61408
  -6 -10   4  182.66  345.62   1-0.99952 0.55132 0.03067-0.77767-0.00330 0.30210
 -10  -4   6   26.29  557.30   1-0.89236 0.14536 0.27619-0.57499-0.35694 0.80513
   0 -10  -6   72.41  490.58   1-0.84885 0.84885-0.21984-0.52764-0.48074 0.03225
 -10  -6   0  268.87  284.58   1-0.82281 0.07533 0.52421-0.97270-0.21947 0.21947
  -6   0 -10  941.84  522.42   1-0.69233 0.24384 0.71557-0.71557-0.09289-0.65459
 -10   6   0 1327.07  635.03   1 0.05491-0.80231 0.93858-0.49014 0.34065-0.34065
   6   0 -10  787.88  684.96   1 0.35435 0.09419 0.88711-0.88711-0.29573-0.45184
   0  10  -6  559.57  509.29   1 0.29044-0.29044 0.81205-0.06447 0.50616-0.95471
  10   6   0 -334.11  372.82   1 0.17698 0.57059 0.55227-0.10372 0.81465-0.81465
   0  10   6 1541.20 1150.92   1-0.07707 0.07707-0.08755 0.83513 0.99317-0.54462
   6   0  10  385.06  421.72   1-0.28860 0.73714-0.67249 0.67249 0.68151 0.06606
  10  -6   0 -134.58  452.87   1 0.17028 0.57677-0.56286 0.11461 0.80882-0.80882
   6   0  10  611.48  523.98   1-0.40789 0.85636-0.51633 0.51633 0.75300-0.00555
   0 -10   6 1090.18  656.85   1-0.87364 0.87364-0.26244-0.48501 0.40971 0.03875
  -6   0  10 -602.15  531.44   1-0.99214 0.54395 0.08952-0.08952-0.08733 0.83432
 -10  -6   0  666.86  579.22   1-0.74610-0.00089 0.39691-0.84511-0.53459 0.53459
   2 -10  -6 1736.80  890.62   1-0.77863 0.92812-0.37883-0.36864-0.50021 0.05172
  -2 -10  -6  622.62  805.77   1-0.88915 0.73966-0.07451-0.67297-0.45149 0.00300
 -10  -6  -2 1237.30  658.50   1-0.81082 0.06334 0.54791-0.99640-0.20579 0.05630
  -6  -2 -10  997.50  567.19   1-0.78122 0.33273 0.59939-0.74889-0.17438-0.57310
  -6   2 -10  270.36  302.28   1-0.58546 0.13697 0.81064-0.66114-0.00983-0.73764
 -10   6  -2  983.08  628.75   1-0.01518-0.73221 0.95030-0.50186 0.31095-0.46042
 -10   6   2 1263.84  801.83   1 0.10501-0.85240 0.92674-0.47830 0.36071-0.21123
  -2  10  -6  944.99  619.17   1 0.31248-0.46196 0.84548-0.09808 0.43301-0.88145
  -6   2 -10 -315.84  257.68   1 0.31844-0.76699 0.76363-0.61412-0.56164-0.18593
   6  -2 -10   64.47  380.87   1 0.33240 0.11614 0.80853-0.95805-0.48557-0.26200
   6   2 -10  490.78  453.60   1 0.36115 0.08738 0.92452-0.77501-0.12170-0.62587
  -2  10  -6  378.30  446.67   1 0.30664-0.45615 0.84615-0.09857 0.43587-0.88442
   2  10  -6  444.56  419.39   1 0.28121-0.13170 0.79210-0.04452 0.54174-0.99028
  10   6  -2  412.90  336.50   1 0.23928 0.50829 0.69825-0.24970 0.67467-0.82418
  10   6   2  347.53  304.54   1 0.10852 0.63905 0.38592 0.06262 0.91612-0.76661
   2  10   6 1210.05  962.68   1-0.06691 0.21643-0.06085 0.80843 0.99590-0.54735
  -2  10   6 -281.48  628.44   1-0.07724-0.07226-0.08801 0.83559 0.99311-0.54457
   6   2  10  -45.19  578.10   1-0.25131 0.69986-0.56367 0.71319 0.78683-0.03925
  10   6   2  648.96  514.05   1 0.66425 0.08281-0.43753 0.88577 0.60607-0.45666
  10  -6  -2 -513.82  348.60   1 0.35308 0.39398-0.53820 0.08996 0.76528-0.91470
  10  -6   2 1047.88  750.23   1 0.01756 0.72950-0.56803 0.11979 0.82282-0.67340
   6  -2  10  894.27  481.86   1-0.49111 0.93959-0.49066 0.34117 0.71975 0.02769
   2 -10   6 -860.83  562.35   1-0.76580 0.91530-0.35443-0.39301 0.53657-0.08809
  -2 -10   6  395.51  252.15   1-0.94603 0.79654-0.16759-0.57985 0.27735 0.17111
  -6  -2  10 -306.19  633.00   1-0.99567 0.54747 0.07067-0.22007-0.06036 0.80736
 -10  -6   2  972.46  535.85   1-0.82059 0.07359 0.34403-0.79223-0.45636 0.60575
   4 -10  -6  -89.65  518.11   1-0.67689 0.97588-0.53639-0.21109-0.50408 0.05559
  -4 -10  -6  448.70  409.48   1-0.90658 0.60759 0.04623-0.79371-0.41947-0.02901
  -6  -4 -10  346.59  387.93   1-0.84641 0.39792 0.47093-0.76992-0.24861-0.49887
 -10  -6  -4  594.68  387.29   1-0.81224 0.06476 0.54519-0.99368-0.20738-0.09160
 -10   6  -4 -151.19  750.00   1-0.10236-0.64503 0.95701-0.50857 0.27137-0.57033
 -10   6   4 1028.45  525.70   1 0.13192-0.87931 0.91917-0.47074 0.37108-0.07212
  -4  10  -6  170.40  516.11   1 0.21058-0.50954 0.89210-0.14470 0.39975-0.84819
   6   4 -10  798.63  781.30   1 0.35836 0.09018 0.93336-0.63433 0.02020-0.76778
  10   6  -4  -19.76  201.83   1 0.28862 0.45894 0.80815-0.35960 0.51340-0.81243
   4  10  -6  137.95  414.89   1 0.27883 0.02019 0.78691-0.03933 0.55047-0.99902
   4  10   6  437.36  545.69   1-0.04817 0.34720-0.01183 0.75941 0.99876-0.55022
   6   4  10  840.65  594.33   1-0.20900 0.65755-0.44416 0.74319 0.87122-0.12364
  -6   4  10   30.55  269.30   1-0.29293-0.15560-0.68546 0.98449 0.66658 0.08099
  10  -6  -4  114.39  321.61   1 0.54868 0.19837-0.48553 0.03729 0.68058-0.97941
  10  -6   4 1050.43  684.18   1-0.09828 0.84535-0.56306 0.11482 0.82054-0.52172
   6  -4  10  -77.41  751.11   1-0.53474 0.98321-0.47485 0.17587 0.69897 0.04848
   4 -10   6 1036.68  563.41   1-0.63014 0.92912-0.43366-0.31378 0.64409-0.19561
  -4 -10   6 1094.18  694.43   1-0.98461 0.68581-0.08093-0.66605 0.15489 0.29330
  -6  -4  10  215.47  682.18   1-0.99909 0.55089 0.03953-0.33833-0.01592 0.76292
 -10  -6   4  105.03  256.50   1-0.88534 0.13834 0.28390-0.73210-0.36819 0.66699
   1 -11   1  283.16  585.62   1-0.68475 0.75950-0.52601-0.29621-0.50439 0.57914
   1 -11  -1  168.22  513.94   1-0.74356 0.81831-0.43971-0.38251-0.50374 0.42900
  -1 -11   1 -207.58  473.19   1-0.77067 0.69592-0.39342-0.42881-0.50127 0.57602
  -1 -11  -1 -224.57  539.74   1-0.81759 0.74285-0.29884-0.52339-0.49216 0.41741
 -11  -1  -1  643.83  479.72   1-0.50089-0.32134 0.86414-0.93889 0.04862-0.12337
 -11  -1   1 1421.63  720.91   1-0.49194-0.33028 0.86891-0.94366 0.05451 0.02023
 -11   1  -1 -156.66  779.15   1-0.34670-0.47543 0.92684-0.85210 0.14407-0.21881
 -11   1   1 -171.40  557.40   1-0.31836-0.50377 0.93433-0.85959 0.16018-0.08544
  -1  -1 -11  130.20  544.62   1 0.32660-0.40136 0.78962-0.86438-0.51944-0.30289
   1  -1 -11 -490.36  517.83   1 0.33606-0.26131 0.82072-0.89548-0.46202-0.36031
  -1   1 -11  697.03  772.69   1 0.34760-0.42236 0.86099-0.78623-0.37129-0.45104
   1   1 -11 1133.86  753.96   1 0.35362-0.27886 0.88411-0.80935-0.30544-0.51689
  -1  11  -1  578.44  433.17   1 0.15909-0.23385 0.50931 0.31302 0.84574-0.92050
   1  11  -1  406.80  312.33   1 0.14819-0.07343 0.48294 0.33938 0.86301-0.93777
  -1  11   1  503.86  482.94   1 0.09043-0.16519 0.34112 0.48121 0.93565-0.86089
   1  11   1 1272.92  731.11   1 0.08383-0.00907 0.32469 0.49763 0.94209-0.86733
  11   1  -1   32.74  603.77   1 0.52554 0.29623-0.49344 0.56815 0.69304-0.76775
  11  -1  -1  927.55  700.58   1 0.43722 0.38455-0.51929 0.44458 0.73428-0.80899
  11   1   1  646.10  603.51   1 0.39758 0.42418-0.52884 0.60355 0.74982-0.67512
  11  -1   1  544.41  631.39   1 0.29676 0.52501-0.54808 0.47337 0.78200-0.70730
   1   1  11   64.28  449.01   1-0.78240 0.85715-0.34246 0.41720 0.52015 0.30204
   1  -1  11 -389.63  618.34   1-0.83131 0.90605-0.30304 0.22830 0.46592 0.35628
  -1   1  11  481.73  325.06   1-0.90743 0.83269-0.22363 0.29838 0.35573 0.46646
  -1  -1  11  397.36  397.69   1-0.92858 0.85384-0.19500 0.12026 0.31575 0.50645
   3 -11   1   46.59  444.15   1-0.57921 0.80346-0.64801-0.17421-0.49454 0.56929
   3 -11  -1  289.39  536.53   1-0.64551 0.86976-0.57549-0.24673-0.50210 0.42736
  -3 -11   1  366.62  443.95   1-0.83294 0.60869-0.26222-0.56000-0.48728 0.56203
  -3 -11  -1 1164.34  847.97   1-0.86631 0.64206-0.16599-0.65623-0.47111 0.39636
 -11  -1  -3  890.41  737.40   1-0.53005-0.29217 0.84746-0.92221 0.02905-0.25330
 -11   1  -3 1112.67  667.44   1-0.39381-0.42841 0.91184-0.83709 0.11594-0.34019
 -11   1   3 -881.27  436.41   1-0.31600-0.50613 0.93491-0.86017 0.16150 0.06271
  -1   3 -11  669.67  789.41   1 0.35825-0.43301 0.90459-0.68031-0.23101-0.59132
   1   3 -11 -315.91  516.90   1 0.36061-0.28585 0.91856-0.69429-0.16184-0.66048
  -3  11  -1  656.07  376.72   1 0.18364-0.40792 0.56815 0.25417 0.80216-0.87692
   3  11  -1 1465.01  922.89   1 0.14827 0.07599 0.48315 0.33918 0.86288-0.93764
  -3  11   1 -416.09  375.82   1 0.11118-0.33545 0.39247 0.42986 0.91301-0.83826
   3  11   1 1543.96  870.52   1 0.08829 0.13597 0.33581 0.48652 0.93777-0.86302
   1   3  11  901.07  718.38   1-0.29469 0.36945-0.69074 0.91501 0.66032 0.16201
  -1   3  11  -26.06  585.51   1-0.30640 0.23164-0.72625 0.95052 0.61536 0.20697
  11   1  -3  503.05  591.99   1 0.65272 0.16904-0.44303 0.51774 0.61454-0.83866
  11  -1  -3  939.35  665.69   1 0.58216 0.23961-0.47315 0.39844 0.66121-0.88533
  11   1   3  614.91  574.16   1 0.28045 0.54131-0.55055 0.62525 0.78628-0.56216
  11  -1   3  343.32  303.06   1 0.17323 0.64853-0.56262 0.48792 0.80835-0.58423
   1  -3  11  610.66  528.07   1-0.84880 0.92355-0.28713 0.06289 0.44393 0.37827
  -1  -3  11 1024.08  730.57   1-0.93206 0.85731-0.18986-0.03436 0.30856 0.51364
  -5 -11   1  -83.61  370.13   1-0.87217 0.49843-0.14547-0.67675-0.46706 0.54181
  -5 -11  -1 1287.79  729.04   1-0.89334 0.51960-0.05281-0.76941-0.44624 0.37149
 -11  -1  -5 -691.71  703.42   1-0.57340-0.24882 0.81927-0.89401-0.00116-0.37257
 -11   1  -5 2255.97 1144.96   1-0.45452-0.36770 0.88726-0.81251 0.07860-0.45234
  -5  11  -1  582.54  590.17   1 0.46031-0.83401 0.75158 0.07055 0.47247-0.54721
  -5  11   1  779.77  704.49   1 0.52874-0.90244 0.69550 0.12663 0.48652-0.41178
  -1   5 -11  356.41  485.42   1 0.36120-0.43595 0.92579-0.55200-0.11154-0.71079
   1   5 -11  132.86  484.44   1 0.36051-0.28575 0.93175-0.55796-0.04322-0.77911
   5  11  -1 1271.31  798.25   1 0.15736 0.21642 0.50513 0.31720 0.84857-0.92333
   5  11   1  844.12  552.91   1 0.10178 0.27200 0.36927 0.45306 0.92372-0.84897
   1   5  11  948.86  925.34   1-0.25349 0.32825-0.56992 0.94371 0.78161 0.04071
  -1   5  11  699.41  592.06   1-0.26570 0.19094-0.60517 0.97896 0.75044 0.07189
  11  -1  -5  -78.11  487.44   1 0.71788 0.10389-0.40942 0.33471 0.56304-0.93657
  11   1   5  200.00  283.32   1 0.18357 0.63819-0.56176 0.63647 0.80667-0.43313
  11  -1   5 1210.57  719.17   1 0.07491 0.74685-0.56766 0.49295 0.81984-0.44631
   1  -5  11 1032.79  682.88   1-0.84762 0.92237-0.28824-0.08547 0.44547 0.37673
  -1  -5  11 1537.19  956.76   1-0.92444 0.84970-0.20094-0.17278 0.32405 0.49814
 -11  -1   5  105.32  616.99   1-0.76756-0.05413 0.38301-0.45771-0.51395 0.88745
   1 -11   3  658.80  607.78   1-0.59260 0.66735-0.63434-0.18788-0.49640 0.72064
  -1 -11   3  415.09  437.12   1-0.68921 0.61446-0.52003-0.30219-0.50452 0.72877
   1 -11  -3  479.93  598.07   1-0.77832 0.85306-0.37941-0.44281-0.50026 0.27601
  -1 -11  -3  966.68  715.49   1-0.84278 0.76803-0.23662-0.58560-0.48344 0.25920
 -11  -3  -1 -495.26  601.97   1-0.64728-0.17494 0.76016-0.98440-0.05637-0.01837
 -11  -3   1 -393.68  423.59   1-0.65596-0.16626 0.75213-0.97638-0.06322 0.13797
 -11   3  -1 1484.39  794.34   1-0.20508-0.61705 0.95348-0.72926 0.22092-0.29566
 -11   3   1 1290.65  903.63   1-0.16212-0.66000 0.95649-0.73227 0.24254-0.16780
  -3   1 -11   80.35  507.05   1 0.33604-0.56031 0.82064-0.74588-0.46219-0.36014
   3  -1 -11  264.95  509.18   1 0.34082-0.11654 0.83690-0.91166-0.42828-0.39405
   3   1 -11 1314.60  771.64   1 0.35632-0.13205 0.89553-0.82077-0.26655-0.55577
  -1  11  -3 -200.03  474.21   1 0.22306-0.29782 0.66086 0.16147 0.71659-0.94086
   1  11  -3  710.74  432.08   1 0.20982-0.13506 0.62999 0.19234 0.74771-0.97198
   1  11   3  838.20  655.68   1 0.02417 0.05058 0.17449 0.64784 0.98436-0.76008
  -1  11   3 -101.45  608.59   1 0.02606-0.10082 0.17930 0.64303 0.98344-0.75917
   3   1  11  906.76  733.11   1-0.31071 0.53498-0.73952 0.81428 0.59712 0.22521
  11   3  -1 1360.91  982.45   1 0.62645 0.19531-0.45493 0.67905 0.63291-0.70762
  11   3   1   99.83  496.26   1 0.51678 0.30498-0.49630 0.72042 0.69757-0.62286
  11  -3  -1  690.12  609.49   1 0.36799 0.45377-0.53522 0.31110 0.76033-0.83504
  11  -3   1  528.61  573.62   1 0.21986 0.60190-0.55824 0.33412 0.80001-0.72530
   3   1  11 -618.46  361.35   1-0.61602 0.84025-0.44039 0.51514 0.65311 0.16908
   3  -1  11  649.62  525.68   1-0.69459 0.91883-0.39965 0.32490 0.59817 0.22402
   1 -11   3  591.48  456.24   1-0.75238 0.82713-0.36368-0.45851 0.54922-0.32498
  -1 -11   3  238.17  301.91   1-0.87982 0.80508-0.25584-0.56635 0.40055-0.17632
  -3   1  11  334.41  357.50   1-0.97661 0.75251-0.10439 0.17909 0.18794 0.63375
  -3  -1  11  758.51  713.18   1-0.98144 0.75734-0.09085 0.01616 0.16887 0.65281
   3 -11  -3 1903.83 1141.79   1-0.68759 0.91184-0.52221-0.30001-0.50448 0.28023
  -3 -11   3 1114.22  644.50   1-0.76704 0.54280-0.39990-0.42232-0.50170 0.72595
  -3 -11  -3  247.65  537.71   1-0.88211 0.65786-0.10656-0.71566-0.45882 0.23458
  -3  -3 -11  965.20  549.30   1-0.89032 0.66608 0.32562-0.54986-0.31826-0.50396
 -11  -3  -3  -67.24  581.65   1-0.65881-0.16342 0.74945-0.97369-0.06548-0.15876
 -11   3  -3  732.45  465.09   1-0.26595-0.55618 0.94527-0.72105 0.18898-0.41320
 -11   3   3  -97.04  502.51   1-0.14239-0.67974 0.95713-0.73291 0.25222-0.02800
  -3  11  -3  650.48  381.87   1 0.48283-0.70705 0.73411 0.08802 0.47743-0.70165
  -3   3 -11  -92.98  488.93   1 0.35166-0.57593 0.87631-0.65204-0.32924-0.49308
   3   3 -11  503.37  529.05   1 0.36115-0.13688 0.92453-0.70025-0.12169-0.70064
  -3  11  -3  449.60  326.75   1 0.24770-0.47198 0.71745 0.10488 0.65107-0.87534
   3  11  -3 1361.62  775.44   1 0.20642 0.01784 0.62202 0.20031 0.75529-0.97956
  -3  11   3  960.24  519.38   1 0.04116-0.26544 0.21760 0.60473 0.97516-0.75089
   3  11   3 -411.29  706.50   1 0.03269 0.19158 0.19613 0.62620 0.98003-0.75575
   3   3  11 1628.57 1086.15   1-0.27611 0.50038-0.63557 0.85984 0.72097 0.10136
  11  -3  -3  233.29  498.64   1 0.52640 0.29537-0.49316 0.26904 0.69259-0.91671
  11   3   3  653.94  579.81   1 0.41233 0.40943-0.52543 0.74955 0.74424-0.52012
  11  -3   3 1609.78 1101.87   1 0.09418 0.72758-0.56711 0.34299 0.81823-0.59411
   3 -11   3  572.75  527.20   1-0.59166 0.81590-0.45146-0.37073 0.66791-0.44367
   3  -3  11 -196.53  580.06   1-0.73077 0.95501-0.37782 0.15359 0.56851 0.25368
  -3 -11   3 1053.56  613.40   1-0.95914 0.73505-0.14396-0.67773 0.24352-0.01943
  -3  -3  11  323.21  432.50   1-0.97912 0.75502-0.09756-0.12653 0.17832 0.64337
   1 -11  -5   88.84  570.87   1-0.79569 0.87044-0.34572-0.47650-0.49733 0.12359
  -1 -11  -5 -618.49  500.25   1-0.85414 0.77940-0.20446-0.61776-0.47814 0.10440
  -5  -1 -11  591.19  298.42   1-0.79611 0.42237 0.57459-0.64934-0.18981-0.63241
 -11  -5   1  435.05  273.71   1-0.78520-0.03702 0.59296-0.96670-0.17844 0.25319
 -11  -5  -1 -177.94  499.15   1-0.76717-0.05505 0.62106-0.99480-0.16039 0.08565
 -11   5  -1  462.60  511.45   1-0.08979-0.73234 0.95658-0.58288 0.27726-0.35200
 -11   5   1  832.47  518.34   1-0.03890-0.78323 0.95299-0.57929 0.30047-0.22573
  -1  11  -5  266.50  242.40   1 0.45563-0.53037 0.75509 0.06704 0.47141-0.84511
  -5   1 -11  158.54  350.53   1 0.31576-0.68955 0.75522-0.68046-0.57439-0.24794
   5  -1 -11  121.49  482.09   1 0.34183 0.03195 0.84041-0.91517-0.42054-0.40179
   5   1 -11  -72.46  531.14   1 0.35697 0.01681 0.89847-0.82371-0.25557-0.56675
  -1  11  -5  239.35  326.32   1 0.27566-0.35042 0.77996 0.04237 0.56184-0.93563
   1  11  -5  352.67  285.22   1 0.26260-0.18784 0.75101 0.07132 0.60581-0.97960
   1  11   5  859.56  540.56   1-0.02516 0.09991 0.04792 0.77441 0.99853-0.62474
  -1  11   5  716.92  422.25   1-0.02702-0.04773 0.04310 0.77923 0.99870-0.62491
   5   1  11  242.17  345.39   1-0.28604 0.65983-0.66490 0.73965 0.68998 0.13235
  11   5   1 -297.00  500.46   1 0.64571 0.17605-0.44629 0.81983 0.61957-0.54486
  11  -5  -1  520.96  537.83   1 0.32240 0.49936-0.54384 0.17031 0.77477-0.84948
  11  -5   1 1319.56  722.60   1 0.16977 0.65199-0.56290 0.18936 0.80890-0.73419
   5  -1  11  817.98  823.03   1-0.53438 0.90810-0.47499 0.40024 0.69915 0.12304
   1 -11   5   62.54  303.24   1-0.78878 0.86352-0.33768-0.48451 0.51360-0.13987
  -1 -11   5 1116.66  729.08   1-0.89052 0.81578-0.24393-0.57826 0.38399-0.01027
  -5  -1  11-1473.48  517.20   1-0.99899 0.62549-0.00312-0.07157 0.04475 0.77693
  -5   1  11  409.60  372.52   1-0.99896 0.62546-0.00355 0.07825 0.04537 0.77631
   0 -12   0  153.56  524.96   1-0.73809 0.73809-0.44849-0.44849-0.50405 0.50405
 -12   0   0 -192.04  631.75   1-0.44849-0.44849 0.88998-0.88998 0.08240-0.08240
   0   0 -12  -67.20  553.79   1 0.33803-0.33803 0.82736-0.82736-0.44854-0.44854
   0  12   0   57.25  338.80   1 0.13405-0.13405 0.44854 0.44854 0.88364-0.88364
  12   0   0  438.73  809.36   1 0.44824 0.44824-0.51642 0.51642 0.72965-0.72965
   0   0  12  459.38  324.63   1-0.84529 0.84529-0.29042 0.29042 0.44847 0.44847
   2 -12   0 1506.77  973.87   1-0.65060 0.80010-0.56938-0.32759-0.50250 0.50250
  -2 -12   0 -464.60  444.97   1-0.80484 0.65535-0.32680-0.57017-0.49539 0.49539
 -12   0  -2  257.65  388.61   1-0.47217-0.42480 0.87892-0.87892 0.06734-0.21684
 -12   0   2 1163.77  629.34   1-0.44706-0.44991 0.89061-0.89061 0.08330 0.06619
   0   2 -12  274.90  525.75   1 0.35293-0.35293 0.88134-0.73182-0.31411-0.58297
  -2  12   0 1489.92  820.03   1 0.14941-0.29893 0.48590 0.41118 0.86114-0.86114
   2  12   0 1553.70 1050.95   1 0.13026 0.01925 0.43929 0.45779 0.88884-0.88884
  12   0  -2  737.51  810.05   1 0.57191 0.32456-0.47706 0.47706 0.66732-0.81673
  12   0   2  924.77  665.80   1 0.33204 0.56443-0.54214 0.54214 0.77189-0.62248
   0  -2  12  290.32  500.60   1-0.86901 0.86902-0.26725 0.11776 0.41638 0.48055
   0 -12   2 1576.40  917.47   1-0.67029 0.67029-0.54490-0.35207-0.50376 0.65326
   0 -12  -2  205.51  506.79   1-0.77929 0.77929-0.37759-0.51938-0.50012 0.35062
 -12  -2   0  795.45  525.05   1-0.59488-0.30209 0.80363-0.95313-0.01669 0.01669
 -12   2   0  297.18  291.44   1-0.30463-0.59224 0.93756-0.78808 0.16784-0.16784
  -2   0 -12  783.86  590.35   1 0.32730-0.47681 0.79187-0.79187-0.51555-0.38153
   2   0 -12  469.70  575.13   1 0.34393-0.19442 0.84778-0.84778-0.40368-0.49341
   0  12  -2 1082.40  623.63   1 0.19346-0.19346 0.59146 0.30562 0.78277-0.93228
   0  12   2 -277.75  568.61   1 0.07499-0.07499 0.30264 0.59444 0.95014-0.80063
  12   2   0  798.78  610.22   1 0.54200 0.35447-0.48786 0.63728 0.68426-0.68426
  12  -2   0 -231.20  537.09   1 0.37161 0.52486-0.53448 0.38506 0.75910-0.75910
   2   0  12  789.82  563.49   1-0.71674 0.86623-0.38655 0.38655 0.58038 0.31655
  -2   0  12 -377.82  477.19   1-0.93359 0.78409-0.18756 0.18756 0.30533 0.59161
   2 -12   2  729.19  632.13   1-0.57556 0.72505-0.65166-0.24531-0.49401 0.64351
   2 -12  -2 -140.03  563.82   1-0.69952 0.84902-0.50587-0.39111-0.50473 0.35524
  -2 -12   2 1738.60  894.82   1-0.74787 0.59838-0.43267-0.46431-0.50346 0.65295
  -2 -12  -2  159.25  525.62   1-0.83657 0.68708-0.25298-0.64399-0.48593 0.33644
 -12  -2  -2  704.39  522.79   1-0.60262-0.29435 0.79770-0.94720-0.02239-0.12710
 -12   2  -2  899.94  507.59   1-0.34306-0.55380 0.92786-0.77838 0.14616-0.29564
 -12   2   2  309.97  625.46   1-0.28685-0.61002 0.94135-0.79188 0.17764-0.02816
   2  -2 -12 -105.80  444.63   1 0.32108-0.17156 0.77196-0.92148-0.54861-0.34848
  -2   2 -12  280.03  500.73   1 0.34568-0.49520 0.85403-0.70452-0.38874-0.50835
   2   2 -12 1389.71  951.51   1 0.35643-0.20692 0.89603-0.74651-0.26472-0.63237
  -2  12  -2  666.64  419.81   1 0.21102-0.36054 0.63280 0.26429 0.74500-0.89451
   2  12  -2  281.00  366.81   1 0.18657-0.03705 0.57512 0.32197 0.79650-0.94602
  -2  12   2  -57.86  500.61   1 0.08647-0.23599 0.33128 0.56580 0.93955-0.79004
   2  12   2  278.24  415.07   1 0.07497 0.07453 0.30261 0.59448 0.95016-0.80064
   2   2  12 1462.57  853.41   1-0.29987 0.44939-0.70637 0.85589 0.64117 0.25591
  12   2  -2 1018.18  677.35   1 0.64995 0.24652-0.44433 0.59374 0.61654-0.76595
  12  -2  -2  550.23  575.43   1 0.50699 0.38949-0.49943 0.35001 0.70251-0.85193
  12   2   2  710.53  575.95   1 0.43731 0.45916-0.51926 0.66868 0.73424-0.58483
  12  -2   2 1276.70  760.78   1 0.24832 0.64815-0.55491 0.40550 0.79397-0.64456
   2  -2  12  414.14  348.32   1-0.76146 0.91095-0.35747 0.20798 0.54072 0.35622
  -2  -2  12 1109.62  544.05   1-0.94177 0.79228-0.17469 0.02520 0.28731 0.60963
;
_shelx_hkl_checksum   65200
