# Supplementary material for: Anomalously rotary polarization discovered in homochiral organic ferroelectrics
Source: Nat Commun. 2016 Nov 23;7:13635. doi: 10.1038/ncomms13635 (PMC5494196; doi:10.1038/ncomms13635)
Supplement: Supplementary Data 3 — The crystallographic information file for (R)-(-)-3-hydroxlyquinuclidinium bromide [file ncomms13635-s4.cif]

 
data_1
 
_audit_creation_method            'SHELXL-2014/7'
_shelx_SHELXL_version_number      '2014/7'
_chemical_name_systematic         ?
_chemical_name_common             ?
_chemical_melting_point           ?
_chemical_formula_moiety          ?
_chemical_formula_sum
 'C7 H14 Br N O' 
_chemical_formula_weight          208.10

loop_
 _atom_type_symbol
 _atom_type_description
 _atom_type_scat_dispersion_real
 _atom_type_scat_dispersion_imag
 _atom_type_scat_source
 'C'  'C'   0.0033   0.0016
 'International Tables Vol C Tables 4.2.6.8 and 6.1.1.4'
 'H'  'H'   0.0000   0.0000
 'International Tables Vol C Tables 4.2.6.8 and 6.1.1.4'
 'N'  'N'   0.0061   0.0033
 'International Tables Vol C Tables 4.2.6.8 and 6.1.1.4'
 'O'  'O'   0.0106   0.0060
 'International Tables Vol C Tables 4.2.6.8 and 6.1.1.4'
 'Br'  'Br'  -0.2901   2.4595
 'International Tables Vol C Tables 4.2.6.8 and 6.1.1.4'
 
_space_group_crystal_system       tetragonal
_space_group_IT_number            76
_space_group_name_H-M_alt         'P 41'
_space_group_name_Hall            'P 4w'
 
_shelx_space_group_comment
;
The symmetry employed for this shelxl refinement is uniquely defined
by the following loop, which should always be used as a source of
symmetry information in preference to the above space-group names.
They are only intended as comments.
;
 
loop_
 _space_group_symop_operation_xyz
 'x, y, z'
 '-x, -y, z+1/2'
 '-y, x, z+1/4'
 'y, -x, z+3/4'
 
_cell_length_a                    6.8541(10)
_cell_length_b                    6.8541(10)
_cell_length_c                    18.776(4)
_cell_angle_alpha                 90
_cell_angle_beta                  90
_cell_angle_gamma                 90
_cell_volume                      882.1(3)
_cell_formula_units_Z             4
_cell_measurement_temperature     293(2)
_cell_measurement_reflns_used     5588
_cell_measurement_theta_min       3.01
_cell_measurement_theta_max       27.44
 
_exptl_crystal_description        block
_exptl_crystal_colour             colorless
_exptl_crystal_density_meas       ?
_exptl_crystal_density_method     ?
_exptl_crystal_density_diffrn     1.567          
_exptl_crystal_F_000              424
_exptl_transmission_factor_min    ?
_exptl_transmission_factor_max    ?
_exptl_crystal_size_max           0.22
_exptl_crystal_size_mid           0.18
_exptl_crystal_size_min           0.15
_exptl_absorpt_coefficient_mu     4.599
_shelx_estimated_absorpt_T_min    ?
_shelx_estimated_absorpt_T_max    ?
_exptl_absorpt_correction_type   multi-scan
_exptl_absorpt_correction_T_min   0.7441
_exptl_absorpt_correction_T_max   1.0000
_exptl_absorpt_process_details    ?
_exptl_absorpt_special_details    ?
_diffrn_ambient_temperature       293(2)
_diffrn_radiation_wavelength      0.71073
_diffrn_radiation_type            MoK\a
_diffrn_source                    ?
_diffrn_measurement_device_type   'Rigaku saturn 724'
_diffrn_measurement_method        ?
_diffrn_detector_area_resol_mean  ?
_diffrn_reflns_number             6125
_diffrn_reflns_av_unetI/netI      0.0743
_diffrn_reflns_av_R_equivalents   0.0564
_diffrn_reflns_limit_h_min        -8
_diffrn_reflns_limit_h_max        8
_diffrn_reflns_limit_k_min        -8
_diffrn_reflns_limit_k_max        6
_diffrn_reflns_limit_l_min        -24
_diffrn_reflns_limit_l_max        22
_diffrn_reflns_theta_min          3.164
_diffrn_reflns_theta_max          27.473
_diffrn_reflns_theta_full         25.242
_diffrn_measured_fraction_theta_max   0.999
_diffrn_measured_fraction_theta_full  0.999
_diffrn_reflns_Laue_measured_fraction_max    0.999
_diffrn_reflns_Laue_measured_fraction_full   0.999
_diffrn_reflns_point_group_measured_fraction_max   0.990
_diffrn_reflns_point_group_measured_fraction_full  0.994
_reflns_number_total              2000
_reflns_number_gt                 1614
_reflns_threshold_expression      'I > 2\s(I)'
_reflns_Friedel_coverage          0.925
_reflns_Friedel_fraction_max      0.981
_reflns_Friedel_fraction_full     0.988
 
_reflns_special_details
;
 Reflections were merged by SHELXL according to the crystal
 class for the calculation of statistics and refinement.
 
 _reflns_Friedel_fraction is defined as the number of unique
 Friedel pairs measured divided by the number that would be
 possible theoretically, ignoring centric projections and
 systematic absences.
;
 
_computing_data_collection        ?
_computing_cell_refinement        ?
_computing_data_reduction         ?
_computing_structure_solution     ?
_computing_structure_refinement 'SHELXL-2014/7 (Sheldrick, 2014)'
_computing_molecular_graphics     ?
_computing_publication_material   ?
_refine_special_details           ?
_refine_ls_structure_factor_coef  Fsqd
_refine_ls_matrix_type            full
_refine_ls_weighting_scheme       calc
_refine_ls_weighting_details
'w=1/[\s^2^(Fo^2^)+0.3091P] where P=(Fo^2^+2Fc^2^)/3'
_atom_sites_solution_primary      ?
_atom_sites_solution_secondary    ?
_atom_sites_solution_hydrogens    mixed
_refine_ls_hydrogen_treatment     mixed
_refine_ls_extinction_method      'SHELXL-2014/7 (Sheldrick 2014'
_refine_ls_extinction_coef        0.041(3)
_refine_ls_extinction_expression
 'Fc^*^=kFc[1+0.001xFc^2^\l^3^/sin(2\q)]^-1/4^'
_refine_ls_abs_structure_details
;
 Flack x determined using 581 quotients [(I+)-(I-)]/[(I+)+(I-)]
 (Parsons, Flack and Wagner, Acta Cryst. B69 (2013) 249-259).
;
_refine_ls_abs_structure_Flack    0.074(17)
_chemical_absolute_configuration  syn
_refine_ls_number_reflns          2000
_refine_ls_number_parameters      97
_refine_ls_number_restraints      2
_refine_ls_R_factor_all           0.0652
_refine_ls_R_factor_gt            0.0473
_refine_ls_wR_factor_ref          0.0851
_refine_ls_wR_factor_gt           0.0809
_refine_ls_goodness_of_fit_ref    1.134
_refine_ls_restrained_S_all       1.134
_refine_ls_shift/su_max           0.000
_refine_ls_shift/su_mean          0.000
 
loop_
 _atom_site_label
 _atom_site_type_symbol
 _atom_site_fract_x
 _atom_site_fract_y
 _atom_site_fract_z
 _atom_site_U_iso_or_equiv
 _atom_site_adp_type
 _atom_site_occupancy
 _atom_site_site_symmetry_order  
 _atom_site_calc_flag
 _atom_site_refinement_flags_posn
 _atom_site_refinement_flags_adp
 _atom_site_refinement_flags_occupancy
 _atom_site_disorder_assembly
 _atom_site_disorder_group
Br1 Br 0.85228(11) 0.54767(10) 0.17242(4) 0.0503(3) Uani 1 1 d . . . . .
N1 N 0.5576(9) -0.0870(8) 0.1882(3) 0.0399(14) Uani 1 1 d D . . . .
O1 O 0.0846(8) -0.0530(8) 0.1391(3) 0.0653(16) Uani 1 1 d . . . . .
H1 H 0.0655 -0.1705 0.1350 0.098 Uiso 1 1 calc R U . . .
C1 C 0.6193(10) 0.0611(12) 0.2411(4) 0.0431(17) Uani 1 1 d . . . . .
H1A H 0.7353 0.1282 0.2245 0.052 Uiso 1 1 calc R U . . .
H1B H 0.6489 -0.0009 0.2862 0.052 Uiso 1 1 calc R U . . .
C2 C 0.4164(12) 0.1770(11) 0.1198(4) 0.051(2) Uani 1 1 d . . . . .
H2A H 0.3258 0.1755 0.0801 0.061 Uiso 1 1 calc R U . . .
H2B H 0.4942 0.2949 0.1166 0.061 Uiso 1 1 calc R U . . .
C3 C 0.4502(11) 0.2073(10) 0.2503(4) 0.0472(18) Uani 1 1 d . . . . .
H3A H 0.3865 0.1867 0.2958 0.057 Uiso 1 1 calc R U . . .
H3B H 0.4998 0.3398 0.2490 0.057 Uiso 1 1 calc R U . . .
C4 C 0.2054(11) -0.0179(11) 0.1997(4) 0.0471(18) Uani 1 1 d . . . . .
H4 H 0.1240 -0.0128 0.2426 0.056 Uiso 1 1 calc R U . . .
C5 C 0.5465(12) 0.0020(14) 0.1161(4) 0.056(2) Uani 1 1 d . . . . .
H5A H 0.4944 -0.0917 0.0823 0.067 Uiso 1 1 calc R U . . .
H5B H 0.6757 0.0402 0.1003 0.067 Uiso 1 1 calc R U . . .
C6 C 0.3043(11) 0.1759(10) 0.1894(4) 0.049(2) Uani 1 1 d . . . . .
H6 H 0.2070 0.2807 0.1894 0.058 Uiso 1 1 calc R U . . .
C7 C 0.3640(12) -0.1711(10) 0.2096(4) 0.048(2) Uani 1 1 d . . . . .
H7A H 0.3685 -0.2120 0.2590 0.058 Uiso 1 1 calc R U . . .
H7B H 0.3351 -0.2845 0.1805 0.058 Uiso 1 1 calc R U . . .
H2 H 0.631(12) -0.196(8) 0.191(5) 0.09(3) Uiso 1 1 d D . . . .
 
loop_
 _atom_site_aniso_label
 _atom_site_aniso_U_11
 _atom_site_aniso_U_22
 _atom_site_aniso_U_33
 _atom_site_aniso_U_23
 _atom_site_aniso_U_13
 _atom_site_aniso_U_12
Br1 0.0495(5) 0.0459(4) 0.0555(4) 0.0020(4) 0.0055(4) 0.0061(3)
N1 0.042(3) 0.046(3) 0.031(4) 0.002(3) -0.006(3) 0.006(3)
O1 0.054(4) 0.061(4) 0.081(4) -0.006(3) -0.028(3) -0.010(3)
C1 0.042(4) 0.049(5) 0.038(4) -0.003(3) -0.011(3) -0.002(3)
C2 0.058(5) 0.045(5) 0.049(5) 0.016(4) -0.016(4) -0.002(4)
C3 0.052(5) 0.040(4) 0.050(5) -0.010(3) 0.004(4) -0.004(3)
C4 0.036(4) 0.053(5) 0.053(5) -0.003(4) 0.008(3) 0.000(3)
C5 0.060(5) 0.074(6) 0.033(4) 0.013(4) 0.008(4) -0.002(5)
C6 0.039(4) 0.039(4) 0.068(6) -0.001(4) -0.006(4) 0.008(3)
C7 0.061(5) 0.030(4) 0.054(5) 0.005(3) -0.008(4) -0.014(3)
 
_geom_special_details
;
 All esds (except the esd in the dihedral angle between two l.s. planes)
 are estimated using the full covariance matrix.  The cell esds are taken
 into account individually in the estimation of esds in distances, angles
 and torsion angles; correlations between esds in cell parameters are only
 used when they are defined by crystal symmetry.  An approximate (isotropic)
 treatment of cell esds is used for estimating esds involving l.s. planes.
;
 
loop_
 _geom_bond_atom_site_label_1
 _geom_bond_atom_site_label_2
 _geom_bond_distance
 _geom_bond_site_symmetry_2
 _geom_bond_publ_flag
N1 C1 1.481(9) . ?
N1 C5 1.488(10) . ?
N1 C7 1.501(10) . ?
O1 C4 1.427(8) . ?
C1 C3 1.541(11) . ?
C2 C5 1.496(11) . ?
C2 C6 1.516(11) . ?
C3 C6 1.534(10) . ?
C4 C6 1.504(10) . ?
C4 C7 1.523(10) . ?
 
loop_
 _geom_angle_atom_site_label_1
 _geom_angle_atom_site_label_2
 _geom_angle_atom_site_label_3
 _geom_angle
 _geom_angle_site_symmetry_1
 _geom_angle_site_symmetry_3
 _geom_angle_publ_flag
C1 N1 C5 110.1(6) . . ?
C1 N1 C7 109.7(6) . . ?
C5 N1 C7 110.8(6) . . ?
N1 C1 C3 107.8(5) . . ?
C5 C2 C6 109.8(6) . . ?
C6 C3 C1 108.4(6) . . ?
O1 C4 C6 107.9(6) . . ?
O1 C4 C7 113.2(6) . . ?
C6 C4 C7 107.6(6) . . ?
N1 C5 C2 108.4(6) . . ?
C4 C6 C2 110.1(6) . . ?
C4 C6 C3 108.8(6) . . ?
C2 C6 C3 108.1(6) . . ?
N1 C7 C4 109.5(5) . . ?
 
_refine_diff_density_max    0.365
_refine_diff_density_min   -0.413
_refine_diff_density_rms    0.074

_shelx_res_file
;

    1.res created by SHELXL-2014/7

TITL 1 in P4(1)
CELL 0.71073   6.8541   6.8541  18.7762  90.000  90.000  90.000
ZERR   4   0.0010   0.0010   0.0038   0.000   0.000   0.000
LATT -1
SYMM -X, -Y, 0.5+Z
SYMM -Y, X, 0.25+Z
SYMM Y, -X, 0.75+Z
SFAC C  H  N  O  Br
UNIT 28 56 4 4 4
L.S. 40
ACTA
BOND
FMAP 2
PLAN 20
dfix 0.89 n1 h2

WGHT    0.000000    0.309100
EXTI    0.040829
FVAR       0.40968
MOLE 1
BR1   5    0.852280    0.547671    0.172419    11.00000    0.04948    0.04594 =
         0.05551    0.00202    0.00551    0.00612
N1    3    0.557557   -0.087016    0.188232    11.00000    0.04227    0.04639 =
         0.03089    0.00180   -0.00562    0.00585
O1    4    0.084615   -0.052987    0.139113    11.00000    0.05386    0.06073 =
         0.08132   -0.00619   -0.02803   -0.00979
AFIX 147
H1    2    0.065524   -0.170550    0.134992    11.00000   -1.50000
AFIX   0
C1    1    0.619263    0.061130    0.241053    11.00000    0.04226    0.04902 =
         0.03802   -0.00274   -0.01072   -0.00218
AFIX  23
H1A   2    0.735323    0.128200    0.224485    11.00000   -1.20000
H1B   2    0.648877   -0.000936    0.286205    11.00000   -1.20000
AFIX   0
C2    1    0.416413    0.176979    0.119807    11.00000    0.05846    0.04512 =
         0.04928    0.01564   -0.01602   -0.00207
AFIX  23
H2A   2    0.325797    0.175544    0.080128    11.00000   -1.20000
H2B   2    0.494228    0.294852    0.116558    11.00000   -1.20000
AFIX   0
C3    1    0.450219    0.207304    0.250257    11.00000    0.05190    0.03998 =
         0.04959   -0.00973    0.00395   -0.00433
AFIX  23
H3A   2    0.386510    0.186664    0.295768    11.00000   -1.20000
H3B   2    0.499831    0.339801    0.249028    11.00000   -1.20000
AFIX   0
C4    1    0.205365   -0.017892    0.199718    11.00000    0.03586    0.05278 =
         0.05258   -0.00345    0.00829    0.00038
AFIX  13
H4    2    0.124009   -0.012785    0.242598    11.00000   -1.20000
AFIX   0
C5    1    0.546465    0.001973    0.116056    11.00000    0.05959    0.07433 =
         0.03309    0.01263    0.00783   -0.00210
AFIX  23
H5A   2    0.494377   -0.091705    0.082323    11.00000   -1.20000
H5B   2    0.675699    0.040153    0.100274    11.00000   -1.20000
AFIX   0
C6    1    0.304272    0.175869    0.189381    11.00000    0.03895    0.03897 =
         0.06816   -0.00123   -0.00647    0.00786
AFIX  13
H6    2    0.207023    0.280682    0.189359    11.00000   -1.20000
AFIX   0
C7    1    0.363990   -0.171070    0.209576    11.00000    0.06111    0.03015 =
         0.05406    0.00460   -0.00770   -0.01445
AFIX  23
H7A   2    0.368495   -0.211956    0.259007    11.00000   -1.20000
H7B   2    0.335055   -0.284483    0.180536    11.00000   -1.20000
AFIX   0
H2    2    0.630665   -0.196265    0.191347    11.00000    0.08979
HKLF 4

REM  1 in P4(1)
REM R1 =  0.0473 for    1614 Fo > 4sig(Fo)  and  0.0652 for all    2000 data
REM     97 parameters refined using      2 restraints

END

WGHT      0.0000      0.3044

REM Highest difference peak  0.365,  deepest hole -0.413,  1-sigma level  0.074
Q1    1   0.7405  0.5036  0.2000  11.00000  0.05    0.28
Q2    1   0.8606  0.5478  0.1102  11.00000  0.05    0.26
Q3    1   0.8640  0.5677  0.2341  11.00000  0.05    0.26
Q4    1   0.3329  0.3458  0.0740  11.00000  0.05    0.26
Q5    1   0.9671  0.6255  0.1458  11.00000  0.05    0.24
Q6    1   0.8652  0.6564  0.1359  11.00000  0.05    0.24
Q7    1   0.2629  0.0026  0.0213  11.00000  0.05    0.23
Q8    1   0.5304  0.1382  0.2544  11.00000  0.05    0.23
Q9    1   0.6681  0.3103  0.0901  11.00000  0.05    0.23
Q10   1   0.4712 -0.1262  0.0904  11.00000  0.05    0.22
Q11   1   0.8104  0.0592  0.3106  11.00000  0.05    0.22
Q12   1   0.4614 -0.2621  0.0728  11.00000  0.05    0.20
Q13   1   0.9053  0.4244  0.1539  11.00000  0.05    0.20
Q14   1   0.4558  0.2342  0.1069  11.00000  0.05    0.20
Q15   1  -0.0208 -0.0681  0.2760  11.00000  0.05    0.19
Q16   1   0.1357 -0.1044  0.0621  11.00000  0.05    0.19
Q17   1   0.6145  0.1328  0.0370  11.00000  0.05    0.19
Q18   1   0.5830  0.4563  0.2233  11.00000  0.05    0.19
Q19   1   0.6831  0.1628  0.3338  11.00000  0.05    0.19
Q20   1   0.3396 -0.2452  0.2179  11.00000  0.05    0.19
;
_shelx_res_checksum    5804

_shelx_hkl_file
;
   0   0   3    0.68    0.42
   0   0   3    0.89    0.32
   0   0  -3   -0.35    0.41
   0   0   4 2316.29  198.49
   0   0  -4 2495.79  236.76
   0   0  -5   -1.19    0.82
   0   0   7    0.20    0.56
   0   0  -7    0.03    1.22
   0   0   8  416.21   28.56
   0   0  -8  562.50   43.29
   0   0   9    3.98    0.94
   0   0  -9    1.83    1.69
   0   0  10    3.54    0.99
   0   0 -10   -0.21    1.45
   0   0  11    4.18    1.06
   0   0 -11    1.55    1.64
   0   0  12  431.81   35.07
   0   0 -12  471.23   47.53
   0   0  13    2.03    1.04
   0   0 -13    1.74    1.91
   0   0 -14   -1.91    2.43
   0   0 -15   -4.50    3.13
   0   0 -16  236.92   29.25
   0   0 -17   -3.71    2.69
   0   0  18   10.27    1.96
   0   0 -18   -0.75    2.78
   0   0  19    0.94    1.78
   0   0 -19   -1.40    2.27
   0   0 -20   32.80    7.04
   0   0 -21   -4.48    3.98
   0   0 -22   -3.75    3.05
   0   0 -23    0.41    2.96
   0   0 -24    9.48    5.24
   0   1   1   57.52    1.76
   1   0   1   69.11    2.25
   0  -1   1   63.28    0.53
  -1   0   1   62.79    1.45
   0  -1   1   64.77    1.65
   0  -1  -1   71.91    1.98
   1   0  -1   57.44    1.65
   0   1  -1   65.89    1.68
  -1   0  -1   63.96    2.20
   1   0  -2   91.26    1.57
   0  -1  -2   94.88    3.41
  -1   0  -2   89.52    2.69
   0  -1  -2   97.31    3.02
   1   0  -2   95.08    2.87
   0   1  -2   97.65    2.33
   0  -1   3  205.24    6.09
   0  -1   3  184.24    6.16
  -1   0   3  172.54    2.97
   1   0   3  193.49    8.63
   1   0  -3  181.90    6.68
   1   0  -3  180.56    2.92
  -1   0  -3  177.38    6.20
   0   1  -3  162.79    5.96
   0  -1  -3  191.97    7.28
   0  -1  -3  175.73    8.45
   1   0  -4   16.40    1.03
   0   1  -4   12.86    1.00
   0  -1  -4   15.36    1.13
   0  -1  -4   16.11    1.27
  -1   0  -4   13.62    0.98
   1   0  -4   15.38    0.35
   1   0   5  341.29   24.03
   0  -1  -5  420.37   22.62
   0  -1  -5  363.36   25.78
   0   1  -5  377.27   22.16
  -1   0  -5  364.16   20.23
   1   0  -5  380.65   21.59
   1   0  -5  381.42   11.50
   1   0   6 1200.84  121.67
  -1   0  -6 1299.40  115.15
   0   1  -6 1218.79  114.79
   0  -1  -6 1271.80  108.05
   1   0  -6 1261.88   68.91
   1   0  -6 1216.74  111.22
   0  -1  -6 1200.71  127.87
   1   0   7  161.68    9.08
   0  -1  -7  146.73    8.05
   1   0  -7  142.70    8.73
  -1   0  -7  147.74    8.66
   0  -1  -7  138.70   10.46
   0   1  -7  156.94    9.60
  -1   0   8   29.32    1.30
   1   0   8   28.69    2.30
   0   1  -8   26.80    2.87
   1   0  -8   26.58    2.71
  -1   0  -8   23.27    2.64
   0  -1  -8   25.92    3.06
   0  -1  -8   28.02    2.13
  -1   0   9  301.19   14.97
   1   0   9  285.93   23.20
   0  -1  -9  310.59   20.98
  -1   0  -9  325.72   25.33
   0  -1  -9  315.58   26.35
   0   1  -9  321.23   25.16
   1   0  -9  298.82   24.40
   0  -1  10  488.46   47.63
  -1   0  10  688.92   45.07
   1   0  10  664.10   64.47
   0   1 -10  724.59   68.81
   0  -1 -10  726.00   61.31
   1   0 -10  743.67   76.04
   0  -1 -10  706.76   72.93
  -1   0 -10  691.77   67.54
  -1   0  11  117.63    6.04
   0  -1  11  110.40    7.49
   1   0  11  106.14    8.39
   0   1 -11  122.94    9.90
   1   0 -11  122.26   10.26
   0  -1 -11  125.32   10.48
   0  -1 -11  138.90    9.76
  -1   0 -11  104.02   10.13
   1   0  12   54.15    5.60
   0  -1  12   64.96    4.58
  -1   0  12   59.28    3.09
  -1   0 -12   50.87    6.19
   1   0 -12   45.17    5.15
   0   1 -12   62.21    6.29
   0  -1 -12   64.82    4.64
   0  -1 -12   52.19    5.59
  -1   0  13  111.36    6.34
   1   0  13  120.73   10.74
   0   1  13  112.99    9.17
   0  -1  13  140.76    8.94
   1   0 -13  106.65   11.31
   0   1 -13  114.18   11.64
  -1   0 -13  104.63   10.32
   0  -1 -13  100.49   10.55
   0   1  14  161.63   13.54
   0  -1  14  193.36   15.77
   1   0  14  174.55   17.49
  -1   0  14  167.21   11.12
  -1   0 -14  202.84   18.14
   0   1 -14  229.24   20.37
   1   0 -14  199.77   19.40
   0  -1 -14  207.33   19.49
   0   1  15  105.26    8.54
   1   0  15   98.70   10.37
  -1   0  15   88.15    5.88
   0  -1  15  105.06    8.70
   1   0 -15  103.75   11.64
   0  -1 -15  113.88   11.63
  -1   0 -15  105.19   11.85
   0   1 -15  129.59   11.38
   1   0  16   19.11    3.54
   0   1  16   22.14    3.12
  -1   0  16   17.46    1.87
   0  -1  16   18.63    2.86
   1   0 -16   21.10    4.10
   0  -1 -16   23.01    4.15
  -1   0 -16   17.20    3.69
   0   1 -16   26.38    3.76
   1   0  17   27.00    4.74
   0   1  17   34.20    3.73
   0  -1  17   31.98    3.74
  -1   0 -17   39.40    5.98
   1   0 -17   38.16    6.25
   0  -1 -17   27.75    5.90
   0   1 -17   22.61    5.35
   1   0  18   66.76    7.98
   0   1  18   60.23    6.67
   0  -1  18   56.18    6.12
   1   0 -18   82.49   10.75
   0   1 -18   81.26    9.57
  -1   0 -18   75.35    9.98
   0  -1 -18   64.30    9.62
   0   1  19   16.96    3.60
   1   0  19   24.47    4.12
   0  -1 -19   18.98    5.60
   1   0 -19   21.36    5.03
   0   1 -19   26.13    5.21
  -1   0 -19   22.15    4.39
   1   0  20    4.11    2.89
   0   1  20    5.48    2.44
   0  -1 -20    2.01    3.85
  -1   0 -20   14.72    3.31
   0   1 -20    6.69    3.22
   1   0 -20    4.67    4.18
   1   0  21    8.17    3.53
   0  -1 -21    4.48    3.94
   1   0 -21   17.70    4.16
   0   1 -21    6.84    4.05
  -1   0 -21   16.49    4.82
   1   0 -22   40.89    7.85
  -1   0 -22   23.27    7.31
   0  -1 -22   28.58    5.82
   0   1 -22   29.87    6.78
   0  -1 -23    1.18    3.83
   0   1 -23   -1.53    3.89
   1   0 -23    3.68    3.86
  -1   0 -23    5.62    4.07
  -1   0 -24    3.65    3.91
   0   1 -24    0.97    3.40
   1   0 -24    4.49    3.54
   0  -1 -24    1.67    4.07
  -1  -1   0 1526.90   77.29
   1  -1   0 1270.89   79.14
   1  -1   0 1359.15   70.78
  -1  -1   0 1336.86  100.18
   1  -1   0 1576.25   94.95
  -1  -1   1 1077.67   50.16
   1  -1   1 1021.62   61.97
   1  -1   1  987.27   46.24
   1  -1  -1 1057.82   49.94
  -1  -1  -1 1049.85   51.18
   1   1  -1  952.12   56.01
  -1   1  -1 1059.22   45.28
   1  -1  -1 1030.43   57.78
  -1  -1  -1  972.74   71.00
  -1  -1   2  231.20    7.44
   1  -1   2  218.80    9.75
  -1  -1  -2  218.65    7.97
  -1  -1  -2  254.80   12.10
  -1   1  -2  223.68    6.53
   1  -1  -2  225.15    8.19
   1   1  -2  216.98    6.49
   1  -1  -2  231.41    8.20
   1   1  -2  234.71    7.41
   1  -1   3  864.03   56.79
  -1  -1   3  876.15   35.77
   1   1  -3  845.48   32.80
   1  -1  -3  914.10   55.79
   1   1  -3  880.06   45.88
  -1   1  -3  889.43   42.50
  -1  -1  -3  864.24   68.83
   1  -1  -3  967.54   50.56
  -1  -1  -3  857.26   50.87
   1  -1   4  609.81   36.36
  -1  -1   4  626.24   19.28
   1   1  -4  606.11   31.36
   1  -1  -4  603.35   28.53
  -1  -1  -4  577.88   33.69
   1   1  -4  504.18   16.29
  -1   1  -4  593.67   28.45
  -1  -1  -4  592.14   43.16
   1  -1  -4  593.74   36.04
   1  -1   5 1015.20   82.24
  -1  -1   5  968.38   36.25
   1  -1  -5 1061.08   61.65
   1   1  -5  975.75   67.87
  -1  -1  -5 1000.21   75.55
   1  -1  -5  979.46   79.73
  -1   1  -5  984.21   65.35
   1   1  -5  953.87   38.01
  -1  -1  -5  984.40   88.38
  -1  -1   6  142.51    3.54
   1  -1   6  153.52    8.58
  -1   1  -6  139.65    6.96
   1   1  -6  157.01    8.01
  -1  -1  -6  162.87   10.45
   1  -1  -6  139.34    8.90
  -1  -1  -6  151.81    8.57
   1  -1  -6  158.60    6.14
   1  -1   7  271.81   15.85
  -1  -1   7  244.75    6.78
   1  -1  -7  211.45   10.65
   1  -1  -7  215.06   15.31
  -1  -1  -7  219.28   16.27
   1   1  -7  220.79   13.92
  -1  -1  -7  221.23   14.83
  -1   1  -7  223.85   13.91
   1  -1   8  268.33   17.35
  -1  -1   8  252.76    8.27
  -1  -1  -8  250.39   20.42
   1  -1  -8  226.84   11.88
  -1  -1  -8  226.65   16.96
   1   1  -8  214.74   14.66
   1  -1  -8  209.66   16.51
  -1   1  -8  227.47   15.71
   1  -1   9  484.74   43.22
  -1  -1   9  530.24   26.43
   1  -1  -9  539.50   53.74
   1   1  -9  497.94   44.05
   1  -1  -9  520.89   33.80
  -1  -1  -9  605.51   55.43
  -1  -1  -9  501.01   46.84
  -1   1  -9  490.77   43.27
  -1  -1  10  110.34    4.48
   1  -1  10  111.45    8.19
  -1   1 -10   95.59    7.85
   1  -1 -10   94.85    5.09
   1   1 -10  106.09    8.89
   1  -1 -10   94.08    9.57
  -1  -1 -10   91.70    8.21
  -1  -1  11   74.80    3.48
   1   1  11   73.93    5.86
   1  -1  11   72.63    5.47
   1  -1 -11   63.89    3.71
   1   1 -11   80.45    7.13
   1  -1 -11   65.71    5.98
  -1   1 -11   64.34    5.26
  -1  -1 -11   60.90    5.85
   1   1  12  281.23   23.22
   1  -1  12  296.15   24.50
  -1  -1  12  310.00   16.29
   1  -1 -12  235.50   23.65
  -1  -1 -12  244.73   24.30
  -1   1 -12  244.23   22.26
   1  -1 -12  256.27   18.22
   1   1 -12  238.24   24.18
   1  -1  13   98.17    8.50
  -1  -1  13   94.89    5.26
   1   1  13   95.42    8.43
   1   1 -13   74.98    7.50
  -1   1 -13   76.00    7.46
  -1  -1 -13   80.81    8.12
   1  -1 -13   85.56    5.94
   1  -1 -13   76.95    8.17
  -1  -1  14   38.06    2.80
   1  -1  14   37.08    4.82
   1   1  14   46.76    5.06
  -1   1 -14   34.56    4.54
  -1  -1 -14   33.43    5.61
   1  -1 -14   42.50    6.32
   1   1 -14   41.92    4.85
  -1   1  15   58.91    5.00
   1   1  15   66.05    7.02
  -1  -1  15   57.85    3.85
   1  -1  15   62.54    7.04
  -1  -1 -15   62.22    8.34
   1   1 -15   65.40    7.35
   1  -1 -15   73.50    9.14
  -1   1 -15   67.01    8.01
  -1   1  16  131.68    9.67
   1   1  16  159.87   15.71
   1  -1  16  167.95   15.28
   1  -1 -16  147.00   16.42
   1   1 -16  145.35   15.97
  -1   1 -16  121.10   13.66
  -1  -1 -16  119.61   14.58
  -1   1  17   13.82    2.21
   1  -1  17   12.58    3.79
   1   1  17   17.35    3.42
   1   1 -17   12.47    4.09
   1  -1 -17   16.09    4.53
  -1   1 -17    8.85    3.92
  -1  -1 -17   14.75    4.40
   1  -1  18   18.35    3.79
   1   1  18   11.52    3.50
  -1   1 -18   12.84    4.13
   1   1 -18   12.58    4.37
   1  -1 -18   10.85    3.78
  -1  -1 -18    9.69    4.09
   1   1  19   22.38    4.64
   1  -1  19   31.64    5.04
   1  -1 -19   24.74    7.01
  -1   1 -19   26.15    4.90
   1   1 -19   25.24    6.20
  -1  -1 -19   29.59    5.32
   1  -1  20   19.42    4.49
   1   1  20   20.84    4.49
   1   1 -20   15.00    4.82
   1  -1 -20   23.72    5.03
  -1   1 -20   27.67    5.59
  -1  -1 -20   17.80    4.77
   1   1  21   17.64    4.49
  -1   1 -21   19.64    5.16
   1  -1 -21   22.35    6.21
   1   1 -21   11.62    5.43
  -1  -1 -21   18.97    5.79
  -1   1 -22    2.00    3.74
  -1  -1 -22    0.30    4.08
   1   1 -22    0.13    3.26
   1  -1 -22    7.08    3.54
  -1  -1 -23   10.42    4.66
  -1   1 -23   10.04    4.10
   1  -1 -23    2.95    4.46
   1   1 -23   -1.72    4.38
   1   1 -24    4.06    4.40
   1  -1 -24    0.87    3.54
  -1   1 -24    7.12    4.05
  -1  -1 -24    4.31    4.01
  -1  -2   0 1169.43   94.62
   2  -1   0 1156.57   86.57
  -2   1   0 1203.97   79.28
  -1  -2   0 1087.21   58.05
   2  -1   1  775.27   56.77
  -1  -2   1  796.44   53.60
  -1  -2   1  851.54   38.88
  -1  -2  -1  779.34   60.56
  -2   1  -1  844.16   49.42
   2  -1  -1  825.75   54.45
   2  -1  -1  812.10   48.88
   2  -1   2  181.90    9.29
  -1  -2   2  186.29    8.03
  -1  -2  -2  190.97    9.98
  -2   1  -2  173.33    7.09
   1   2  -2  171.78    5.21
  -1  -2  -2  172.91    6.59
   2  -1  -2  178.92    7.75
   2  -1  -2  183.40    8.08
   2  -1   3  607.32   45.48
  -1  -2   3  630.19   36.16
   2  -1  -3  659.13   41.03
  -2   1  -3  675.59   38.94
  -1  -2  -3  646.76   37.72
  -1  -2  -3  676.04   53.78
   1   2  -3  658.18   30.18
   2  -1  -3  684.31   36.94
   2  -1   4  853.20   67.14
  -1  -2   4  581.87   38.03
   2  -1  -4  796.17   42.78
  -1  -2  -4  771.42   51.06
   1   2  -4  761.05   39.64
  -2   1  -4  760.40   45.96
   2  -1  -4  762.80   52.87
  -1  -2  -4  826.32   67.68
  -1  -2   5  527.43   29.77
   2  -1   5  584.22   48.52
   1   2  -5  568.03   32.25
   2  -1  -5  599.46   29.87
  -1  -2  -5  577.44   39.43
   2  -1  -5  607.50   42.82
  -1  -2  -5  614.01   51.05
  -2   1  -5  571.76   35.88
  -1  -2   6   43.53    1.61
   2  -1   6   44.76    3.32
  -1  -2  -6   51.92    3.53
   2  -1  -6   44.72    3.20
  -1  -2  -6   41.42    2.96
  -2   1  -6   39.83    2.60
   1   2  -6   43.92    2.43
   2  -1  -6   47.22    1.80
  -1  -2   7  157.33    5.80
   2  -1   7  147.40    9.96
   2  -1  -7  132.95    5.36
  -2   1  -7  129.49    7.88
  -1  -2  -7  142.07    9.87
   1   2  -7  130.10    7.72
  -1  -2  -7  133.09    9.06
   2  -1  -7  139.49    8.96
   2  -1   8  301.89   26.84
  -1  -2   8  291.15   14.66
  -2   1  -8  354.75   23.56
   2  -1  -8  365.97   27.92
  -1  -2  -8  351.49   28.07
  -1  -2  -8  332.77   27.39
   2  -1  -8  378.68   17.77
   1   2  -8  321.59   22.59
  -1  -2   9  301.60   15.05
   2  -1   9  274.41   26.79
   2  -1  -9  320.89   15.84
   1   2  -9  306.48   23.04
   2  -1  -9  307.02   26.08
  -2   1  -9  313.67   23.38
  -1  -2  -9  306.28   26.90
  -1  -2  -9  310.47   26.82
   2  -1  10   14.96    2.98
  -1  -2  10   13.27    1.01
  -1  -2 -10   13.73    2.47
   2  -1 -10   18.80    1.07
   2  -1 -10   17.34    2.64
   1   2 -10   18.58    2.66
  -2   1 -10   17.92    2.36
  -1  -2 -10   17.92    2.78
   2  -1  11   51.14    6.11
  -1  -2  11   53.78    2.45
   2  -1 -11   50.55    5.85
   2  -1 -11   50.96    2.45
  -2   1 -11   53.61    5.24
   1   2 -11   61.52    5.60
  -1  -2 -11   55.82    4.95
  -1  -2 -11   48.14    5.99
   2  -1  12  173.17   18.19
  -1  -2  12  155.45    8.45
  -2   1 -12  192.93   16.53
   1   2 -12  189.12   16.00
  -1  -2 -12  182.87   18.69
   2  -1 -12  190.61    9.52
   2  -1 -12  211.39   19.23
  -1  -2 -12  207.54   17.97
   2  -1  13   93.81    8.54
  -1  -2  13   81.24    4.01
  -1  -2 -13  103.39    8.88
   1   2 -13   85.70    8.47
   2  -1 -13   84.05    8.70
  -1  -2 -13   79.22    9.79
   2  -1 -13   83.33    4.45
  -2   1 -13   76.83    7.52
  -1  -2  14    1.98    0.74
   2  -1  14   -0.10    2.60
   1   2 -14    5.08    2.34
  -1  -2 -14    4.56    2.73
   2  -1 -14    3.92    3.17
  -1  -2 -14    3.61    2.64
  -2   1 -14    3.35    2.39
   2  -1 -14    0.66    0.94
   2  -1  15   54.44    6.68
   1   2 -15   62.35    7.57
   2  -1 -15   58.13    9.21
  -1  -2 -15   57.58    7.12
  -2   1 -15   52.98    6.03
   1   2  16   65.75    7.51
   2  -1  16   75.54    9.29
   1   2 -16   79.00    9.35
   2  -1 -16   68.17   10.22
  -1  -2 -16   71.11    9.82
  -2   1 -16   63.39    8.79
   2  -1  17   43.56    6.48
   1   2  17   39.25    5.58
   1   2 -17   39.63    5.24
   2  -1 -17   35.43    6.93
  -1  -2 -17   26.88    5.49
  -2   1 -17   23.13    5.86
   1   2  18   -0.49    2.49
   2  -1  18   -4.75    2.95
  -1  -2 -18    1.38    3.12
   1   2 -18   -0.69    2.87
  -2   1 -18    1.68    2.25
   2  -1 -18    2.65    3.29
   1   2  19   10.68    3.83
   2  -1  19    8.28    4.38
   2  -1 -19    7.97    5.03
  -1  -2 -19    7.07    3.75
   1   2 -19   10.81    3.99
  -2   1 -19   15.63    3.51
   2  -1  20   35.07    6.48
   1   2  20   27.81    5.70
  -2   1 -20   19.85    6.38
   1   2 -20   32.15    6.39
   2  -1 -20   29.39    7.93
  -1  -2 -20   28.58    6.81
   1   2  21   13.73    4.42
   2  -1  21   14.56    4.93
  -1  -2 -21   13.48    5.30
  -2   1 -21    9.87    4.06
   2  -1 -21   16.53    4.86
   1   2 -21   18.65    5.35
  -2   1 -22    2.94    3.57
  -1  -2 -22    1.65    2.94
   1   2 -22    1.85    3.43
   2  -1 -22   -4.05    3.32
   1   2 -23   -0.04    3.02
  -2   1 -23    3.74    3.14
   2  -1 -23   -2.10    4.75
  -1  -3   0   99.48    6.02
  -1  -3   0  104.00    3.25
  -3   1   0  101.16    5.60
   3  -1   0   99.32    5.91
  -1  -3   1    9.82    1.15
  -1  -3   1    8.95    0.51
   3  -1   1    6.40    1.52
  -1  -3  -1    7.34    0.63
  -1  -3  -1    6.48    1.36
   3  -1  -1    8.87    1.28
   3  -1  -1    8.79    1.49
  -3   1  -1    8.38    1.20
  -1  -3   2  595.37   45.49
   3  -1   2  591.63   50.24
  -1  -3  -2  627.33   33.88
   3  -1  -2  636.00   43.21
  -3   1  -2  613.09   42.06
   1   3  -2  620.37   25.96
   3  -1  -2  615.85   42.82
  -1  -3  -2  654.12   53.33
   3  -1   3    7.22    1.55
  -1  -3   3    7.73    1.22
  -1  -3  -3    7.11    1.64
  -3   1  -3    6.93    1.24
   3  -1  -3    7.67    1.07
   1   3  -3    8.04    0.45
   3  -1  -3    6.91    1.16
  -1  -3   4   16.22    1.51
   3  -1   4   17.01    2.71
   3  -1  -4   16.86    1.28
   1   3  -4   17.12    0.74
  -1  -3  -4   15.32    2.28
   3  -1  -4   15.97    1.51
  -1  -3  -4   18.09    1.31
  -3   1  -4   14.31    1.34
   3  -1   5   28.36    2.94
  -1  -3   5   23.95    1.95
  -1  -3  -5   30.78    3.14
   1   3  -5   26.73    1.23
  -3   1  -5   27.29    1.94
   3  -1  -5   23.63    1.51
  -1  -3  -5   24.98    1.74
   3  -1  -5   24.87    2.10
   3  -1   6  657.08   69.10
  -1  -3   6  687.63   51.43
   3  -1  -6  680.91   41.52
  -3   1  -6  718.11   57.31
  -1  -3  -6  734.68   72.84
   1   3  -6  683.75   44.69
   3  -1  -6  689.45   59.07
  -1  -3  -6  703.43   57.69
   3  -1   7   14.78    2.42
  -1  -3  -7   11.22    1.96
   3  -1  -7   13.29    0.87
  -1  -3  -7   17.40    2.72
  -3   1  -7   14.76    1.53
   1   3  -7   13.48    1.19
   3  -1  -7   12.77    2.31
   3  -1   8   14.01    2.42
  -1  -3   8    9.71    1.20
  -1  -3  -8    6.68    1.68
  -3   1  -8   14.00    2.05
   1   3  -8   12.01    1.32
  -1  -3  -8   12.24    2.60
   3  -1  -8   13.55    2.39
   3  -1  -8   11.46    0.82
  -1  -3   9   38.79    2.49
   3  -1   9   40.11    5.55
   3  -1  -9   43.21    1.92
   3  -1  -9   43.46    4.65
  -3   1  -9   42.88    3.43
  -1  -3  -9   39.07    4.73
  -1  -3  -9   44.44    4.39
   1   3  -9   41.49    3.54
  -1  -3  10  500.88   37.31
   3  -1  10  503.54   60.89
   3  -1 -10  516.20   29.50
  -1  -3 -10  520.74   55.15
  -3   1 -10  510.82   49.40
   1   3 -10  527.63   48.84
   3  -1 -10  509.39   51.85
  -1  -3 -10  497.70   53.00
  -1  -3  11    4.04    1.04
   3  -1  11    6.46    2.98
  -3   1 -11    6.19    2.09
   1   3 -11    7.29    1.74
  -1  -3 -11    6.57    2.52
   3  -1 -11    3.22    0.58
  -1  -3 -11    4.60    2.56
   3  -1 -11    6.04    2.13
   3  -1  12    2.75    2.99
  -1  -3  12    3.63    0.94
  -1  -3 -12    9.14    2.56
   3  -1 -12    0.94    2.09
  -1  -3 -12    2.76    2.23
  -3   1 -12   -0.38    2.32
   3  -1 -12    2.20    0.65
   1   3 -12    4.70    1.79
  -1  -3  13    7.49    1.30
   3  -1  13    8.65    3.94
   3  -1 -13   13.62    2.90
  -3   1 -13   10.44    3.05
  -1  -3 -13    6.32    3.22
   1   3 -13   18.71    2.46
  -1  -3 -13    6.88    2.94
  -1  -3  14  224.61   16.56
   3  -1  14  259.44   29.72
  -1  -3 -14  277.76   31.10
   3  -1 -14  252.54   30.53
  -1  -3 -14  220.88   27.25
  -3   1 -14  252.34   27.63
   1   3 -14  278.60   27.07
   3  -1  15    2.84    3.75
   1   3 -15    3.65    2.09
  -1  -3 -15    2.61    2.86
  -1  -3 -15    9.59    3.03
  -3   1 -15    3.94    3.13
   3  -1 -15    7.27    3.01
   3  -1  16    2.59    3.43
   3  -1 -16   -0.46    3.31
   1   3 -16    3.44    2.54
  -1  -3 -16    6.30    3.32
  -3   1 -16    2.14    2.42
  -1  -3 -16   -0.45    3.15
   3  -1  17    2.37    3.19
  -1  -3 -17   -0.65    3.83
  -3   1 -17   10.38    3.53
  -1  -3 -17    2.36    3.47
   3  -1 -17   12.17    3.77
   3  -1  18   95.73   16.56
  -1  -3 -18   94.41   13.47
  -3   1 -18   91.19   12.91
   1   3 -18  112.26   13.16
   3  -1 -18  105.40   14.66
   3  -1  19   -2.60    4.25
   1   3  19    3.11    3.35
   3  -1 -19    2.84    4.19
   1   3 -19    2.39    2.79
  -3   1 -19    5.72    2.96
  -1  -3 -19    7.26    3.86
   1   3  20    1.16    2.46
   3  -1  20    3.16    4.08
  -1  -3 -20    3.66    3.92
   3  -1 -20    3.65    3.88
   1   3 -20    2.20    3.39
  -3   1 -20    1.30    3.11
   3  -1  21   -4.45    4.02
   1   3  21   -1.99    3.07
   1   3 -21   -1.21    2.99
  -3   1 -21    2.81    3.16
   3  -1 -21    9.02    4.41
  -1  -3 -21    1.18    3.17
   3  -1  22   25.26    5.14
  -1  -3 -22   14.94    5.98
  -3   1 -22   21.88    6.79
   3  -1 -22   23.11    7.70
   1   3 -22   16.96    5.76
  -1  -4   0  426.27   37.76
  -4   1   0  430.79   33.86
   4  -1   0  452.01   37.30
  -1  -4   0  468.72   21.86
  -1  -4   1   99.66    3.19
   4  -1   1  107.30    7.78
  -1  -4   1  104.54    7.55
   4  -1  -1   95.36    6.95
  -1  -4  -1  103.62    4.02
  -1  -4  -1  100.53    7.72
  -4   1  -1   91.32    6.09
   4  -1  -1  140.24    9.25
   4  -1   2  132.98    9.81
  -1  -4   2  135.43    9.10
   4  -1  -2  137.59    8.42
  -4   1  -2  138.68    8.50
   4  -1  -2  140.13    8.08
   1   4  -2  133.24    3.81
  -1  -4  -2  133.17    5.48
  -1  -4  -2  144.94   11.29
  -1  -4   3   95.40    6.64
   4  -1   3   93.50    7.80
  -4   1  -3   82.77    5.41
  -1  -4  -3   90.10    7.58
  -1  -4  -3   88.53    3.94
   4  -1  -3   93.11    5.73
   4  -1  -3  104.11    5.93
   1   4  -3   81.58    2.31
  -1  -4   4  490.67   41.33
   4  -1   4  541.57   54.10
   1   4  -4  494.44   22.25
   4  -1  -4  538.51   37.30
  -1  -4  -4  503.17   48.09
   4  -1  -4  505.10   41.63
  -4   1  -4  493.61   41.53
   4  -1   5  102.26    9.68
  -1  -4   5  100.29    6.27
  -1  -4  -5   75.35    4.63
   1   4  -5   74.07    2.86
   4  -1  -5   82.87    6.49
  -1  -4  -5   73.48    6.52
  -4   1  -5   71.62    5.53
   4  -1  -5   80.23    4.45
   4  -1   6    8.51    3.51
  -1  -4   6   10.56    1.96
   4  -1  -6   13.51    2.35
   4  -1  -6   11.90    1.28
  -1  -4  -6   13.91    2.65
  -4   1  -6    9.72    1.66
   1   4  -6   12.55    1.04
  -1  -4  -6   12.59    1.85
   4  -1   7   99.13   10.93
  -1  -4   7   93.13    6.72
  -4   1  -7   86.57    7.62
   4  -1  -7   82.52    6.79
  -1  -4  -7   92.56    8.19
  -1  -4  -7   86.01    6.55
   1   4  -7   91.15    5.08
   4  -1  -7   83.22    3.92
  -1  -4   8  402.35   31.72
   4  -1   8  406.68   42.49
   4  -1  -8  357.39   34.13
  -1  -4  -8  371.16   39.44
  -1  -4  -8  357.54   32.84
   1   4  -8  355.32   24.42
  -4   1  -8  399.21   33.73
   4  -1  -8  362.22   20.20
  -1  -4   9   46.18    3.68
   4  -1   9   59.26    7.29
  -4   1  -9   53.13    5.07
   1   4  -9   41.00    2.95
  -1  -4  -9   38.56    4.15
   4  -1  -9   45.15    5.49
   4  -1  -9   46.58    2.21
  -1  -4  -9   45.19    5.20
   4  -1  10   12.69    3.41
  -4   1 -10    8.35    2.26
   4  -1 -10   11.30    0.89
  -1  -4 -10   10.09    2.92
   1   4 -10   10.49    1.69
   4  -1 -10   13.16    2.60
  -1  -4 -10   12.79    2.41
  -1  -4  11   72.11    5.73
   4  -1  11   70.27    9.68
   4  -1 -11   84.87    8.21
  -1  -4 -11   81.69   10.09
  -1  -4 -11   68.11    7.36
   1   4 -11   84.73    6.27
  -4   1 -11   79.43    7.45
   4  -1  12  147.01   18.05
  -1  -4  12  150.79   10.89
   4  -1 -12  154.16   15.29
   1   4 -12  156.69   12.47
  -1  -4 -12  150.35   16.08
  -4   1 -12  156.00   14.31
  -1  -4 -12  130.29   15.08
   4  -1  13   13.98    3.95
  -1  -4  13   10.36    1.81
  -1  -4 -13    7.45    3.28
  -1  -4 -13    8.44    3.57
  -4   1 -13   14.02    3.79
   1   4 -13   13.29    2.29
   4  -1 -13    9.23    3.23
   4  -1  14    1.93    4.14
   1   4 -14    6.71    2.16
  -4   1 -14    7.58    2.77
   4  -1 -14    3.17    2.86
  -1  -4 -14    6.22    2.64
  -1  -4 -14    4.93    3.34
   4  -1  15   39.65    6.94
  -4   1 -15   35.71    5.72
   1   4 -15   33.32    4.82
  -1  -4 -15   30.91    6.49
  -1  -4 -15   34.81    5.45
   4  -1 -15   42.67    7.56
   4  -1  16   54.20   10.36
   4  -1 -16   47.65    7.67
  -4   1 -16   40.16    6.72
  -1  -4 -16   44.15    7.61
  -1  -4 -16   39.96    6.37
   1   4 -16   45.24    5.92
   4  -1  17   -0.87    3.80
   4  -1 -17    9.53    4.02
  -4   1 -17    3.12    3.65
  -1  -4 -17    6.06    3.46
   1   4 -17    3.00    2.75
  -1  -4 -17    0.14    3.08
   4  -1  18   -0.65    4.40
   4  -1 -18   -2.45    3.00
  -4   1 -18   -2.06    2.90
  -1  -4 -18    3.89    3.26
   1   4 -18    1.04    2.34
  -1  -4 -18    2.86    3.39
   4  -1  19   16.21    6.25
  -4   1 -19   19.38    5.17
   4  -1 -19    2.85    6.32
  -1  -4 -19   10.47    3.87
  -1  -4 -19    5.67    3.96
   4  -1  20   27.54    7.23
  -4   1 -20   12.84    5.26
  -1  -4 -20   11.42    4.74
  -1  -4 -20   12.92    5.65
   4  -1 -20   38.22    7.52
   4  -1  21    3.33    4.98
   1   4  21    5.02    3.69
  -4   1 -21    0.16    3.55
   4  -1 -21   -0.95    4.49
  -1  -4 -21    1.89    3.16
  -1  -5   0   52.09    5.07
   5  -1   0   61.98    5.66
  -1  -5   1  122.57   10.56
   5  -1   1  132.48   12.13
   5  -1  -1  174.15   14.74
  -5   1  -1  114.72    9.24
  -1  -5  -1  126.35   11.54
   5  -1  -1  130.78   10.56
  -1  -5   2   73.62    6.47
   5  -1   2   66.50    6.78
  -1  -5  -2   62.56    2.93
  -1  -5  -2   60.77    7.20
   5  -1  -2   66.33    5.33
   5  -1  -2   64.20    5.59
  -5   1  -2   57.33    4.88
  -1  -5   3  116.09   11.03
   5  -1   3  117.13   11.77
  -1  -5  -3  133.40   12.46
  -1  -5  -3  120.70    5.95
   5  -1  -3  128.79    9.32
  -5   1  -3  130.81   10.60
   5  -1  -3  124.06   10.62
  -1  -5   4   86.29    8.00
   5  -1   4   74.98    8.68
  -1  -5  -4   96.18    5.15
   5  -1  -4   97.26    8.90
  -1  -5  -4  103.02    9.15
   5  -1  -4  115.91    7.66
  -5   1  -4  101.92    8.52
   5  -1   5  106.71   12.64
  -1  -5   5   89.39    7.73
  -1  -5  -5   99.21    6.22
  -5   1  -5   96.83    8.72
   5  -1  -5  100.93    6.23
  -1  -5  -5  100.85    9.58
   5  -1  -5   97.99    9.48
   5  -1   6   18.52    4.46
  -1  -5   6   15.77    2.68
  -5   1  -6   10.86    2.38
  -1  -5  -6   16.38    1.66
  -1  -5  -6   12.66    3.36
   5  -1  -6    8.30    2.39
   5  -1  -6   11.86    1.56
   5  -1   7   95.96   12.17
  -1  -5   7   88.89    8.40
  -5   1  -7   97.22    8.43
   5  -1  -7   97.47    5.73
  -1  -5  -7   97.99    7.58
  -1  -5  -7   92.16    9.22
   5  -1  -7   89.11    8.33
  -1  -5   8   76.52    7.32
   5  -1   8   77.45   10.62
   5  -1  -8   82.01    7.19
  -5   1  -8   73.32    7.77
  -1  -5  -8   66.35    6.54
  -1  -5  -8   82.85    8.58
   5  -1  -8   69.61    3.68
   5  -1   9   39.15    7.19
  -1  -5   9   27.02    3.64
   5  -1  -9   28.57    4.72
  -1  -5  -9   32.37    4.21
  -5   1  -9   34.17    4.30
  -1  -5  -9   31.23    5.68
   5  -1  10   14.03    4.92
  -1  -5  10   10.60    2.62
  -1  -5 -10    8.08    2.87
  -1  -5 -10   12.38    3.16
  -5   1 -10    6.69    3.54
   5  -1 -10   11.18    2.88
   5  -1  11   74.45   10.94
  -1  -5  11   62.42    7.02
  -1  -5 -11   58.19    7.81
   5  -1 -11   69.81    7.91
  -1  -5 -11   64.73    8.38
  -5   1 -11   74.42    9.65
   5  -1  12   29.96    6.61
  -5   1 -12   31.35    5.74
  -1  -5 -12   30.92    6.12
   5  -1 -12   28.50    4.75
  -1  -5 -12   25.38    4.21
  -1  -5  13   20.72    3.19
   5  -1  13   13.38    6.20
  -1  -5 -13   12.84    4.41
  -5   1 -13   22.91    4.07
  -1  -5 -13   13.88    3.95
   5  -1 -13   17.14    4.15
   5  -1  14   33.18    6.92
  -1  -5 -14   14.96    3.75
  -1  -5 -14   10.79    3.91
   5  -1 -14   15.20    4.74
  -5   1 -14   11.36    4.87
   5  -1  15   45.48    8.40
  -1  -5 -15   31.69    5.52
  -5   1 -15   35.73    7.27
   5  -1 -15   24.81    7.45
  -1  -5 -15   38.13    7.34
   5  -1  16   22.79    7.25
  -1  -5 -16   14.39    4.43
  -1  -5 -16   16.73    5.27
   5  -1 -16   11.74    4.95
  -5   1 -16   17.36    5.34
   5  -1  17   15.25    5.60
  -5   1 -17   16.41    5.31
  -1  -5 -17   12.84    4.95
   5  -1 -17    8.65    5.31
  -1  -5 -17    7.93    4.08
   5  -1  18    7.71    6.07
   5  -1 -18    2.85    3.66
  -1  -5 -18    9.88    4.56
  -1  -5 -18    5.82    3.74
  -5   1 -18    2.57    3.91
   5  -1  19   20.78    6.29
  -5   1 -19    8.10    5.70
  -1  -5 -19   10.83    5.65
   5  -1 -19   23.27    6.36
  -1  -5 -19    6.63    4.84
   6  -1   0   63.20    6.85
  -1  -6   0   47.00    7.52
   6  -1   0   41.17    5.20
   6  -1   1   51.36    6.00
  -1  -6   1   48.29    5.96
  -6   1  -1   33.81    4.30
   6  -1  -1   36.83    4.95
  -1  -6  -1   45.99    6.73
   6  -1  -1   50.60    5.35
  -1  -6   2  214.30   21.45
   6  -1   2  222.62   23.72
   6  -1  -2  193.07   19.73
  -1  -6  -2  222.49   23.46
  -6   1  -2  204.67   18.46
   6  -1  -2  221.27   19.22
  -1  -6   3   37.80    5.42
   6  -1   3   36.58    4.92
   6  -1  -3   27.57    3.99
   6  -1  -3   36.48    4.08
  -6   1  -3   33.76    4.08
  -1  -6  -3   40.87    5.01
   6  -1   4    8.10    3.76
  -1  -6   4    8.60    2.61
  -1  -6  -4    9.89    2.91
  -6   1  -4    8.25    2.50
   6  -1  -4    6.66    3.09
   6  -1  -4   13.89    2.35
   6  -1   5   54.70    7.57
  -1  -6   5   47.34    6.03
  -6   1  -5   45.38    5.11
   6  -1  -5   49.93    4.16
  -1  -6  -5   34.94    2.93
  -1  -6  -5   36.76    5.85
   6  -1  -5   47.15    4.90
   6  -1   6  119.75   15.65
  -1  -6   6  126.32   12.82
   6  -1  -6  117.03    8.14
  -6   1  -6  122.19   11.36
  -1  -6  -6  101.52    7.26
  -1  -6  -6  112.76   12.71
   6  -1  -6  117.77   11.56
   6  -1   7   65.17    9.56
  -1  -6   7   52.97    5.88
  -6   1  -7   58.45    7.37
  -1  -6  -7   60.49    7.03
   6  -1  -7   50.32    3.96
  -1  -6  -7   57.16    4.70
   6  -1  -7   51.49    6.99
  -1  -6   8    9.29    2.83
   6  -1   8   -0.04    3.86
   6  -1   8   -0.25    3.37
   6  -1  -8    4.15    2.98
  -1  -6  -8    1.71    2.86
  -1  -6  -8    9.46    1.73
  -6   1  -8    0.87    2.49
  -1  -6   9   20.50    3.72
   6  -1   9   19.28    5.99
  -6   1  -9   14.69    3.53
  -1  -6  -9   11.95    2.97
  -1  -6  -9   16.73    3.92
   6  -1  -9   11.44    3.89
   6  -1  10   80.68   12.27
  -1  -6  10   58.60    8.40
  -1  -6 -10   68.59    7.87
  -6   1 -10   70.09    7.97
   6  -1 -10   70.64   10.30
  -1  -6 -10   63.24   11.11
  -1  -6  11   36.62    5.72
   6  -1  11   40.34    8.43
  -1  -6 -11   32.47    5.88
  -1  -6 -11   48.62    7.76
   6  -1 -11   33.61    7.17
  -1  -6  12    1.78    2.86
   6  -1  12   13.88    4.12
  -1  -6 -12    3.91    2.92
  -1  -6 -12    3.64    4.05
   6  -1 -12    2.24    3.54
  -6   1 -12    0.25    3.49
   6  -1  13    3.83    5.12
  -1  -6 -13   12.00    4.07
   6  -1 -13    6.21    3.75
  -6   1 -13   16.66    4.09
  -1  -6 -13    8.32    3.82
   6  -1  14   44.76    9.49
  -1  -6 -14   39.19    6.35
  -6   1 -14   35.03    8.87
  -1  -6 -14   32.26    7.00
   6  -1 -14   37.52    6.45
   6  -1  15   12.15    6.70
  -1  -6 -15    6.52    4.40
  -1  -6 -15    5.74    3.81
   6  -1 -15    7.27    4.64
  -6   1 -15   10.86    4.47
   6  -1  16   -5.84    5.29
  -6   1 -16   -5.12    3.62
  -1  -6 -16   -0.15    3.59
   6  -1 -16    3.09    3.23
  -1  -6 -16    2.12    3.67
   6  -1  17    5.93    5.33
  -1  -6 -17   17.96    5.58
  -6   1 -17    7.74    6.24
   6  -1 -17   18.11    5.74
  -1  -6 -17    5.00    5.55
   7  -1   0   29.61    4.75
   7  -1   0   27.86    5.04
  -1  -7   0   32.21    6.85
   7  -1   1   48.78    6.84
   7  -1   1   43.83    6.24
  -1  -7   1   43.63    6.22
  -1  -7  -1   29.27    6.16
   7  -1  -1   28.38    5.35
   7  -1  -1   32.69    5.33
  -1  -7   2   10.89    4.00
   7  -1   2   11.30    4.05
  -7   1  -2   10.50    2.12
   7  -1  -2    7.54    3.05
   7  -1  -2   13.63    3.51
  -1  -7  -2   17.23    4.36
  -1  -7   3   16.48    5.01
   7  -1   3   20.17    4.32
   7  -1  -3   17.35    4.15
  -1  -7  -3   21.29    5.38
  -7   1  -3   21.73    3.65
   7  -1  -3   20.00    3.72
  -1  -7   4   29.84    5.52
   7  -1   4   40.71    7.60
  -7   1  -4   36.18    6.18
   7  -1  -4   42.55    6.39
   7  -1  -4   40.65    4.85
  -1  -7  -4   50.33    6.57
   7  -1   5   42.17    7.65
  -1  -7   5   32.47    5.53
   7  -1  -5   34.57    3.93
   7  -1  -5   38.72    6.10
  -7   1  -5   35.49    5.30
  -1  -7  -5   41.85    6.39
   7  -1   6   14.89    4.84
  -1  -7   6    6.89    3.18
   7  -1  -6    8.41    3.08
  -7   1  -6   12.39    3.83
  -1  -7  -6    7.90    4.48
  -1  -7   7   11.84    3.64
   7  -1   7   18.14    5.44
  -1  -7  -7   16.06    4.72
   7  -1  -7    9.32    3.39
  -7   1  -7   12.89    4.28
  -1  -7   8   24.87    5.09
   7  -1   8   29.43    6.62
  -1  -7  -8   27.97    6.30
   7  -1  -8   27.79    4.96
  -7   1  -8   38.56    5.47
   7  -1   9   17.23    7.36
  -1  -7   9   20.88    5.54
  -7   1  -9   22.59    4.78
   7  -1  -9   17.93    4.50
  -1  -7  -9   29.82    5.25
  -1  -7  10    1.78    2.97
   7  -1  10    0.01    3.67
  -1  -7 -10   -2.64    3.04
  -7   1 -10    7.69    3.32
   7  -1 -10   -4.10    3.17
   7  -1  11   27.18    6.71
   7  -1 -11   25.48    6.43
  -7   1 -11   26.75    6.84
  -1  -7 -11   18.16    5.80
   7  -1  12    9.97    4.90
  -7   1 -12    6.32    4.14
   7  -1 -12    1.63    3.70
  -1  -7 -12   16.22    4.27
   7  -1  13    6.09    5.08
   7  -1 -13   18.27    4.45
  -1  -7 -13    2.02    4.27
  -7   1 -13    4.56    5.01
   7  -1  14   -2.01    4.09
   7  -1 -14    0.66    3.34
  -1  -7 -14    1.88    3.42
  -7   1 -14    1.74    3.67
   8  -1   0    1.88    3.16
  -1  -8   0    5.70    3.51
   8  -1   1   13.97    5.53
   8  -1   1   26.16    4.24
  -1  -8   1   25.79    7.10
  -1  -8  -1   18.60    6.46
   8  -1  -1   21.63    4.90
   8  -1  -1   23.72    4.25
  -1  -8   2   11.03    5.09
   8  -1   2    9.71    3.57
   8  -1  -2    7.03    3.65
   8  -1  -2    6.81    3.52
  -1  -8  -2    7.88    4.91
   8  -1   3   12.07    5.38
  -1  -8   3   18.75    5.87
  -1  -8  -3   17.37    4.67
   8  -1  -3   15.51    4.70
  -1  -8   4    0.71    4.00
   8  -1   4    4.23    3.09
   8  -1  -4    1.24    2.43
  -1  -8  -4   -3.61    3.89
  -8   1  -4   -2.15    2.54
   8  -1   5   28.57    5.58
  -1  -8   5   14.52    6.27
  -1  -8  -5   18.41    5.59
   8  -1  -5   14.50    5.14
  -1  -8   6    5.62    3.89
   8  -1   6    4.09    3.41
  -1  -8  -6    2.35    4.10
   8  -1  -6   -2.27    2.75
  -1  -8   7    5.32    5.28
   8  -1   7    8.51    5.29
   8  -1  -7   19.08    4.67
  -1  -8  -7   16.11    5.78
  -8   1  -7   12.94    4.98
   8  -1   8   -4.27    5.17
  -1  -8   8    1.35    4.19
   8  -1  -8   13.42    3.61
  -8   1  -8    2.34    3.81
  -1  -8  -8   -1.48    3.55
   8  -1   9   13.83    5.20
   8  -1  -9    3.91    3.61
  -8   1  -9   10.95    3.87
  -1  -8  -9    3.42    4.16
   8  -1  10    2.59    5.37
   8  -1 -10    3.28    3.84
  -8   1 -10    3.00    3.58
  -1  -8 -10    0.10    4.72
   0  -2   0  471.83   11.55
   0   2   0  448.12   16.10
   0  -2   0  495.46   27.20
  -2   0   0  495.35   24.51
   2   0   0  443.22   24.97
  -2   0   1  383.61   18.69
   2   0   1  357.34   20.55
   0  -2   1  388.67   18.83
   0   2   1  330.18   15.77
   2   0  -1  351.78   16.48
   0  -2  -1  373.11   19.75
  -2   0  -1  382.79   18.26
   0  -2  -1  376.88   12.96
   2   0   2  519.90   35.08
   0  -2   2  576.80   31.16
   2   0  -2  566.20   25.67
   2   0  -2  510.54   27.33
   0  -2  -2  537.34   31.44
   0   2  -2  505.47   10.13
   0   2  -2  507.26    8.49
   0  -2  -2  525.66   25.27
  -2   0  -2  565.17   30.04
   0  -2   3  354.36   17.21
   2   0   3  361.72   22.56
   2   0  -3  332.65   16.74
   2   0  -3  334.43   11.79
   0  -2  -3  330.23   18.73
   0  -2  -3  347.00   18.59
   0   2  -3  324.50   10.92
  -2   0  -3  321.02   16.36
   2   0   4  203.08   14.30
   0  -2   4  211.23   10.50
   0  -2  -4  252.33   13.43
  -2   0  -4  222.10   11.36
   0  -2  -4  229.48   13.49
   0   2  -4  234.06    9.46
   2   0  -4  228.46   11.37
   2   0  -4  242.69    6.71
   0  -2   5  309.73   17.27
   2   0   5  292.07   23.39
   0  -2  -5  341.56   21.11
   2   0  -5  339.35   19.42
   0   2  -5  337.19   17.51
   0  -2  -5  333.21   23.56
  -2   0  -5  316.95   18.41
   2   0  -5  358.35    9.81
   0  -2   6  582.23   35.44
   2   0   6  576.86   50.29
   0  -2  -6  543.20   48.47
   0   2  -6  533.11   37.18
   2   0  -6  571.54   41.73
   0  -2  -6  578.71   43.23
   2   0  -6  565.59   17.41
  -2   0  -6  580.91   41.46
   0  -2   7  210.81   10.63
   2   0   7  225.02   16.07
   0  -2  -7  193.55   15.33
   0   2  -7  199.13   11.91
  -2   0  -7  191.08   11.66
   0  -2  -7  201.54   13.46
   2   0  -7  195.24    4.63
   2   0  -7  202.48   12.57
   0  -2   8   52.00    3.13
   2   0  -8   62.11    4.45
   0   2  -8   62.82    4.13
   0  -2  -8   64.34    5.02
   2   0  -8   56.96    1.34
   0  -2  -8   66.18    4.55
  -2   0  -8   60.39    3.73
   0  -2   9  248.01   18.14
  -2   0   9  319.28   10.53
   2   0   9  312.47   28.93
   2   0  -9  350.97   27.78
   0  -2  -9  322.14   28.39
   0  -2  -9  351.77   26.01
  -2   0  -9  327.09   25.81
   0   2  -9  346.45   25.37
  -2   0  10  187.61    6.33
   2   0  10  207.34   16.95
   2   0 -10  178.18   14.60
   0  -2 -10  201.09   14.95
   0  -2 -10  193.97   16.83
   0   2 -10  198.17   15.50
  -2   0 -10  181.26   14.01
   2   0  11  134.09   12.10
   0   2 -11  139.48   11.51
   0  -2 -11  136.21   13.44
   0  -2 -11  125.28    9.90
  -2   0 -11  135.15   10.73
   2   0 -11  138.01   12.50
   0  -2  12   30.01    2.57
   2   0  12   29.44    3.99
   2   0 -12   28.37    4.42
   0  -2 -12   28.22    4.43
   0  -2 -12   24.54    3.12
   0   2 -12   26.37    3.64
  -2   0 -12   23.93    3.31
   0  -2  13  171.37   11.29
   2   0  13  156.92   15.85
   2   0 -13  123.18   13.16
   0  -2 -13  123.34   10.83
   0  -2 -13  137.83   13.95
   0   2 -13  145.24   13.87
  -2   0 -13  120.08   12.02
   2   0  14   58.00    8.29
   0  -2  14   63.68    5.49
   2   0 -14   63.95    9.55
   0  -2 -14   62.29    6.59
   0   2 -14   76.35    7.84
   0  -2 -14   67.64    7.73
  -2   0 -14   59.55    7.78
   0  -2  15   95.65    8.56
   2   0  15   94.32   10.37
   0   2 -15  107.23   12.07
   0  -2 -15  112.07   10.68
   0  -2 -15  109.93   12.13
  -2   0 -15   90.10   11.97
   2   0 -15  118.20   12.87
   0  -2  16   39.24    3.87
   2   0  16   39.88    5.71
   2   0 -16   26.32    5.97
   0   2 -16   28.64    4.28
   0  -2 -16   29.96    5.03
   0  -2 -16   25.74    4.78
  -2   0 -16   31.74    5.65
   0  -2  17   33.85    3.96
   0   2  17   28.62    4.50
   2   0  17   32.16    5.94
   2   0 -17   27.78    6.30
   0  -2 -17   27.02    5.13
   0   2 -17   38.02    4.78
  -2   0 -17   31.05    6.06
   0   2  18   24.14    4.30
   2   0  18   28.28    5.44
   2   0 -18   26.82    6.29
   0  -2 -18   24.91    5.10
   0   2 -18   27.27    5.16
  -2   0 -18   28.41    5.83
   0   2  19   29.84    5.07
   2   0  19   39.40    6.54
   0  -2 -19   43.24    6.41
  -2   0 -19   36.04    6.06
   0   2 -19   38.78    6.83
   2   0 -19   35.04    8.08
   0   2  20    5.59    2.52
   2   0  20    7.41    3.77
   2   0 -20    4.61    4.45
   0   2 -20    2.80    3.77
   0  -2 -20    7.23    3.42
  -2   0 -20   13.47    4.08
   2   0  21   11.81    4.96
   2   0 -21   15.51    5.99
   0  -2 -21   13.72    4.42
   0   2 -21   22.19    4.22
  -2   0 -21   21.52    5.49
   2   0  22    4.45    3.54
   2   0 -22    6.89    4.88
   0  -2 -22    4.33    3.53
   0   2 -22    7.10    3.26
  -2   0 -22    4.43    4.14
   0  -2 -23    6.39    4.48
   0   2 -23   13.12    5.05
  -2   0 -23   11.91    4.21
   2   0 -23   17.17    4.96
   1  -2   0  205.27    5.94
   1  -2   0  217.10   10.61
  -2  -1   0  223.45   13.45
  -2  -1   0  215.98    9.32
   1  -2   1 1229.57   98.35
   1  -2   1 1290.60   54.07
  -2  -1   1 1256.38   87.05
  -2  -1   1 1166.30  106.60
   1  -2  -1 1228.18   99.81
   1  -2  -1 1193.87   70.79
  -2  -1  -1 1110.54  119.29
  -2  -1  -1 1200.76   85.66
   1  -2   2   40.98    2.10
  -2  -1   2   44.71    1.94
  -1   2  -2   37.49    0.94
   1  -2  -2   38.82    1.89
  -2  -1  -2   35.77    1.76
  -2  -1  -2   42.01    3.36
   1  -2   3  801.95   59.45
   1  -2  -3  823.81   57.20
   2   1  -3  780.59   46.30
   1  -2  -3  851.29   59.98
  -1   2  -3  797.80   32.86
  -2  -1  -3  797.95   52.72
  -2  -1  -3  855.17   82.91
   2   1  -3  820.57   52.39
   1  -2   4  118.52    6.16
  -1   2  -4  107.06    3.23
   1  -2  -4  120.24    6.39
   2   1  -4  106.39    4.88
   1  -2  -4  124.63    5.79
  -2  -1  -4  113.90    5.42
   2   1  -4  126.28    3.55
   1  -2   5  788.39   60.29
   2   1   5  759.19   74.64
  -1   2  -5  774.28   40.56
   1  -2  -5  776.08   55.21
   1  -2  -5  785.95   64.82
   2   1  -5  698.41   21.47
   2   1  -5  776.86   52.86
  -2  -1  -5  761.01   54.85
   2   1  -5  734.85   24.22
   1  -2   6   61.60    3.90
   2   1   6   63.32    4.68
  -1   2  -6   55.55    2.52
   1  -2  -6   56.36    3.27
   1  -2  -6   62.47    4.27
   2   1  -6   55.30    3.37
  -2  -1  -6   59.58    3.48
   1  -2   7  229.72   13.48
   2   1   7  251.17   19.11
  -2  -1  -7  186.63   13.31
  -1   2  -7  199.51   10.67
   1  -2  -7  209.84   12.73
   1  -2  -7  215.76   16.45
   2   1  -7  188.69   12.62
   1  -2   8   39.51    3.12
   2   1   8   43.93    4.92
  -1   2  -8   41.03    2.78
   1  -2  -8   47.69    4.71
   1  -2  -8   48.68    3.04
  -2  -1  -8   42.36    3.14
   2   1  -8   38.45    3.36
   1  -2   9  586.25   54.44
   2   1   9  565.44   62.22
  -2  -1  -9  598.21   55.33
  -1   2  -9  655.84   52.96
   1  -2  -9  546.91   60.55
   1  -2  -9  633.84   50.05
   2   1  -9  589.04   53.96
   1  -2  10    8.74    2.10
   2   1  10    7.19    2.58
  -1   2 -10   12.33    1.88
   1  -2 -10    5.49    1.54
   1  -2 -10    6.97    2.45
  -2  -1 -10    4.04    2.13
   2   1 -10    9.70    2.09
   1  -2  11  183.25   14.70
   2   1  11  169.24   15.59
   1  -2 -11  169.47   11.71
   1  -2 -11  155.49   14.49
   2   1 -11  163.68   13.42
  -1   2 -11  163.82   13.04
  -2  -1 -11  147.48   13.17
   1  -2  12    5.47    2.41
   2   1  12    9.53    2.93
  -1   2 -12    7.55    2.23
   1  -2 -12    8.83    1.54
   1  -2 -12    6.22    2.97
  -2  -1 -12    4.65    2.45
   2   1 -12    5.14    2.58
   2   1  13  238.37   22.49
   1  -2  13  232.19   21.87
  -1   2 -13  211.00   19.94
   1  -2 -13  203.62   15.85
   1  -2 -13  233.28   25.96
  -2  -1 -13  201.04   20.19
   2   1 -13  215.40   22.09
   1  -2  14    1.43    2.42
   2   1  14    3.86    2.94
  -1   2 -14    1.06    2.25
   1  -2 -14    3.57    1.52
   1  -2 -14    0.47    2.48
   2   1 -14    1.32    2.40
  -2  -1 -14    5.50    2.72
   1  -2  15  119.46   14.76
   2   1  15  155.43   15.61
  -1   2 -15  136.29   13.35
   1  -2 -15  144.70   17.95
   1  -2 -15  149.06   11.65
   2   1 -15  154.99   18.45
  -2  -1 -15  120.87   14.17
   1  -2  16   17.22    3.38
   2   1  16    9.72    3.66
   1  -2 -16    8.09    2.28
  -1   2 -16    8.92    3.32
   1  -2 -16   15.05    3.60
  -2  -1 -16   10.03    3.03
   2   1 -16   12.39    3.43
   1  -2  17   60.60    7.84
   2   1  17   65.32    8.74
  -1   2 -17   65.19    8.07
   1  -2 -17   58.42    6.38
  -2  -1 -17   55.01    7.43
   1  -2 -17   66.47   10.13
   2   1 -17   50.83    8.73
   1  -2  18   -2.84    2.36
   2   1  18   -0.40    2.31
  -1   2 -18    7.17    2.85
   1  -2 -18   -1.25    2.76
   2   1 -18    1.32    2.96
  -2  -1 -18   -5.01    3.11
   1  -2  19   39.12    6.06
   2   1  19   49.11    7.16
  -1   2 -19   38.66    6.01
   1  -2 -19   36.11    6.92
  -2  -1 -19   31.67    7.61
   2   1 -19   42.03    8.08
   2   1  20    2.38    3.15
  -1   2 -20   -1.51    3.16
   1  -2 -20    2.98    3.86
  -2  -1 -20   -1.59    2.67
   2   1 -20   -5.14    3.71
   2   1  21   16.26    5.15
  -1   2 -21   16.06    4.98
   1  -2 -21   23.38    5.61
  -2  -1 -21   25.16    5.97
   2   1 -21   21.82    6.32
   2   1  22    1.18    2.70
  -1   2 -22    1.65    3.28
   1  -2 -22    3.48    4.07
  -2  -1 -22    0.17    3.04
   2   1 -22    6.35    4.29
  -1   2 -23    3.10    3.86
   1  -2 -23    3.90    3.59
  -2  -1 -23    1.54    4.23
   2   1 -23    7.19    4.78
   2  -2   0   52.31    3.16
   2  -2   0   49.24    2.02
  -2  -2   0   53.30    3.27
  -2  -2   0   55.69    2.60
  -2   2  -1  144.20    5.64
   2  -2  -1  145.65    6.00
   2  -2  -1  144.56    7.66
  -2  -2  -1  152.65    9.26
  -2  -2  -1  129.67    5.86
   2  -2   2  770.92   65.57
  -2  -2   2  767.30   62.99
  -2  -2   2  781.00   51.11
   2  -2  -2  816.17   52.32
   2  -2  -2  828.84   61.77
  -2  -2  -2  818.72   55.77
  -2   2  -2  803.39   47.37
  -2  -2  -2  790.04   76.17
   2  -2   3  153.19    8.16
   2  -2  -3  128.91    6.34
   2  -2  -3  122.84    6.20
  -2   2  -3  135.58    5.34
  -2  -2  -3  145.36    9.36
  -2  -2  -3  126.83    6.33
   2   2  -3  126.77    5.60
   2  -2   4   53.50    2.99
   2  -2  -4   41.22    2.71
  -2   2  -4   39.55    1.74
  -2  -2  -4   42.54    3.50
  -2  -2  -4   36.20    2.43
   2   2  -4   37.86    2.06
   2  -2  -4   45.00    2.58
   2  -2   5  363.23   29.76
  -2  -2   5  381.34   20.95
  -2   2  -5  396.73   20.94
   2  -2  -5  411.34   25.05
  -2  -2  -5  387.31   33.95
   2  -2  -5  399.78   27.43
   2   2  -5  391.82   22.88
  -2  -2  -5  384.95   25.23
   2  -2   6  457.20   41.23
  -2  -2   6  472.74   25.84
   2  -2  -6  540.15   35.80
   2  -2  -6  522.76   41.16
  -2   2  -6  530.53   31.61
   2   2  -6  496.83   33.02
  -2  -2  -6  512.07   50.52
  -2  -2  -6  515.97   38.68
   2  -2   7  377.94   31.49
  -2  -2   7  373.38   16.89
  -2   2  -7  346.82   21.82
   2  -2  -7  355.99   29.98
  -2  -2  -7  340.11   26.24
   2  -2  -7  362.38   22.57
  -2  -2  -7  377.14   37.21
   2   2  -7  353.77   24.24
   2  -2   8   28.05    2.99
  -2  -2   8   22.35    0.89
  -2   2  -8   19.23    1.95
   2  -2  -8   23.93    1.88
   2  -2  -8   24.10    2.65
  -2  -2  -8   23.75    2.77
  -2  -2  -8   27.98    3.92
   2   2  -8   28.44    2.07
   2  -2   9  376.60   33.68
  -2  -2   9  338.80   13.79
   2  -2  -9  390.78   34.82
  -2   2  -9  385.22   27.63
  -2  -2  -9  375.87   31.64
   2  -2  -9  425.53   27.06
  -2  -2  -9  392.31   40.87
   2   2  -9  369.23   28.48
   2  -2  10  208.17   19.78
   2  -2 -10  206.46   20.25
   2  -2 -10  199.14   12.75
  -2  -2 -10  210.73   23.30
  -2   2 -10  206.61   14.97
  -2  -2 -10  190.00   16.78
   2   2 -10  203.47   16.10
   2  -2  11  170.70   16.72
  -2   2 -11  167.09   13.34
   2  -2 -11  171.68   10.79
   2  -2 -11  168.00   16.11
  -2  -2 -11  195.20   18.85
  -2  -2 -11  157.11   14.57
   2   2 -11  171.55   15.12
   2  -2  12   29.08    4.72
   2  -2 -12   27.52    2.27
  -2   2 -12   29.31    3.52
   2  -2 -12   37.04    5.71
   2   2 -12   33.55    3.82
  -2  -2 -12   28.75    3.61
  -2  -2 -12   15.92    3.32
   2  -2  13  123.19   12.36
   2   2  13  125.93   13.16
   2  -2 -13  119.03    7.65
   2  -2 -13  148.93   15.26
  -2   2 -13  121.45   11.07
  -2  -2 -13  114.61   13.11
   2   2 -13  127.16   12.38
   2  -2  14   78.69    9.25
   2   2  14   94.13    9.80
   2  -2 -14   70.90    9.51
   2  -2 -14   63.80    4.46
  -2  -2 -14   53.27    7.35
  -2   2 -14   67.57    7.65
   2   2 -14   83.64    9.49
   2  -2  15   49.16    8.40
   2   2  15   56.53    8.21
  -2   2 -15   62.86    7.26
   2  -2 -15   62.57    7.73
   2  -2 -15   55.97    4.14
  -2  -2 -15   59.29    7.33
   2   2 -15   64.28    8.67
   2  -2  16    4.97    3.09
   2   2  16    4.65    2.98
  -2   2 -16    3.67    2.76
   2  -2 -16    2.23    2.89
   2  -2 -16    3.37    1.42
  -2  -2 -16    1.35    2.65
   2   2 -16    2.38    2.89
   2  -2  17   51.00    7.90
   2   2  17   47.74    7.83
  -2   2 -17   48.23    7.24
   2  -2 -17   56.66    9.24
  -2  -2 -17   38.68    6.84
   2   2 -17   54.18    6.67
   2  -2  18   39.17    5.73
   2   2  18   26.36    5.95
  -2   2 -18   24.26    5.40
   2  -2 -18   29.06    7.16
  -2  -2 -18   19.81    5.03
   2   2 -18   21.24    5.94
   2   2  19   17.34    5.16
   2  -2  19   15.57    4.67
   2  -2 -19   21.17    5.92
  -2  -2 -19   10.06    4.20
   2   2 -19   18.24    5.09
  -2   2 -19   13.89    4.66
   2   2  20    3.13    3.39
   2  -2  20   -0.67    3.51
   2  -2 -20   10.02    3.81
   2   2 -20    8.15    4.00
  -2  -2 -20   -3.83    3.73
  -2   2 -20    9.19    3.74
   2   2  21   23.73    5.55
   2  -2  21   21.14    5.45
   2  -2 -21   28.10    7.21
  -2   2 -21   22.72    4.74
  -2  -2 -21   12.85    4.75
   2   2 -21   18.67    6.17
   2   2  22    5.94    4.33
   2  -2 -22    9.96    5.42
  -2  -2 -22    8.36    4.51
   2   2 -22    5.88    4.82
  -2   2 -22    7.82    4.40
   2  -2 -23    2.51    3.97
  -2   2 -23    4.52    3.11
  -2  -2 -23   -0.14    3.16
   2   2 -23    5.37    4.36
   3  -2   0  901.92   68.18
   3  -2   0  623.58   57.72
  -2  -3   0  659.26   44.69
  -2  -3   0  623.88   62.90
   3  -2   1  357.00   28.28
  -2  -3   1  354.42   29.42
   3  -2  -1  396.36   24.38
  -3   2  -1  391.64   24.35
   3  -2  -1  393.44   28.05
  -2  -3  -1  375.09   21.44
  -2  -3  -1  414.12   33.84
   3  -2   2  166.71   11.82
  -2  -3   2  178.18   11.59
  -3   2  -2  182.71    9.75
   3  -2  -2  174.62   10.34
   3  -2  -2  188.42   11.93
  -2  -3  -2  205.33   14.60
  -2  -3  -2  183.46    9.45
  -2  -3   3  161.49    9.19
   3  -2   3  161.22   10.33
   3  -2  -3  146.19    8.73
   2   3  -3  132.62    6.01
   3  -2  -3  136.52    7.87
  -3   2  -3  136.17    7.42
  -2  -3  -3  140.66    7.38
  -2  -3  -3  158.00   12.54
   3  -2   4  474.85   41.71
  -2  -3   4  503.90   34.90
   3  -2  -4  495.79   34.70
   3  -2  -4  438.43   33.55
  -3   2  -4  463.61   30.34
   2   3  -4  457.98   26.75
  -2  -3  -4  450.32   31.69
  -2  -3  -4  481.41   47.28
   3  -2   5  175.12   14.12
  -2  -3   5  194.01   10.85
   3  -2  -5  175.20   11.30
  -3   2  -5  171.93    9.67
   2   3  -5  180.66    9.13
  -2  -3  -5  185.29   16.89
  -2  -3  -5  177.75   10.70
   3  -2  -5  184.06   10.52
   3  -2   6  141.04   11.77
  -2  -3   6  154.75    8.46
  -3   2  -6  151.74    9.24
   3  -2  -6  149.60   10.81
   3  -2  -6  146.34    8.28
  -2  -3  -6  138.16   12.57
   2   3  -6  136.10    7.41
  -2  -3  -6  155.47   10.40
   3  -2   7   45.73    5.87
  -2  -3   7   46.39    2.91
  -3   2  -7   54.73    3.38
   3  -2  -7   57.27    5.02
   3  -2  -7   55.37    3.50
  -2  -3  -7   50.83    4.58
  -2  -3  -7   62.04    5.53
   2   3  -7   59.86    3.31
   3  -2   8  265.44   26.96
  -2  -3   8  254.57   14.33
   3  -2  -8  275.67   16.52
   3  -2  -8  264.56   22.41
  -3   2  -8  251.17   17.49
   2   3  -8  268.07   17.97
  -2  -3  -8  251.58   20.11
  -2  -3  -8  256.75   25.51
   3  -2   9   88.61    9.41
  -2  -3   9   83.57    3.92
  -3   2  -9   82.59    6.05
   3  -2  -9   78.57    4.61
   3  -2  -9   79.53    7.82
   2   3  -9   87.32    6.23
  -2  -3  -9   77.54    6.60
  -2  -3  -9   80.84    8.07
   3  -2  10   21.07    3.46
  -2  -3  10   19.62    1.32
   3  -2 -10   15.80    3.08
  -3   2 -10   14.15    2.63
   3  -2 -10   19.98    1.74
   2   3 -10   15.94    2.44
  -2  -3 -10   18.32    3.28
  -2  -3 -10   21.21    3.23
   3  -2  11   12.71    3.45
   3  -2 -11    9.41    1.44
   2   3 -11    7.60    2.19
   3  -2 -11   13.51    3.16
  -2  -3 -11    7.81    2.36
  -2  -3 -11   10.66    3.07
  -3   2 -11    7.69    2.37
   3  -2  12  153.41   16.44
   3  -2 -12  155.68   17.98
  -3   2 -12  151.37   14.10
   3  -2 -12  148.74    9.32
   2   3 -12  151.04   13.49
  -2  -3 -12  143.69   14.81
  -2  -3 -12  163.85   17.61
   3  -2  13   51.49    6.96
   2   3 -13   50.33    5.65
  -3   2 -13   48.75    5.20
   3  -2 -13   45.55    3.20
  -2  -3 -13   45.04    7.27
  -2  -3 -13   49.07    7.80
   3  -2 -13   63.40    6.97
   3  -2  14   -0.71    2.58
  -2  -3 -14    0.35    2.20
   3  -2 -14    1.56    1.05
   2   3 -14    3.62    2.55
  -3   2 -14   -0.25    2.33
   3  -2 -14   -0.53    3.04
  -2  -3 -14    2.74    3.33
   3  -2  15    6.18    3.25
   2   3 -15    3.62    2.81
  -3   2 -15    9.71    3.19
   3  -2 -15   10.96    3.22
  -2  -3 -15    5.18    3.45
  -2  -3 -15    1.74    3.94
   3  -2  16   59.92   10.35
  -3   2 -16   61.80    8.96
   3  -2 -16   72.49    9.98
   2   3 -16   51.73    7.71
  -2  -3 -16   62.01    9.27
   3  -2  17   28.51    5.95
   2   3  17   29.09    6.14
   3  -2 -17   30.73    6.74
  -3   2 -17   36.65    6.13
  -2  -3 -17   16.74    6.37
   2   3 -17   35.93    5.64
   3  -2  18    7.59    4.13
   2   3  18    0.83    3.85
   2   3 -18    2.04    3.37
  -3   2 -18    7.07    2.99
  -2  -3 -18    5.95    3.92
   3  -2 -18    3.93    3.42
   3  -2  19    2.93    4.82
   2   3  19   11.13    4.23
  -3   2 -19    1.39    4.24
   2   3 -19   22.74    4.31
  -2  -3 -19    2.36    4.55
   3  -2 -19   14.35    5.13
   3  -2  20   16.61    4.82
   2   3  20   13.25    5.32
  -2  -3 -20   14.08    4.76
  -3   2 -20   13.19    5.54
   3  -2 -20   25.33    5.61
   2   3 -20   19.06    5.14
   3  -2  21    3.31    4.87
   2   3  21    1.46    4.45
  -2  -3 -21   17.68    4.82
  -3   2 -21    4.70    4.65
   3  -2 -21    8.18    4.40
   2   3 -21    7.46    4.42
   2   3  22    0.07    3.82
  -2  -3 -22   -0.97    4.09
  -3   2 -22    3.14    4.16
   2   3 -22    1.67    3.97
   3  -2 -22    5.73    3.81
   4  -2   0   11.09    2.33
   4  -2   0   10.99    2.21
  -2  -4   0    7.62    1.00
  -2  -4   0    7.47    1.80
   4  -2   1  214.92   18.58
  -2  -4   1  218.39   17.50
  -2  -4   1  221.25   11.23
  -4   2  -1  230.51   15.11
   4  -2  -1  249.39   18.88
   4  -2  -1  218.02   15.34
  -2  -4  -1  229.92   18.92
  -2  -4  -1  234.29   11.89
   4  -2   2  242.32   22.70
  -2  -4   2  241.91   20.89
   4  -2  -2  266.63   20.81
  -4   2  -2  249.47   19.01
   4  -2  -2  260.35   19.16
  -2  -4  -2  259.15   24.54
   2   4  -2  379.98   18.71
   4  -2   3  190.04   18.11
  -2  -4   3  203.59   15.47
  -4   2  -3  201.75   14.08
   4  -2  -3  218.12   15.45
   4  -2  -3  226.88   15.90
  -2  -4  -3  214.57   12.63
   2   4  -3  204.36    9.43
  -2  -4  -3  216.26   19.03
   4  -2   4   30.71    4.39
  -2  -4   4   32.94    3.51
   4  -2  -4   31.87    2.97
  -4   2  -4   32.96    2.92
   4  -2  -4   32.65    3.37
   2   4  -4   34.08    1.66
  -2  -4  -4   30.37    2.43
  -2  -4  -4   40.49    4.12
   4  -2   5   89.35    9.95
  -2  -4   5   92.21    7.41
  -4   2  -5   89.88    6.50
   4  -2  -5  106.42    6.74
   4  -2  -5   89.95    7.56
  -2  -4  -5   97.78    6.52
  -2  -4  -5  101.37    9.32
   2   4  -5   97.38    4.39
   4  -2   6  134.32   13.27
  -2  -4   6  147.85   11.18
  -4   2  -6  154.29   10.16
   4  -2  -6  156.62   12.68
  -2  -4  -6  146.54   14.30
   4  -2  -6  148.85    9.59
  -2  -4  -6  156.33   10.90
   2   4  -6  150.23    8.01
   4  -2   7   96.63   11.26
  -4   2  -7  112.25    8.92
   4  -2  -7  132.28    8.07
   4  -2  -7  132.18   11.69
  -2  -4  -7  131.64   10.11
  -2  -4  -7  130.27   13.77
   2   4  -7  125.56    6.70
   4  -2   8   31.16    4.30
  -2  -4   8   26.05    2.47
  -4   2  -8   31.07    3.08
   4  -2  -8   30.44    3.48
   4  -2  -8   31.23    2.22
  -2  -4  -8   27.40    3.54
   2   4  -8   24.87    2.27
  -2  -4  -8   25.81    5.05
   4  -2   9   78.48   11.24
  -2  -4   9   77.23    5.73
  -4   2  -9   99.72    7.45
   4  -2  -9   92.96    5.78
   4  -2  -9   84.24    9.69
  -2  -4  -9   88.58    7.57
   2   4  -9   85.53    6.00
  -2  -4  -9   91.35   10.97
   4  -2  10   73.52    8.91
  -2  -4  10   62.10    4.47
  -4   2 -10   77.54    7.12
   4  -2 -10   74.35    8.64
   4  -2 -10   72.85    4.51
   2   4 -10   69.69    5.68
  -2  -4 -10   75.84    9.45
  -2  -4 -10   79.08    7.70
   4  -2  11   76.82   11.05
  -2  -4  11   57.75    4.47
  -4   2 -11   85.58    6.96
   4  -2 -11   80.83    9.22
   4  -2 -11   72.49    4.59
  -2  -4 -11   82.95    7.33
  -2  -4 -11   84.41    9.96
   2   4 -11   81.67    6.55
   4  -2  12   -0.82    3.05
  -4   2 -12    5.36    2.47
   4  -2 -12    3.27    1.08
   4  -2 -12    2.57    3.22
   2   4 -12    7.04    2.25
  -2  -4 -12    9.96    3.27
  -2  -4 -12    3.83    2.18
   4  -2  13   72.59   10.93
  -4   2 -13   74.50    7.89
   4  -2 -13   86.48    9.73
   2   4 -13   87.69    8.65
  -2  -4 -13   72.87    8.53
  -2  -4 -13   74.08   10.98
   4  -2  14   32.53    6.93
  -4   2 -14   41.32    6.22
   4  -2 -14   45.71    8.03
  -2  -4 -14   38.34    6.80
   2   4 -14   40.98    5.07
  -2  -4 -14   35.76    7.05
   4  -2  15   58.17    9.45
  -4   2 -15   47.20    7.04
  -2  -4 -15   40.31    6.80
   2   4 -15   37.48    5.45
   4  -2 -15   38.44    6.90
  -2  -4 -15   35.68    6.68
   4  -2  16    1.81    4.67
  -4   2 -16    2.16    3.69
   4  -2 -16   11.57    4.61
  -2  -4 -16   13.90    3.62
   2   4 -16    5.86    3.09
  -2  -4 -16    2.49    3.29
   4  -2  17   35.76    6.60
  -4   2 -17   26.13    6.51
   4  -2 -17   26.84    6.18
  -2  -4 -17   22.14    7.02
  -2  -4 -17   35.57    6.54
   2   4 -17   29.71    5.66
   4  -2  18   21.39    6.71
  -4   2 -18   26.49    5.91
   4  -2 -18   22.77    6.58
  -2  -4 -18   25.27    5.86
   2   4 -18   13.84    4.63
  -2  -4 -18   14.75    6.01
   4  -2  19    5.94    4.76
   2   4  19   21.43    5.64
  -4   2 -19    5.49    5.01
   4  -2 -19   10.36    6.45
  -2  -4 -19   10.66    5.19
   4  -2  20   -2.50    4.97
   2   4  20   16.74    4.41
  -4   2 -20    1.31    4.46
   4  -2 -20    0.00    4.77
  -2  -4 -20    5.13    3.82
   4  -2  21    3.39    6.08
   2   4  21   13.84    5.14
  -4   2 -21    8.89    5.33
   4  -2 -21   12.01    6.04
  -2  -4 -21   15.91    5.87
   5  -2   0    0.21    1.65
   5  -2   0    1.16    2.03
  -2  -5   0    0.24    0.78
  -2  -5   0    4.50    1.72
   5  -2   1   61.94    6.08
  -2  -5   1   55.31    2.57
  -2  -5   1   63.92    6.32
   5  -2   1   85.62    7.74
   5  -2  -1   48.91    4.71
   5  -2  -1   47.94    5.00
  -2  -5  -1   49.69    2.93
  -2  -5  -1   45.55    5.70
   5  -2   2  254.97   23.24
  -2  -5   2  237.28   22.30
  -2  -5  -2  245.36   23.94
   5  -2  -2  242.97   20.33
   2   5  -2  212.29   10.01
  -5   2  -2  223.60   19.03
   5  -2  -2  237.26   19.83
  -2  -5   3   88.32    9.04
   5  -2   3   91.78    9.86
   5  -2  -3   94.91    7.22
   2   5  -3   82.33    3.52
  -2  -5  -3  104.62    5.96
  -5   2  -3   91.12    7.47
   5  -2  -3   90.34    7.48
  -2  -5  -3  100.20   10.78
  -2  -5   4   15.81    3.05
   5  -2   4    6.39    3.57
  -2  -5  -4   14.54    3.74
  -5   2  -4   16.74    2.55
   2   5  -4   12.38    0.87
   5  -2  -4   14.24    2.00
   5  -2  -4   14.64    2.41
   5  -2   5   90.24    8.80
  -2  -5   5   89.63    7.99
  -2  -5  -5   75.47    8.40
  -2  -5  -5   76.25    5.73
   5  -2  -5   76.87    8.11
   5  -2  -5   82.46    6.62
  -5   2  -5   79.25    6.44
  -2  -5   6  193.51   17.38
   5  -2   6  203.79   19.46
  -2  -5  -6  172.78   18.53
   5  -2  -6  181.09   13.36
  -2  -5  -6  164.73   13.46
  -5   2  -6  162.18   14.99
   5  -2  -6  164.48   16.37
  -2  -5   7  112.20    9.33
   5  -2   7  115.64   12.34
  -2  -5  -7  116.21   12.12
  -2  -5  -7   85.10    8.46
   5  -2  -7  110.08    7.52
  -5   2  -7  118.32   10.37
   5  -2  -7  105.69   10.65
   5  -2   8   11.63    3.99
  -2  -5   8   14.37    2.76
  -5   2  -8   20.35    3.34
  -2  -5  -8   21.55    3.02
  -2  -5  -8   19.27    3.88
   5  -2  -8   14.47    2.10
   5  -2  -8   22.31    3.39
   5  -2   9   70.39    8.49
  -2  -5  -9   60.00    6.80
   5  -2  -9   63.18    6.77
   5  -2  -9   56.41    4.21
  -2  -5  -9   56.39    7.65
  -5   2  -9   55.70    5.51
   5  -2  10  108.96   16.08
  -2  -5  10  104.66    8.73
  -2  -5 -10  104.82   11.74
  -5   2 -10  108.23   11.36
   5  -2 -10  112.12    6.97
  -2  -5 -10  111.56   13.34
   5  -2 -10  108.71   13.24
  -2  -5  11   32.54    4.14
   5  -2  11   43.88    8.24
  -2  -5 -11   39.29    5.13
  -2  -5 -11   41.66    6.29
   5  -2 -11   41.05    5.63
  -5   2 -11   51.22    6.49
   5  -2  12    6.39    3.95
  -2  -5 -12    8.24    3.32
  -5   2 -12    7.55    3.53
   5  -2 -12    6.67    3.13
  -2  -5 -12    6.10    3.22
   5  -2  13    9.48    4.56
  -2  -5 -13   14.04    3.91
  -2  -5 -13   11.34    4.17
  -5   2 -13   11.69    4.48
   5  -2 -13   15.05    3.61
   5  -2  14   56.51    9.52
  -2  -5 -14   46.88    7.34
  -2  -5 -14   55.13    8.18
  -5   2 -14   51.57    7.35
   5  -2 -14   49.43    9.33
   5  -2  15   11.76    5.23
  -2  -5 -15   18.89    4.58
  -2  -5 -15   16.07    5.01
   5  -2 -15   14.24    4.49
  -5   2 -15   15.94    5.25
   5  -2  16   -1.18    4.39
  -2  -5 -16    0.52    3.38
  -2  -5 -16    1.72    2.93
  -5   2 -16    2.18    3.65
   5  -2 -16    3.40    3.96
   5  -2  17    1.61    5.34
  -2  -5 -17    2.93    4.38
  -2  -5 -17    8.70    4.19
  -5   2 -17    6.41    4.48
   5  -2 -17    7.72    4.68
   5  -2  18   23.33    5.71
  -2  -5 -18    9.56    5.71
  -2  -5 -18   12.13    5.50
  -5   2 -18    9.13    5.58
   5  -2 -18   13.60    5.15
   5  -2  19   13.62    6.17
  -2  -5 -19    7.74    5.96
  -2  -5 -19    4.75    5.15
  -5   2 -19    3.73    5.13
   5  -2 -19   11.10    5.60
   6  -2   0  108.87    9.71
   6  -2   0  121.83   12.56
  -2  -6   0  106.74   11.66
  -2  -6   1    9.40    3.61
   6  -2   1   20.97    4.32
   6  -2   1   11.21    3.46
  -2  -6  -1   14.56    3.85
   6  -2  -1   10.98    2.70
   6  -2  -1   13.98    3.01
   6  -2   2   13.30    3.35
  -2  -6   2    6.83    2.64
   6  -2  -2    8.95    2.88
   6  -2  -2   10.75    2.32
  -2  -6  -2    9.47    2.97
   6  -2   3   -0.61    3.19
  -2  -6   3    6.69    2.86
  -2  -6  -3    7.75    3.11
   6  -2  -3    5.76    2.12
  -6   2  -3    4.71    2.42
   6  -2  -3    4.68    2.23
   6  -2   4  109.16   13.14
  -2  -6   4  111.92   14.15
   6  -2  -4  124.21   13.19
  -6   2  -4  116.52   10.29
   6  -2  -4  132.05   11.44
  -2  -6  -4  132.02   16.14
  -2  -6  -4  128.09    8.51
   6  -2   5    9.87    3.72
  -2  -6   5    5.36    3.03
   6  -2  -5    9.56    2.16
  -6   2  -5    1.11    2.07
  -2  -6  -5   12.13    2.99
   6  -2  -5    5.56    3.01
  -2  -6  -5    6.13    1.47
  -2  -6   6    5.24    2.50
   6  -2   6   -4.05    3.13
   6  -2  -6    3.08    2.54
  -6   2  -6    2.64    2.33
   6  -2  -6    0.43    1.72
  -2  -6  -6   -0.28    2.96
   6  -2   7    3.09    3.52
  -2  -6   7    0.11    2.53
   6  -2  -7    3.98    2.14
  -6   2  -7    3.24    2.44
   6  -2  -7    0.19    1.58
  -2  -6  -7    3.46    3.31
  -2  -6  -7    1.98    1.69
   6  -2   8   89.06   14.79
  -2  -6   8   81.82   10.78
   6  -2  -8   94.46    9.95
  -6   2  -8   92.98    9.50
   6  -2  -8   96.02    7.59
  -2  -6  -8   95.83    8.72
  -2  -6  -8   96.19   13.81
   6  -2   9    6.67    3.56
  -2  -6   9    4.06    2.46
   6  -2  -9    3.42    2.70
  -2  -6  -9    5.71    2.41
  -2  -6  -9    5.50    2.83
  -6   2  -9    1.66    2.78
  -2  -6  10    2.63    2.23
   6  -2  10    6.95    4.11
   6  -2 -10    4.82    3.10
  -6   2 -10   -1.38    2.97
  -2  -6 -10    0.27    2.31
  -2  -6 -10    0.37    3.00
   6  -2  11    7.53    3.99
  -6   2 -11    2.66    3.62
   6  -2 -11    5.61    3.77
  -2  -6 -11    5.97    3.42
  -2  -6 -11    7.25    3.07
   6  -2  12   47.29    9.34
   6  -2 -12   51.50    7.51
  -6   2 -12   53.00    8.26
  -2  -6 -12   53.62    9.98
  -2  -6 -12   49.88    8.38
   6  -2  13   11.06    5.35
   6  -2 -13   12.05    3.67
  -2  -6 -13    3.84    4.65
  -2  -6 -13    2.16    4.05
   6  -2  14   -2.22    4.60
  -6   2 -14    3.20    3.53
   6  -2 -14    0.98    3.60
  -2  -6 -14    1.08    3.98
  -2  -6 -14    0.29    3.43
   6  -2  15   -2.85    4.97
   6  -2 -15   -0.49    3.27
  -6   2 -15    3.95    3.89
  -2  -6 -15    4.52    3.91
  -2  -6 -15    3.48    4.21
   6  -2  16   41.79    9.17
   6  -2 -16   42.92    9.18
  -2  -6 -16   34.46    7.27
  -2  -6 -16   35.43    9.34
  -6   2 -16   28.66    9.58
   6  -2  17   -4.25    4.39
  -2  -6 -17   -1.64    4.27
   6  -2 -17   -0.23    4.60
  -6   2 -17    2.15    4.72
  -2  -6 -17   -2.07    4.65
   7  -2   0   10.26    3.23
   7  -2   0    1.89    2.78
  -2  -7   0    1.76    3.60
   7  -2   1   31.19    4.85
   7  -2   1   32.74    5.23
  -2  -7   1   24.15    5.90
   7  -2  -1   23.00    4.24
   7  -2  -1   33.71    5.53
  -2  -7  -1   22.90    5.31
   7  -2   2   81.79    9.69
  -2  -7   2   81.84   11.58
   7  -2   2  113.35   14.48
  -2  -7  -2   72.06   12.23
   7  -2  -2   77.22    8.98
   7  -2  -2   70.28    9.54
   7  -2   3   26.76    5.04
  -2  -7   3   17.12    4.86
   7  -2   3   23.00    5.24
   7  -2  -3   17.31    3.68
   7  -2  -3   20.85    3.96
  -2  -7  -3   16.43    4.58
   7  -2   4    3.19    3.74
  -2  -7   4    4.07    3.52
   7  -2  -4    3.28    2.51
  -7   2  -4    3.57    2.81
   7  -2  -4    4.86    2.53
  -2  -7  -4    2.12    3.77
   7  -2   5   22.73    6.02
  -2  -7   5   22.29    5.06
   7  -2  -5   14.26    4.65
  -7   2  -5   24.73    4.67
   7  -2  -5   17.84    3.42
  -2  -7  -5   29.30    5.16
   7  -2   6   76.71   10.53
  -2  -7   6   53.83    8.93
  -2  -7  -6   46.83    9.85
   7  -2  -6   47.69    5.59
   7  -2  -6   50.31    7.72
  -7   2  -6   53.09    7.38
   7  -2   7   17.22    4.96
  -2  -7   7    8.23    3.96
  -7   2  -7   10.97    3.10
   7  -2  -7    4.40    3.72
  -2  -7  -7    5.91    4.02
   7  -2   8    3.24    3.98
  -2  -7   8   -0.44    3.03
   7  -2  -8    1.71    2.44
  -7   2  -8   -2.68    2.96
  -2  -7  -8    1.36    3.44
   7  -2   9   16.75    4.64
  -2  -7   9    5.64    4.17
  -7   2  -9   11.11    4.04
   7  -2  -9   11.04    4.05
  -2  -7  -9    4.86    5.04
   7  -2  10   47.36   10.80
  -2  -7 -10   41.48    7.94
  -7   2 -10   41.23    8.16
   7  -2 -10   40.91    8.62
   7  -2  11   -0.50    4.42
   7  -2 -11   10.59    3.41
  -2  -7 -11    5.01    3.94
  -7   2 -11    2.40    3.28
   7  -2  12    2.17    3.73
  -7   2 -12    0.60    3.71
  -2  -7 -12   -1.30    3.94
   7  -2 -12   -2.84    3.62
   7  -2  13   -1.50    4.94
  -7   2 -13   -1.12    4.13
   7  -2 -13   -0.53    3.38
  -2  -7 -13   -4.10    4.24
   7  -2  14   12.95    8.52
  -7   2 -14   22.82    7.20
  -2  -7 -14   25.17    6.11
   8  -2   0   -1.04    3.14
   8  -2   0    9.86    2.85
   8  -2   1   21.69    4.89
   8  -2   1   14.28    4.87
  -2  -8   1   30.50    6.43
   8  -2  -1   29.78    5.28
   8  -2  -1   15.72    5.02
  -2  -8  -1   15.98    6.33
   8  -2   2   10.98    3.12
  -2  -8   2    5.00    5.17
   8  -2   2    7.65    4.57
   8  -2  -2   12.02    3.89
   8  -2  -2    9.69    3.34
  -2  -8  -2    7.10    5.11
   8  -2   3   19.42    6.28
  -2  -8   3   23.99    6.34
   8  -2  -3   28.80    4.85
  -2  -8  -3   15.13    5.91
   8  -2  -3   20.83    5.28
   8  -2   4   14.19    4.48
  -2  -8   4   -0.13    4.21
  -2  -8  -4    4.03    4.57
   8  -2  -4    3.18    3.20
   8  -2   5   26.75    4.90
  -2  -8   5    8.13    5.37
  -8   2  -5   10.37    2.80
   8  -2  -5   11.78    4.71
  -2  -8  -5   17.37    5.80
  -2  -8   6   17.31    4.51
   8  -2   6   20.41    5.21
  -8   2  -6   10.83    3.93
   8  -2  -6    5.69    3.77
  -2  -8  -6   13.34    5.14
   8  -2   7   15.71    6.07
  -8   2  -7   16.48    4.46
   8  -2  -7   15.50    5.45
  -2  -8  -7   23.95    7.03
   8  -2   8    7.33    5.34
  -8   2  -8    2.93    3.24
  -2  -8  -8    6.33    3.89
   8  -2  -8    1.43    3.00
   8  -2   9    2.94    5.10
  -8   2  -9    3.98    3.09
   8  -2  -9   -0.19    3.66
  -2  -8  -9   -1.89    4.41
  -3   0   0  735.64   56.97
   3   0   0  804.48   63.96
   0  -3   0  824.95   68.73
   0  -3   0  817.60   27.31
  -3   0   1  389.68   25.78
   3   0   1  392.90   28.82
   0  -3   1  421.61   29.46
  -3   0  -1  393.41   25.70
   3   0  -1  422.48   25.62
   0  -3  -1  420.81   29.47
   0  -3  -1  432.46   15.76
   3   0   2   30.40    2.71
   3   0  -2   46.66    2.95
   3   0  -2   39.05    2.00
  -3   0  -2   35.46    2.15
   0  -3  -2   33.30    1.37
   0  -3  -2   33.68    2.43
   3   0   3  531.62   45.19
   0  -3   3  530.43   37.87
  -3   0  -3  493.96   34.38
   3   0  -3  544.62   29.72
   3   0  -3  520.54   36.33
   0  -3  -3  498.76   38.32
   0  -3  -3  523.36   30.91
   3   0   4  614.44   57.67
   0  -3   4  657.35   49.90
   3   0  -4  617.31   45.80
   3   0  -4  633.41   34.01
  -3   0  -4  626.55   47.58
   0  -3  -4  596.32   49.30
   0  -3  -4  622.95   44.56
   0   3  -4  613.11   20.53
   0  -3   5  156.49    9.01
   3   0   5  162.08   12.33
   0   3  -5  158.57    5.48
  -3   0  -5  152.43    9.89
   3   0  -5  171.37    5.97
   3   0  -5  155.11   10.02
   0  -3  -5  167.61   11.04
   0  -3  -5  149.11    9.94
   0  -3   6   23.67    2.30
   3   0   6   21.76    3.91
   0   3  -6   27.04    1.26
  -3   0  -6   24.73    2.11
   3   0  -6   30.67    2.23
   3   0  -6   29.40    1.01
   0  -3  -6   29.81    2.66
   0  -3  -6   34.60    2.65
   0  -3   7  420.94   30.44
   3   0   7  416.33   44.13
   0   3  -7  455.89   26.93
   3   0  -7  410.25   32.61
   3   0  -7  401.10   14.26
   0  -3  -7  435.80   36.52
   0  -3  -7  430.05   38.51
  -3   0  -7  418.01   33.05
   0  -3   8  362.31   25.08
   3   0   8  378.31   39.46
   0   3  -8  387.56   24.73
   3   0  -8  387.25   30.02
   3   0  -8  344.03   10.36
   0  -3  -8  369.65   30.43
   0  -3  -8  378.34   35.34
  -3   0  -8  365.12   29.19
   0  -3   9   84.62    5.41
   3   0   9   90.56    9.69
   0   3  -9   85.19    5.29
   3   0  -9   81.11    7.23
  -3   0  -9   76.02    6.29
   0  -3  -9   81.07    8.41
   0  -3  -9   83.26    7.19
   0  -3  10    4.36    1.45
   3   0  10    1.27    2.43
   0   3 -10    4.70    1.57
  -3   0 -10    9.17    1.78
   3   0 -10    6.99    1.84
   0  -3 -10    8.86    2.63
   0  -3 -10    5.67    2.17
   0  -3  11  146.89   11.13
   3   0  11  156.40   17.36
   0   3 -11  157.50   11.54
   3   0 -11  139.07   13.90
  -3   0 -11  152.41   13.15
   0  -3 -11  156.27   14.11
   0  -3 -11  138.24   13.69
   0  -3  12  215.90   17.94
   3   0  12  237.54   24.25
   0   3 -12  221.61   18.59
   3   0 -12  227.29   21.60
  -3   0 -12  217.50   22.21
   0  -3 -12  198.44   22.78
   0  -3 -12  223.73   21.43
   3   0  13   64.07    7.92
   0   3 -13   46.10    5.02
  -3   0 -13   53.00    6.54
   3   0 -13   45.85    6.00
   0  -3 -13   43.83    5.57
   0  -3 -13   39.16    4.87
   3   0  14    7.45    3.82
   0  -3  14    9.00    2.30
   0   3 -14    7.92    2.51
  -3   0 -14    9.17    3.44
   3   0 -14   11.85    2.95
   0  -3 -14    6.99    2.42
   0  -3 -14    9.81    3.07
   0  -3  15   46.10    4.95
   3   0  15   39.08    7.10
   0   3 -15   38.94    5.01
  -3   0 -15   30.60    6.30
   3   0 -15   46.48    7.28
   0  -3 -15   31.54    6.51
   0  -3 -15   37.38    4.99
   0  -3  16  101.98    9.85
   3   0  16   80.51   12.11
   0   3 -16   69.19    8.99
   3   0 -16   68.38    9.71
  -3   0 -16   77.72    9.53
   0  -3 -16   74.09   11.79
   0  -3 -16   85.50    9.30
   0  -3  17   13.72    3.02
   3   0  17   20.51    5.07
   0   3 -17   16.86    3.49
   3   0 -17   14.96    5.83
  -3   0 -17   13.46    3.91
   0  -3 -17   11.38    3.64
   0  -3 -17   15.79    3.97
   3   0  18    4.55    3.30
  -3   0 -18   -0.32    3.18
   0   3 -18    0.80    2.51
   3   0 -18    2.21    3.09
   0  -3 -18   -2.42    2.23
   0  -3 -18    0.49    2.75
   3   0  19   14.03    5.43
   0   3 -19   11.59    4.22
  -3   0 -19   17.37    5.30
   3   0 -19   14.56    4.74
   0  -3 -19   17.77    4.54
   0  -3 -19   20.32    4.40
   3   0  20   27.20    6.65
   0   3  20   22.38    5.27
   0   3 -20   20.60    5.21
  -3   0 -20   25.62    6.89
   3   0 -20   21.45    6.89
   0  -3 -20   28.31    5.53
   3   0  21    2.79    4.12
   0   3 -21    5.36    3.59
  -3   0 -21    0.90    4.32
   3   0 -21    8.35    4.42
   0  -3 -21    3.73    3.48
   3   0  22    0.31    3.76
   3   0 -22   -5.65    4.29
  -3   0 -22   -4.73    3.31
   0  -3 -22    4.46    3.24
   1  -3   0  291.16   11.45
  -3  -1   0  301.09   18.41
   3   1   0  299.90   21.05
   1  -3   0  303.12   19.71
   3   1   1  215.37   15.60
  -3  -1   1  182.27   10.63
   1  -3   1  204.10   12.33
   1  -3   1  206.45    5.89
   1  -3  -1  199.02   12.92
   1  -3  -1  223.57    9.41
   3   1  -1  236.25   13.97
  -3  -1  -1  218.90   11.88
   1  -3   2   40.88    0.79
   1  -3   2   40.71    2.66
   3   1   2   41.88    3.56
  -3  -1   2   41.97    2.05
  -3  -1  -2   38.30    2.28
   1  -3  -2   43.55    2.11
   3   1  -2   47.19    2.58
   1  -3  -2   44.97    2.89
   1  -3   3  387.36   30.84
   3   1   3  396.03   37.48
   3   1  -3  419.03   27.53
   1  -3  -3  474.70   34.68
  -3  -1  -3  461.00   31.80
   3   1  -3  441.55   25.13
   1  -3  -3  469.56   32.00
   3   1   4  328.34   28.49
   1  -3   4  321.27   22.74
  -3  -1  -4  320.33   21.76
   3   1  -4  320.51   14.75
   3   1  -4  302.96   20.18
   1  -3  -4  344.40   24.10
   1  -3  -4  307.10   21.90
  -1   3  -4  327.41    9.48
   1  -3   5  224.91   16.71
   3   1   5  229.92   21.00
   3   1  -5  253.30   16.23
  -1   3  -5  238.46    7.78
  -3  -1  -5  251.61   15.89
   1  -3  -5  268.69   19.91
   1  -3  -5  263.19   17.93
   3   1  -5  271.02    9.93
   1  -3   6   40.81    3.56
   3   1   6   48.60    5.50
  -3  -1  -6   38.94    3.00
   1  -3  -6   42.94    2.95
   1  -3  -6   47.17    3.40
   3   1  -6   43.28    1.07
  -1   3  -6   40.01    1.40
   3   1  -6   44.92    2.93
   1  -3   7  310.18   25.05
   3   1   7  314.96   31.87
  -3  -1  -7  320.88   23.83
   1  -3  -7  293.66   26.17
   1  -3  -7  320.08   23.73
  -1   3  -7  317.36   15.30
   3   1  -7  325.71   23.63
   1  -3   8  260.51   20.79
   3   1   8  281.46   27.86
  -1   3  -8  245.06   12.68
  -3  -1  -8  246.85   19.08
   1  -3  -8  260.89   19.98
   1  -3  -8  219.09   20.09
   3   1  -8  255.40   18.86
   1  -3   9  184.14   16.28
   3   1   9  194.40   22.36
  -3  -1  -9  192.38   16.53
   3   1  -9  193.92   15.89
   1  -3  -9  203.88   14.66
  -1   3  -9  200.81   11.37
   1  -3  -9  211.57   19.65
   3   1  10   36.84    5.28
   1  -3  10   34.33    3.77
  -3  -1 -10   47.11    5.09
   3   1 -10   41.73    4.61
  -1   3 -10   42.62    3.07
   1  -3 -10   39.54    4.04
   1  -3 -10   42.29    4.78
   3   1  11  100.52   11.86
   1  -3  11  105.74   10.43
  -1   3 -11   99.48    7.22
  -3  -1 -11  114.68    9.75
   3   1 -11  103.61   10.46
   1  -3 -11  121.52   11.30
   1  -3 -11  102.98    9.30
   1  -3  12   81.94    7.83
   3   1  12   76.43    9.06
  -1   3 -12   73.75    6.20
  -3  -1 -12   75.96    8.56
   1  -3 -12   88.39    7.53
   1  -3 -12   81.01   10.25
   3   1 -12   77.22    9.12
   3   1  13   64.21    9.94
   1  -3  13   76.47    8.86
   1  -3 -13   67.08    8.66
  -3  -1 -13   82.27    9.23
   3   1 -13   75.85    7.81
   1  -3 -13   79.45    6.78
  -1   3 -13   72.22    6.33
   3   1  14   35.94    6.71
   1  -3  14   47.53    6.06
  -3  -1 -14   39.10    6.18
   3   1 -14   37.38    5.38
   1  -3 -14   37.36    4.54
   1  -3 -14   32.92    5.78
  -1   3 -14   31.28    3.93
   3   1  15   34.02    7.30
   1  -3  15   42.17    6.31
  -3  -1 -15   38.40    5.51
   1  -3 -15   35.75    4.44
   1  -3 -15   43.43    7.43
  -1   3 -15   31.73    4.55
   3   1 -15   46.67    5.44
   3   1  16   21.37    4.65
   1  -3  16   18.26    5.04
  -1   3 -16   26.75    3.73
  -3  -1 -16   22.14    5.17
   3   1 -16   21.19    5.35
   1  -3 -16   30.42    6.01
   1  -3 -16   20.39    3.41
   1  -3  17   38.85    6.39
   3   1  17   31.94    7.06
  -1   3 -17   30.71    5.05
  -3  -1 -17   33.15    5.94
   3   1 -17   42.20    6.88
   1  -3 -17   32.01    4.39
   1  -3 -17   38.18    6.56
   1  -3  18   10.27    3.84
   3   1  18    7.31    4.83
  -1   3 -18    8.70    3.36
  -3  -1 -18    7.09    3.78
   3   1 -18    8.36    5.06
   1  -3 -18    8.18    2.92
   1  -3 -18   20.04    4.05
   3   1  19   14.21    5.58
   1  -3  19   17.30    4.33
  -1   3 -19   13.09    3.97
  -3  -1 -19   13.25    4.45
   1  -3 -19   11.66    3.85
   1  -3 -19   18.39    6.00
   3   1 -19   18.25    4.71
   3   1  20   13.09    4.37
  -1   3 -20    2.76    2.90
  -3  -1 -20   11.41    3.82
   3   1 -20   15.27    4.65
   1  -3 -20    3.27    4.35
   3   1  21   15.71    6.27
  -1   3 -21   19.41    5.15
  -3  -1 -21   11.23    5.23
   3   1 -21   22.90    6.18
   1  -3 -21   28.85    5.55
   3   1  22    4.54    3.86
  -3  -1 -22    0.09    3.97
   3   1 -22    4.71    4.34
  -1   3 -22   -2.46    3.15
   1  -3 -22   -1.49    4.10
   2  -3   0    9.66    0.82
   2  -3   0    7.38    1.47
  -3  -2   0    9.85    1.80
  -3  -2   0   13.32    1.57
   2  -3   1  462.30   37.20
   2  -3   1  465.22   23.32
  -3  -2   1  447.90   41.58
  -3  -2   1  473.31   33.51
   2  -3  -1  490.56   37.53
   2  -3  -1  486.69   26.27
  -3  -2  -1  533.79   36.57
  -3  -2  -1  489.72   47.71
   2  -3   2  605.02   30.34
   2  -3   2  587.96   49.38
  -3  -2   2  588.00   42.91
  -3  -2   2  602.46   52.54
   2  -3  -2  624.36   50.89
  -3  -2  -2  607.03   63.38
  -3  -2  -2  589.38   43.53
   2  -3   3  360.64   26.98
  -3  -2   3  384.65   25.26
  -2   3  -3  317.45   14.39
   2  -3  -3  314.92   23.41
   2  -3  -3  321.69   20.02
  -3  -2  -3  334.09   23.54
  -3  -2  -3  360.11   36.35
   3   2  -3  311.49   19.95
   2  -3   4   11.85    1.60
  -3  -2   4   10.01    1.25
  -2   3  -4    6.64    0.59
   2  -3  -4    5.11    1.30
   2  -3  -4    9.25    1.34
  -3  -2  -4   14.79    3.01
   3   2  -4    8.56    1.10
  -3  -2  -4    5.41    1.30
   2  -3   5   95.03    7.46
  -3  -2   5  106.86    5.15
  -2   3  -5   80.43    3.16
   2  -3  -5  100.58    6.58
   2  -3  -5   97.73    6.51
  -3  -2  -5   81.05    6.06
  -3  -2  -5  104.43   11.20
   3   2  -5   96.04    5.33
   2  -3   6  376.25   32.88
   2  -3  -6  400.41   34.87
   2  -3  -6  404.06   31.66
  -3  -2  -6  428.52   49.42
  -3  -2  -6  388.64   30.17
   3   2  -6  379.60   27.15
  -2   3  -6  384.50   20.46
   2  -3   7   69.79    6.44
  -2   3  -7   65.45    2.93
   2  -3  -7   66.04    4.36
   2  -3  -7   62.86    5.76
  -3  -2  -7   79.66    8.12
  -3  -2  -7   64.93    5.44
   3   2  -7   62.38    2.14
   3   2  -7   62.19    4.64
   2  -3   8   14.17    3.39
   3   2   8   16.75    3.65
  -2   3  -8   22.00    1.67
   2  -3  -8   26.24    2.51
   2  -3  -8   19.68    2.86
  -3  -2  -8   21.71    2.56
   3   2  -8   19.36    2.49
   3   2   9   50.74    6.05
   2  -3   9   46.15    5.72
  -2   3  -9   45.17    2.79
   2  -3  -9   50.50    3.92
   2  -3  -9   45.02    5.48
  -3  -2  -9   45.39    5.14
   3   2  -9   43.45    3.90
   3   2  10  218.31   24.50
   2  -3  10  212.82   20.57
  -2   3 -10  183.16   12.67
   2  -3 -10  202.91   15.96
   2  -3 -10  209.14   22.86
  -3  -2 -10  197.75   17.57
   3   2 -10  192.11   15.69
   3   2  11   44.56    6.79
   2  -3  11   33.49    5.48
  -2   3 -11   41.72    3.61
   2  -3 -11   35.75    3.80
   2  -3 -11   41.56    6.39
   3   2 -11   35.29    3.93
  -3  -2 -11   33.82    4.59
   2  -3  12   30.09    6.18
   3   2  12   25.28    5.96
   2  -3 -12   47.54    6.92
   2  -3 -12   41.34    4.02
  -3  -2 -12   35.43    4.74
   3   2 -12   41.82    5.43
  -2   3 -12   46.46    4.05
   2  -3  13   74.11    8.96
   3   2  13   63.21    9.43
  -2   3 -13   64.52    6.09
   2  -3 -13   47.48    8.65
   2  -3 -13   63.85    5.87
  -3  -2 -13   51.01    7.00
   3   2 -13   63.99    6.39
   3   2  14  122.81   13.57
   2  -3  14  119.72   13.22
   2  -3 -14  113.53   10.04
   2  -3 -14   97.28   14.15
  -3  -2 -14  109.09   12.25
   3   2 -14  109.99   13.12
  -2   3 -14   97.27   10.37
   2  -3  15   28.04    4.33
   3   2  15   13.27    5.21
  -2   3 -15   17.56    3.52
   2  -3 -15   22.91    4.59
   2  -3 -15   17.22    2.83
  -3  -2 -15   12.37    4.88
   3   2 -15   20.45    4.00
   2  -3  16   13.05    3.87
   3   2  16   11.74    4.06
  -2   3 -16   12.91    3.29
   2  -3 -16   19.10    4.18
   2  -3 -16    8.97    2.17
  -3  -2 -16   13.95    3.76
   3   2 -16   19.77    3.50
   2  -3  17   32.85    6.25
   3   2  17   32.48    6.78
   2  -3 -17   19.05    3.00
   2  -3 -17   33.99    7.06
  -3  -2 -17   27.15    6.29
   3   2 -17   29.92    6.64
  -2   3 -17   22.85    4.57
   3   2  18   45.43    7.61
   2  -3  18   51.37    9.19
   2  -3 -18   58.86    8.96
  -3  -2 -18   50.49    9.12
   3   2 -18   47.01    8.14
  -2   3 -18   50.70    7.31
   2  -3  19    1.08    3.24
   3   2  19    1.01    4.30
   2  -3 -19    9.01    4.06
  -3  -2 -19    9.70    4.50
   3   2 -19   12.35    4.15
  -2   3 -19    9.11    3.37
   2  -3  20    2.71    3.45
   3   2  20   -3.17    3.62
  -2   3 -20   -3.33    3.13
   2  -3 -20   -5.69    4.31
  -3  -2 -20    3.72    3.73
   3   2 -20   -2.26    2.96
   3   2  21   18.36    4.48
  -2   3 -21   11.96    4.78
   2  -3 -21    1.31    5.16
  -3  -2 -21   14.06    5.46
   3   2 -21   18.58    5.88
   3   2  22    4.94    4.39
   2  -3 -22   11.86    6.09
  -3  -2 -22   19.19    5.61
   3   2 -22   12.92    5.81
   3  -3   0   71.19    4.03
  -3  -3   0   77.25    4.46
   3  -3   0   74.83    5.41
  -3  -3   0   70.59    6.95
  -3  -3   1  323.60   22.14
  -3  -3   1  312.03   28.72
   3  -3   1  300.34   18.04
   3  -3   1  316.36   26.06
  -3  -3  -1  365.98   23.13
  -3  -3  -1  336.04   31.57
   3  -3  -1  334.30   26.32
   3  -3  -1  319.89   20.05
  -3  -3   2   42.74    2.84
   3  -3   2   52.17    4.14
   3  -3   2   58.17    3.27
  -3  -3   2   43.86    4.38
   3  -3  -2   44.74    2.94
   3  -3  -2   45.51    3.58
  -3  -3  -2   46.67    5.46
  -3  -3  -2   39.11    3.29
  -3  -3   3  212.06   15.40
   3  -3   3  210.85   15.62
   3  -3  -3  181.31   11.64
   3  -3  -3  187.70   13.05
  -3  -3  -3  197.91   13.66
  -3  -3  -3  184.24   18.84
   3   3  -3  181.06   10.69
  -3   3  -3  195.98   10.32
  -3  -3   4   91.02    6.00
   3  -3   4   91.86    7.70
  -3  -3  -4   88.98    6.56
  -3  -3  -4   92.45    8.73
  -3   3  -4   96.13    4.82
   3  -3  -4   97.02    7.13
   3  -3  -4   90.80    6.20
   3   3  -4   94.27    5.59
  -3  -3   5  196.67   12.65
   3  -3   5  195.07   15.69
   3  -3  -5  185.19   13.54
  -3  -3  -5  174.04   12.95
  -3  -3  -5  176.29   19.03
   3   3  -5  179.17   11.40
  -3   3  -5  177.52    9.97
   3  -3  -5  178.74   12.16
  -3  -3   6  150.94    9.17
   3  -3   6  152.34   12.65
  -3  -3  -6  136.52    9.76
  -3  -3  -6  136.27   15.30
  -3   3  -6  138.39    7.82
   3  -3  -6  144.49   11.26
   3  -3  -6  154.88   11.08
   3   3  -6  140.89    9.18
  -3  -3   7  101.85    6.95
   3  -3   7  116.25   12.19
  -3  -3  -7  151.28   13.80
  -3  -3  -7  128.62    9.26
   3   3  -7  123.05    7.73
  -3   3  -7  122.43    6.92
   3  -3  -7  137.19    9.34
   3  -3  -7  123.69   10.58
  -3  -3   8  132.29    8.47
   3  -3   8  140.84   14.60
  -3  -3  -8  194.97   20.14
  -3  -3  -8  160.46   14.10
   3   3  -8  174.31   12.39
   3  -3  -8  186.92   14.59
   3  -3  -8  174.53   12.21
  -3   3  -8  171.72   10.88
   3  -3   9  114.14   10.59
  -3  -3  -9  108.03   12.18
  -3  -3  -9  105.49    9.20
   3   3  -9  101.07    8.34
  -3   3  -9  106.39    7.36
   3  -3  -9   99.88    9.41
   3  -3  -9  103.45    7.98
   3  -3  10  109.26   10.82
  -3  -3 -10   93.74    8.77
   3   3 -10   98.61    8.49
  -3   3 -10   96.24    7.23
   3  -3 -10   92.86    7.34
  -3  -3 -10  111.74   15.73
   3  -3 -10   98.41   11.22
   3  -3  11   58.62    9.72
  -3  -3 -11   76.90   10.42
  -3  -3 -11   75.94    8.77
   3   3 -11   66.66    6.72
   3  -3 -11   72.41    6.10
  -3   3 -11   67.14    5.89
   3  -3 -11   79.76    7.99
   3  -3  12  126.30   15.92
   3   3 -12  137.33   12.85
  -3  -3 -12  152.09   19.75
  -3  -3 -12  137.67   14.54
  -3   3 -12  155.27   12.83
   3  -3 -12  145.75   11.47
   3  -3 -12  148.47   17.64
   3  -3  13   81.78   11.91
   3   3 -13   77.23    8.96
  -3  -3 -13   70.79    8.74
  -3   3 -13   73.31    7.70
   3  -3 -13   76.05    9.29
   3  -3 -13   78.11    6.51
   3   3  14   17.10    4.52
   3  -3  14   16.71    5.53
  -3  -3 -14   21.99    4.77
   3  -3 -14   13.76    4.70
   3   3 -14   14.69    4.00
  -3   3 -14   16.79    3.43
   3  -3 -14   20.36    2.78
   3  -3  15   17.92    5.96
   3   3  15   20.64    6.00
   3  -3 -15   21.32    5.42
  -3  -3 -15   20.24    5.24
   3   3 -15   19.29    4.40
  -3   3 -15   16.39    4.06
   3  -3 -15   21.90    2.70
   3   3  16   33.21    7.75
   3  -3  16   41.22    8.95
  -3  -3 -16   36.76    6.68
   3  -3 -16   35.24    7.17
   3   3 -16   37.54    6.59
  -3   3 -16   52.40    6.48
   3   3  17   17.69    5.18
   3  -3  17   25.62    6.87
  -3  -3 -17   29.61    6.41
   3   3 -17   28.14    5.95
  -3   3 -17   14.26    4.78
   3  -3 -17   26.30    5.57
   3   3  18   10.13    3.62
   3  -3  18    5.53    3.83
  -3  -3 -18    8.40    4.65
   3   3 -18    4.98    4.10
   3  -3 -18    9.15    4.03
  -3   3 -18    2.83    3.62
   3   3  19   14.91    5.62
   3  -3  19   13.46    5.51
  -3  -3 -19   10.59    5.55
   3   3 -19   14.55    4.43
  -3   3 -19    8.78    4.36
   3  -3 -19   15.98    5.11
   3   3  20   18.17    5.07
   3  -3  20    5.41    5.07
  -3  -3 -20    3.27    5.25
   3   3 -20    5.16    4.44
  -3   3 -20   10.83    4.03
   3  -3 -20    7.78    5.95
   3   3  21   -6.01    3.91
  -3  -3 -21    1.47    3.93
   3   3 -21    1.47    3.11
   3  -3 -21    2.99    4.51
   4  -3   0    2.18    1.30
  -3  -4   0    0.29    1.12
   4  -3   0   -0.84    1.55
  -3  -4   0    2.55    2.19
   4  -3   1  144.46   12.41
   4  -3   1  145.29    9.75
  -3  -4   1  156.34   13.60
  -3  -4   1  152.07    9.76
   4  -3  -1  149.38    9.71
  -3  -4  -1  155.44   10.23
  -3  -4  -1  156.62   15.52
   4  -3  -1  165.73   12.53
   4  -3   2   14.82    2.43
  -3  -4   2    7.73    1.26
  -3  -4   2   10.91    2.48
   4  -3   2    6.62    2.62
   4  -3  -2    7.52    1.85
   4  -3  -2    6.88    1.77
  -3  -4  -2    9.74    2.52
  -3  -4  -2    6.99    1.72
   4  -3   3  253.83   26.17
  -3  -4   3  272.26   25.82
  -4   3  -3  265.89   18.94
   4  -3  -3  298.83   24.20
   4  -3  -3  270.95   20.97
  -3  -4  -3  260.85   19.23
  -3  -4  -3  269.01   29.65
   3   4  -3  270.40   16.77
  -3  -4   4    7.97    2.01
   4  -3   4    9.86    2.87
  -4   3  -4    8.09    1.54
   4  -3  -4    4.55    1.91
   4  -3  -4    6.50    1.64
  -3  -4  -4    7.40    1.96
  -3  -4  -4    5.92    3.11
   3   4  -4    5.93    1.31
   4  -3   5  180.85   18.89
  -3  -4   5  168.64   13.80
  -4   3  -5  177.08   12.32
   4  -3  -5  160.95   13.63
  -3  -4  -5  174.89   12.74
  -3  -4  -5  184.54   18.75
   3   4  -5  184.29   11.44
   4  -3  -5  177.99   13.28
  -3  -4   6   21.10    2.53
   4  -3   6   20.44    3.32
  -4   3  -6   20.39    2.28
   4  -3  -6   22.07    2.78
   4  -3  -6   11.65    3.17
  -3  -4  -6   18.20    2.76
  -3  -4  -6   20.65    4.60
   3   4  -6   15.84    1.91
   4  -3   7  267.54   29.71
  -3  -4   7  256.46   20.71
  -4   3  -7  274.77   20.41
   4  -3  -7  275.52   23.86
  -3  -4  -7  252.58   22.83
  -3  -4  -7  270.64   30.37
   3   4  -7  265.66   18.71
   4  -3  -7  262.03   20.58
   4  -3   8   19.01    3.80
  -3  -4   8   12.33    1.81
  -4   3  -8   10.76    2.24
   4  -3  -8   12.98    2.30
   4  -3  -8   14.06    2.58
  -3  -4  -8    9.39    3.45
   3   4  -8   14.33    2.01
  -3  -4  -8   13.43    2.81
   4  -3   9  152.75   17.58
  -4   3  -9  130.56   10.70
   4  -3  -9  143.25   13.54
  -3  -4  -9  135.79   18.13
  -3  -4  -9  143.31   13.82
   3   4  -9  142.58   10.80
   4  -3  -9  139.84   10.99
   4  -3  10   16.35    3.83
  -4   3 -10   13.21    2.78
   4  -3 -10    9.70    2.10
   4  -3 -10   12.44    3.28
  -3  -4 -10   19.09    4.10
  -3  -4 -10   13.50    3.44
   3   4 -10   13.48    2.18
   4  -3  11   94.98   12.94
  -4   3 -11   86.40    8.52
   4  -3 -11   78.88    6.69
   4  -3 -11   79.71   10.48
  -3  -4 -11   91.67   13.28
  -3  -4 -11   82.99    9.19
   3   4 -11   81.00    7.93
   4  -3  12    2.73    3.17
   4  -3 -12    6.19    3.41
   4  -3 -12    2.26    1.49
  -3  -4 -12    7.20    3.87
  -3  -4 -12    5.24    3.02
   3   4 -12    3.14    2.07
   4  -3  13   47.72    9.54
   4  -3 -13   50.35    6.97
  -4   3 -13   57.05    6.19
   4  -3 -13   43.76    4.43
  -3  -4 -13   46.35    8.99
  -3  -4 -13   39.51    7.60
   3   4 -13   38.68    5.80
   4  -3 -14    3.88    3.53
  -3  -4 -14   -3.56    4.12
  -3  -4 -14   -2.46    3.31
   3   4 -14   -1.69    2.38
   4  -3  15   29.85    7.12
  -4   3 -15   26.68    4.14
   4  -3 -15   23.30    6.76
  -3  -4 -15   28.70    8.01
  -3  -4 -15   18.98    6.29
   3   4 -15   22.72    4.60
   4  -3  16    2.87    4.34
  -4   3 -16    0.65    2.79
   4  -3 -16    1.27    3.56
  -3  -4 -16   -0.48    2.51
  -3  -4 -16    5.34    3.06
   3   4 -16   -2.22    2.94
   4  -3  17   19.52    7.29
   3   4  17   14.54    5.63
  -4   3 -17   24.34    5.28
   4  -3 -17   35.17    6.36
  -3  -4 -17   15.83    6.36
   3   4 -17   14.10    4.73
   4  -3  18    3.47    4.13
   3   4  18   -1.23    4.79
  -4   3 -18    5.08    3.39
   4  -3 -18    6.01    4.08
  -3  -4 -18    6.13    4.32
   3   4 -18    0.31    3.22
   4  -3  19   19.41    7.70
   3   4  19   12.28    6.97
  -4   3 -19   23.21    5.67
   4  -3 -19   12.93    6.05
  -3  -4 -19   30.31    7.18
   4  -3  20    4.13    3.79
   3   4  20    0.81    4.33
  -3  -4 -20   -2.93    4.41
  -3  -5   0   53.60    7.18
  -3  -5   0   50.99    3.49
   5  -3   0   47.67    6.41
   5  -3   0   44.47    4.81
  -3  -5   1  125.08    7.92
  -3  -5   1  124.56   14.15
   5  -3   1  127.60   13.03
   5  -3   1  124.97    9.83
  -3  -5  -1  128.97   15.38
   5  -3  -1  121.08   10.66
   5  -3  -1  132.45   12.91
  -3  -5   2   25.90    4.46
   5  -3   2   22.71    3.69
   5  -3   2   31.53    4.56
  -3  -5  -2   29.31    2.78
  -3  -5  -2   27.88    4.31
   3   5  -2   23.26    1.82
   5  -3  -2   27.08    3.50
   5  -3  -2   25.13    4.01
  -3  -5   3  131.58   13.28
   5  -3   3  128.55   12.62
  -3  -5  -3  135.04   15.87
  -3  -5  -3  119.41    8.91
   3   5  -3  119.82    6.78
   5  -3  -3  132.01   12.06
   5  -3  -3  127.52   10.34
  -3  -5   4   33.34    5.36
   5  -3   4   34.54    6.09
  -3  -5  -4   35.64    4.01
  -3  -5  -4   38.93    5.47
   3   5  -4   39.69    2.51
   5  -3  -4   41.64    4.58
  -5   3  -4   37.31    4.00
   5  -3  -4   37.71    3.99
  -3  -5   5   37.99    4.63
   5  -3   5   34.99    4.83
  -3  -5  -5   35.18    3.89
  -3  -5  -5   32.43    6.04
   3   5  -5   30.42    2.47
  -5   3  -5   30.58    3.58
   5  -3  -5   26.81    3.66
   5  -3  -5   30.21    3.76
  -3  -5   6   22.79    4.04
   5  -3   6   19.72    5.07
  -3  -5  -6   20.95    3.48
  -3  -5  -6   22.85    4.93
   3   5  -6   26.88    2.26
  -5   3  -6   32.62    3.45
   5  -3  -6   30.58    3.38
   5  -3  -6   23.27    4.09
   5  -3   7   49.23    6.83
  -3  -5  -7   55.12    4.92
  -3  -5  -7   60.82    8.84
   3   5  -7   50.57    3.62
  -5   3  -7   50.14    5.13
   5  -3  -7   52.60    5.23
   5  -3  -7   63.30    7.01
  -3  -5   8   21.54    3.34
   5  -3   8   15.78    4.93
  -3  -5  -8   30.91    3.91
  -3  -5  -8   30.28    5.00
   3   5  -8   27.79    2.68
   5  -3  -8   27.61    4.82
  -5   3  -8   28.64    3.74
   5  -3  -8   29.49    3.17
  -3  -5   9   18.01    2.74
   5  -3   9   20.43    5.73
  -3  -5  -9   32.33    4.20
  -3  -5  -9   19.09    5.60
   3   5  -9   24.95    2.68
  -5   3  -9   23.86    3.82
   5  -3  -9   22.83    3.14
   5  -3  -9   27.07    4.91
   5  -3  10   18.74    5.06
  -3  -5 -10   12.39    4.20
  -3  -5 -10   14.43    3.61
   3   5 -10   13.14    2.06
   5  -3 -10    9.74    4.19
  -5   3 -10   17.37    2.72
   5  -3 -10   10.55    2.45
   5  -3  11   34.98    6.59
  -3  -5 -11   35.68    5.93
  -3  -5 -11   27.11    4.63
   3   5 -11   33.60    3.60
  -5   3 -11   24.49    4.50
   5  -3 -11   34.29    3.43
   5  -3 -11   39.12    6.22
   5  -3  12   16.87    5.58
  -3  -5 -12   17.20    5.81
  -3  -5 -12   16.57    4.96
  -5   3 -12   29.73    4.18
   5  -3 -12   22.73    4.92
   5  -3  13   33.14    8.93
  -3  -5 -13   38.32    7.37
  -3  -5 -13   30.67    6.98
   5  -3 -13   37.93    7.59
  -5   3 -13   33.23    5.85
   5  -3  14    6.65    5.47
  -3  -5 -14    4.83    4.22
  -3  -5 -14    3.07    4.30
  -5   3 -14   14.80    3.89
   5  -3 -14    8.09    3.85
   5  -3  15   20.93    7.48
  -3  -5 -15   24.35    7.01
  -3  -5 -15   17.59    5.84
  -5   3 -15   19.56    5.80
   5  -3 -15   18.07    5.26
   5  -3  16    9.25    6.52
  -3  -5 -16   20.42    6.97
  -3  -5 -16    8.77    4.70
  -5   3 -16   14.49    4.28
   5  -3 -16   10.22    5.99
   5  -3  17    9.92    6.48
  -3  -5 -17   11.93    5.62
  -3  -5 -17    8.49    5.68
  -5   3 -17    8.65    4.08
   5  -3 -17   13.17    5.68
   5  -3  18   -0.60    4.55
  -3  -5 -18    5.51    3.32
  -3  -5 -18    4.86    3.86
   5  -3 -18   -1.18    4.01
   6  -3   0    9.80    2.79
  -3  -6   0    9.03    3.90
   6  -3   0   10.77    2.89
  -3  -6   1   11.51    4.39
   6  -3   1   17.61    3.55
   6  -3   1   12.26    3.27
  -3  -6  -1   11.88    3.99
   6  -3  -1   24.28    3.45
   6  -3  -1   18.34    4.04
   6  -3   2  131.67   14.66
  -3  -6   2  124.48   16.11
   6  -3   2  127.94   11.29
  -3  -6  -2  126.07    9.53
  -3  -6  -2  140.51   15.86
   6  -3  -2  124.41   11.83
   6  -3  -2  131.91   14.31
   6  -3   3   12.10    3.82
  -3  -6   3   13.13    4.32
   6  -3   3   24.36    4.77
   6  -3  -3   17.31    3.13
  -3  -6  -3   16.45    4.90
  -3  -6  -3   19.06    2.47
   6  -3  -3   14.23    3.84
  -3  -6   4   17.03    3.14
   6  -3   4   14.85    4.33
  -3  -6  -4   10.01    3.91
  -6   3  -4   12.01    2.47
   6  -3  -4    8.31    3.14
   6  -3  -4    7.40    3.35
  -3  -6   5   19.55    4.46
   6  -3   5   20.80    4.48
  -6   3  -5   22.20    3.63
  -3  -6  -5   19.36    2.76
  -3  -6  -5   18.19    4.75
   6  -3  -5   19.93    4.01
   6  -3  -5   15.50    3.51
  -3  -6   6   99.67   12.08
   6  -3   6  103.42   13.18
  -3  -6  -6  105.69    9.64
  -3  -6  -6  131.30   16.49
  -6   3  -6   98.26   10.43
   6  -3  -6   98.22   10.00
   6  -3  -6  117.36   12.39
  -3  -6   7   16.14    3.56
   6  -3   7   10.73    4.32
   6  -3  -7   17.85    4.11
  -3  -6  -7   21.52    4.55
  -3  -6  -7   17.72    3.08
  -6   3  -7   11.60    2.80
   6  -3  -7   16.53    3.08
  -3  -6   8    1.05    2.29
   6  -3   8    2.78    3.52
  -3  -6  -8    5.45    2.63
  -3  -6  -8    5.92    4.36
  -6   3  -8   10.42    2.86
   6  -3  -8    8.05    2.05
   6  -3  -8    8.44    2.91
   6  -3   9   13.60    4.57
   6  -3  -9   11.83    3.89
  -6   3  -9   16.62    3.79
  -3  -6  -9   18.18    4.63
  -3  -6  -9   17.13    3.64
   6  -3  -9   16.75    2.92
   6  -3  10   35.31    8.58
  -3  -6 -10   44.96    6.15
  -3  -6 -10   37.50    8.52
  -6   3 -10   35.90    6.14
   6  -3 -10   46.61    7.65
   6  -3  11   13.35    4.81
  -6   3 -11   10.11    3.78
  -3  -6 -11    9.76    4.13
  -3  -6 -11   12.61    3.88
   6  -3 -11    8.43    4.62
   6  -3  12    6.90    5.19
  -3  -6 -12    4.19    3.51
  -3  -6 -12    7.45    3.83
  -6   3 -12    3.43    3.62
   6  -3 -12    4.58    3.23
   6  -3  13    9.59    6.69
  -3  -6 -13   13.36    5.71
  -3  -6 -13   12.73    4.63
  -6   3 -13    8.54    4.54
   6  -3 -13   16.15    5.69
   6  -3  14   13.04    5.96
  -6   3 -14   14.11    4.48
  -3  -6 -14   23.05    5.47
  -3  -6 -14   13.92    5.62
   6  -3 -14   16.20    6.18
   6  -3  15    8.50    4.89
  -3  -6 -15    1.48    4.30
  -3  -6 -15   14.77    4.82
  -6   3 -15   -1.02    4.05
   6  -3 -15    7.71    4.33
   6  -3  16    8.38    5.10
  -3  -6 -16    2.86    5.57
  -3  -6 -16    4.27    4.78
   7  -3   0   26.67    5.23
  -3  -7   0   28.92    6.36
   7  -3   0   20.99    4.02
  -3  -7   1   19.71    5.94
   7  -3   1   22.84    4.57
   7  -3   1   22.86    5.26
  -3  -7  -1   24.95    5.97
   7  -3  -1   19.59    5.19
   7  -3  -1   19.54    4.66
   7  -3   2   -2.40    3.21
   7  -3   2    1.36    2.47
   7  -3  -2   -1.37    2.70
  -3  -7  -2   -5.33    3.74
   7  -3   3   34.76    5.85
  -3  -7   3   30.35    6.77
   7  -3   3   29.64    5.24
  -3  -7  -3   25.95    6.34
   7  -3  -3   30.04    4.28
   7  -3  -3   31.03    5.65
  -3  -7   4   24.13    6.03
   7  -3   4   22.99    6.49
   7  -3   4   31.26    5.74
  -3  -7  -4   23.65    5.64
   7  -3  -4   21.38    4.38
   7  -3  -4   27.06    4.62
  -3  -7   5   27.99    5.98
   7  -3   5   29.27    5.48
  -3  -7  -5   23.81    6.70
   7  -3  -5   15.95    4.32
   7  -3  -5   22.95    4.36
  -3  -7   6    1.88    2.74
   7  -3   6    3.55    3.22
   7  -3  -6   -0.58    2.27
   7  -3  -6    2.86    3.24
  -3  -7  -6    6.45    3.99
   7  -3   7   18.32    5.24
  -3  -7  -7   21.45    5.59
  -7   3  -7   19.59    4.43
   7  -3  -7   20.20    5.41
   7  -3   8    7.61    4.65
  -3  -7  -8   17.21    5.64
  -7   3  -8   10.59    3.88
   7  -3  -8   17.92    4.21
   7  -3   9   18.93    6.87
  -3  -7  -9   23.70    5.73
  -7   3  -9   25.20    4.92
   7  -3  -9   11.93    5.65
   7  -3  10    0.95    3.86
  -3  -7 -10    7.19    4.26
  -7   3 -10    2.93    3.47
   7  -3 -10    0.54    3.21
   7  -3  11   11.99    6.28
  -3  -7 -11   10.86    4.64
  -7   3 -11    6.63    4.64
   7  -3 -11   13.20    5.21
   7  -3  12    9.15    5.12
  -3  -7 -12    9.64    5.90
  -7   3 -12   10.95    5.03
   7  -3 -12   15.36    4.64
  -3  -8   0   12.95    5.10
   8  -3   0   21.72    5.11
   8  -3   0   10.94    3.90
  -3  -8   1    5.13    4.74
   8  -3   1    7.93    3.39
  -3  -8  -1    5.51    4.24
   8  -3  -1    6.87    3.28
   8  -3  -1    3.44    3.68
  -3  -8   2   -3.25    3.96
   8  -3   2   -2.36    3.58
  -3  -8  -2    0.54    3.05
   8  -3  -2    0.63    2.95
   8  -3  -2    3.40    2.69
  -3  -8   3    1.09    4.71
   8  -3   3   11.00    4.57
   8  -3   3    8.67    2.93
  -3  -8  -3    8.95    4.29
   8  -3  -3    7.52    3.54
   8  -3  -3   -1.41    3.90
  -3  -8   4    6.18    5.44
   8  -3   4   18.42    5.77
   8  -3   4   10.81    4.12
  -3  -8  -4   13.38    5.06
   8  -3  -4    9.75    3.84
   8  -3   5   11.37    4.75
   8  -3   5    9.70    5.78
  -3  -8  -5    6.73    6.05
   8  -3  -5   10.20    4.42
   8  -3   6   -0.04    3.62
   8  -3   6    2.09    4.29
  -3  -8  -6    1.73    4.35
   8  -3  -6   -2.25    3.43
   4   0   0   65.44    4.94
   0  -4   0   66.20    5.33
   0  -4   0   64.74    1.44
  -4   0   0   53.84    4.40
  -4   0   1  218.31   14.30
   0  -4   1  234.06   16.38
   4   0   1  229.45   15.95
  -4   0  -1  186.21   13.60
   4   0  -1  224.80   14.70
   0  -4  -1  186.00    6.17
   0  -4  -1  199.78   15.57
   4   0   2  394.67   35.19
   0  -4   2  397.76   33.07
  -4   0  -2  340.97   27.79
   4   0  -2  505.60   38.57
   0  -4  -2  363.31   16.91
   0  -4  -2  366.81   30.93
   4   0  -2  407.63   28.31
   4   0   3  116.05   11.47
   0  -4   3  123.15   10.22
  -4   0  -3  135.41    8.96
   4   0  -3  138.84    7.38
   4   0  -3  136.17    8.29
   0  -4  -3  137.33    9.39
   0  -4  -3  133.46    5.74
   4   0   4   47.81    5.47
   0  -4   4   50.52    3.78
  -4   0  -4   45.70    3.87
   4   0  -4   44.07    3.38
   0  -4  -4   47.46    3.83
   0  -4  -4   46.63    2.68
   4   0  -4   46.73    2.64
   4   0   5  292.22   27.73
   0  -4   5  289.97   21.51
  -4   0  -5  236.13   18.03
   4   0  -5  250.73   19.76
   4   0  -5  265.19   13.30
   0  -4  -5  276.65   22.51
   4   0   6  148.03   14.68
   0  -4   6  150.06   11.23
  -4   0  -6  162.66   11.92
   4   0  -6  150.33   11.07
   4   0  -6  162.61    6.76
   0  -4  -6  159.05   14.00
   0  -4  -6  148.61   11.10
   4   0   7  115.34   13.08
   0  -4   7  119.69    9.37
  -4   0  -7  117.92    9.06
   4   0  -7  120.16    4.37
   4   0  -7  123.60    9.70
   0  -4  -7  118.76   10.60
   0  -4  -7  120.94    8.55
   0   4  -7  115.23    3.96
   4   0   8   29.04    4.72
   0  -4   8   27.78    2.70
  -4   0  -8   25.23    2.97
   4   0  -8   24.07    3.44
   0  -4  -8   22.66    3.70
   0  -4  -8   23.28    3.16
   0   4  -8   24.64    1.41
   4   0  -8   22.60    0.96
   4   0   9  108.16   12.98
   0  -4   9   97.91    7.10
  -4   0  -9  100.02    9.31
   4   0  -9  112.09   10.01
   0   4  -9  100.10    5.39
   0  -4  -9   98.18    8.64
   0  -4  -9   93.89    9.87
   4   0  10   75.33   10.71
   0  -4  10   71.14    6.29
  -4   0 -10   78.25    7.16
   4   0 -10   78.36    7.26
   0  -4 -10   83.39    7.55
   0   4 -10   77.11    4.38
   0  -4 -10   76.76    8.80
   4   0  11   88.36   10.67
   0  -4  11   75.30    6.84
  -4   0 -11   93.88    9.82
   4   0 -11   83.93    8.94
   0  -4 -11   83.60    8.19
   0  -4 -11   84.41    9.98
   0   4 -11   83.90    5.35
   4   0  12   12.31    3.68
   0  -4  12    9.12    2.16
  -4   0 -12   11.80    3.64
   4   0 -12   11.60    2.90
   0  -4 -12    7.67    3.69
   0  -4 -12   19.39    2.83
   0   4 -12    9.33    1.60
   4   0  13   47.12    8.80
   0  -4  13   32.36    3.90
  -4   0 -13   52.35    5.88
   4   0 -13   44.01    5.81
   0  -4 -13   39.66    5.74
   0  -4 -13   60.17    6.94
   0   4 -13   46.57    3.97
   4   0  14   52.91    7.83
   0  -4  14   45.38    5.27
  -4   0 -14   51.78    6.77
   4   0 -14   56.50    6.89
   0  -4 -14   54.48    7.25
   0  -4 -14   43.17    7.45
   0   4 -14   46.48    5.02
   4   0  15   45.36    7.91
  -4   0 -15   48.06    7.14
   4   0 -15   52.58    6.86
   0  -4 -15   54.91    7.30
   0  -4 -15   42.63    6.68
   0   4 -15   49.56    4.90
   4   0  16    7.54    4.50
   0  -4  16    7.68    3.21
  -4   0 -16    4.48    3.23
   4   0 -16    4.62    4.16
   0  -4 -16    5.91    3.13
   0  -4 -16    9.68    3.85
   0   4 -16    4.75    2.48
   4   0  17   20.52    6.38
  -4   0 -17   21.40    6.00
   4   0 -17   14.83    5.31
   0  -4 -17   22.72    4.85
   0  -4 -17   21.59    4.71
   0   4 -17   19.71    3.82
   4   0  18   27.50    7.42
  -4   0 -18   27.34    5.21
   4   0 -18   27.96    6.87
   0  -4 -18   26.55    5.36
   0  -4 -18   18.41    4.74
   0   4 -18   18.75    4.34
   4   0  19   22.66    6.52
  -4   0 -19   15.17    5.84
   4   0 -19   18.58    5.95
   0  -4 -19   10.99    4.76
   0  -4 -19   19.33    5.91
   4   0  20    9.81    4.24
  -4   0 -20    1.53    4.29
   4   0 -20   -0.68    5.09
   0  -4 -20    0.38    3.63
   0  -4 -20    3.02    4.15
   4   0  21    2.02    5.15
  -4   0 -21    0.72    5.21
   4   0 -21   13.66    6.23
   0  -4 -21   14.31    5.11
   4   1   0   10.11    2.16
   1  -4   0   17.91    2.16
   1  -4   0   11.12    0.60
  -4  -1   0   15.47    2.05
  -4  -1   1  135.42    9.11
   1  -4   1  132.17    9.57
   4   1   1  145.31   10.91
  -4  -1  -1  125.48    8.83
   4   1  -1  126.84    9.09
   1  -4  -1  130.45    9.19
   1  -4  -1  109.69    5.17
   4   1   2  482.73   52.03
   1  -4   2  489.01   46.72
  -4  -1  -2  479.89   40.49
   4   1  -2  653.84   54.34
   1  -4  -2  520.95   46.59
   1  -4  -2  480.30   34.43
   4   1  -2  510.49   40.15
   1  -4   3   96.33    9.15
   4   1   3   95.65    9.72
  -4  -1  -3  127.20    9.00
   4   1  -3  127.31    7.16
   4   1  -3  116.83    7.41
   1  -4  -3  128.67    9.91
   1  -4  -3  126.05    7.24
   4   1   4   44.13    5.45
   1  -4   4   43.57    3.40
  -4  -1  -4   37.66    3.65
   4   1  -4   38.52    3.16
   1  -4  -4   42.86    3.65
   1  -4  -4   42.29    3.24
   4   1  -4   42.76    2.57
   4   1   5   87.29    9.05
   1  -4   5   83.54    7.08
  -4  -1  -5   95.09    7.84
   4   1  -5  100.37    4.38
   4   1  -5   87.52    6.35
   1  -4  -5   80.29    7.75
   4   1   6  216.53   24.12
   1  -4   6  196.21   18.70
  -4  -1  -6  250.53   19.01
   4   1  -6  231.09    9.97
   4   1  -6  236.08   17.55
   1  -4  -6  228.83   18.29
   1  -4  -6  262.83   21.16
   4   1   7   96.04   10.97
   1  -4   7   92.99    8.14
  -4  -1  -7   96.29    7.30
   4   1  -7   86.86    2.72
   4   1  -7   85.33    7.49
  -1   4  -7   86.82    2.67
   1  -4  -7   98.32    8.46
   1  -4  -7  101.95    8.06
   4   1   8   52.25    7.09
   1  -4   8   43.62    4.76
  -4  -1  -8   40.60    4.84
  -1   4  -8   40.20    1.69
   1  -4  -8   45.92    4.88
   1  -4  -8   49.70    4.38
   4   1  -8   47.12    4.50
   1  -4   9   80.24    6.32
   4   1   9   73.24    8.38
  -4  -1  -9   70.75    6.32
   4   1  -9   68.36    6.62
  -1   4  -9   63.57    2.93
   1  -4  -9   74.44    6.79
   1  -4  -9   76.43    7.99
   4   1  10  146.83   19.23
   1  -4  10  139.59   14.52
  -4  -1 -10  151.06   13.39
   4   1 -10  143.84   13.96
  -1   4 -10  142.90    7.70
   1  -4 -10  147.38   12.39
   1  -4 -10  139.41   16.17
   1  -4  11   96.62   10.14
   4   1  11   97.77   12.09
  -4  -1 -11   95.33    9.01
   4   1 -11   89.36    9.03
  -1   4 -11   91.04    5.28
   1  -4 -11   86.60    9.35
   1  -4 -11   87.10   11.43
   4   1  12   25.87    4.34
   1  -4  12   17.42    4.16
  -4  -1 -12   11.30    3.87
  -1   4 -12   14.44    1.74
   1  -4 -12   16.82    4.24
   1  -4 -12   16.43    3.00
   4   1 -12   21.01    3.90
   1  -4  13   33.27    5.94
   4   1  13   37.33    7.00
  -4  -1 -13   25.29    4.62
   4   1 -13   33.29    4.63
  -1   4 -13   27.73    2.80
   1  -4 -13   32.49    6.12
   1  -4 -13   31.87    4.85
   4   1  14  114.60   15.79
   1  -4  14  120.68   13.91
  -4  -1 -14   95.30   11.97
   4   1 -14   95.68   11.37
  -1   4 -14   85.44    8.13
   1  -4 -14   93.42   14.54
   1  -4 -14  102.36   11.55
   4   1  15   61.22   10.46
   1  -4  15   77.11    8.44
  -4  -1 -15   52.66    7.63
   4   1 -15   56.08    7.25
  -1   4 -15   36.69    5.23
   1  -4 -15   56.51    6.58
   1  -4 -15   63.35    9.66
   4   1  16    0.59    3.98
   1  -4  16    7.71    3.59
  -4  -1 -16   -5.44    3.47
   4   1 -16    2.07    2.88
  -1   4 -16    2.72    1.94
   1  -4 -16    1.70    2.66
   1  -4 -16    4.44    3.70
   1  -4  17   15.62    5.06
   4   1  17   13.93    5.74
  -4  -1 -17   13.64    5.21
   4   1 -17   11.79    4.78
  -1   4 -17    9.51    3.01
   1  -4 -17   16.40    5.43
   1  -4 -17   13.05    3.88
   4   1  18   27.96    6.45
   1  -4  18   42.97    6.21
  -4  -1 -18   36.60    7.46
   4   1 -18   27.05    6.35
   1  -4 -18   20.60    5.01
   1  -4 -18   27.59    7.26
   4   1  19   13.46    5.11
  -4  -1 -19    9.16    4.77
   4   1 -19   15.60    5.44
   1  -4 -19   16.56    3.75
   1  -4 -19   16.76    5.57
   4   1  20   -1.15    4.53
  -4  -1 -20    1.20    3.41
   4   1 -20    1.84    4.17
   1  -4 -20    9.39    4.39
   4   1  21    5.92    5.58
  -4  -1 -21   12.10    4.65
   4   1 -21   13.81    6.39
   1  -4 -21    6.55    5.70
   4   2   0  500.40   48.55
  -4  -2   0  472.53   38.35
   2  -4   0  484.09   42.00
   2  -4   0  426.25   24.30
   4   2   1   16.60    2.42
  -4  -2   1   10.90    1.76
   2  -4   1    8.77    1.94
   2  -4   1   12.02    0.72
   4   2  -1   14.37    2.32
   2  -4  -1   13.08    2.10
   2  -4  -1    9.39    0.99
  -4  -2  -1   12.50    1.72
   4   2   2   24.77    3.08
  -4  -2   2   18.20    2.20
   2  -4   2   25.85    2.47
   2  -4   2   20.24    0.83
  -4  -2  -2   24.15    2.94
   4   2  -2   34.85    2.90
   2  -4  -2   20.71    1.56
   2  -4  -2   20.22    2.95
   4   2   3    8.69    2.48
   2  -4   3   10.98    2.42
  -4  -2  -3    9.26    2.11
   4   2  -3    8.93    1.75
   4   2  -3    7.41    2.20
   2  -4  -3    9.40    1.36
   2  -4  -3    7.80    2.24
   4   2   4  532.73   64.26
   2  -4   4  484.92   22.99
   2  -4   4  555.58   52.77
  -4  -2  -4  515.13   45.78
   4   2  -4  599.26   45.05
   4   2  -4  542.60   43.37
   2  -4  -4  576.11   52.30
   4   2   5   21.86    4.15
   2  -4   5   15.76    2.53
   4   2  -5   17.74    1.99
   4   2  -5   14.32    1.32
  -2   4  -5   15.60    0.81
   2  -4  -5   16.33    2.40
   2  -4  -5   21.97    2.52
  -4  -2  -5   20.30    2.44
   4   2   6   37.57    5.12
   2  -4   6   39.17    3.84
  -4  -2  -6   38.90    4.12
   4   2  -6   38.75    3.59
   4   2  -6   34.11    1.93
  -2   4  -6   31.33    1.42
   2  -4  -6   43.37    4.10
   2  -4  -6   37.70    3.81
   4   2   7    9.95    3.65
   2  -4   7    7.73    2.87
   4   2  -7    9.32    2.14
  -2   4  -7    8.57    0.81
   2  -4  -7    5.33    2.39
   2  -4  -7    8.81    2.85
  -4  -2  -7    9.29    2.52
   4   2   8  459.03   58.18
   2  -4   8  459.84   47.75
  -4  -2  -8  443.11   42.63
   4   2  -8  420.61   38.41
  -2   4  -8  423.23   25.18
   2  -4  -8  448.26   41.61
   2  -4  -8  478.70   52.94
   4   2   9   20.12    5.08
   2  -4   9   31.41    4.84
   4   2  -9   30.78    3.06
  -2   4  -9   23.82    1.53
   2  -4  -9   26.21    4.71
   2  -4  -9   26.86    3.03
  -4  -2  -9   29.31    4.04
   4   2  10   19.75    4.03
   2  -4  10   12.67    4.01
  -4  -2 -10   15.47    3.50
   4   2 -10   16.94    2.69
  -2   4 -10   11.23    1.24
   2  -4 -10   14.01    3.67
   2  -4 -10   18.74    3.14
   4   2  11    0.35    2.94
   2  -4  11    6.34    3.06
  -4  -2 -11   -1.78    2.07
   4   2 -11    4.86    2.04
  -2   4 -11    3.94    1.06
   2  -4 -11    1.09    2.14
   2  -4 -11    1.82    2.25
   4   2  12  177.94   23.17
   2  -4  12  194.96   22.49
  -4  -2 -12  163.83   19.54
   4   2 -12  168.47   18.45
  -2   4 -12  173.29   12.26
   2  -4 -12  177.70   21.16
   2  -4 -12  185.24   17.33
   4   2  13    5.85    3.53
   2  -4  13    6.64    3.09
   4   2 -13    4.96    3.03
  -2   4 -13    3.69    1.78
   2  -4 -13   12.47    3.73
   2  -4 -13    4.53    2.50
  -4  -2 -13    4.06    2.78
   4   2  14    8.62    3.71
   2  -4  14    6.82    4.02
  -4  -2 -14    9.03    3.03
   4   2 -14    8.92    2.84
  -2   4 -14    4.77    1.99
   2  -4 -14    5.00    2.19
   2  -4 -14    1.84    4.10
   4   2  15   -3.18    3.00
   2  -4  15    1.73    3.58
   4   2 -15    0.45    2.43
  -4  -2 -15    4.45    2.70
  -2   4 -15   -0.67    1.80
   2  -4 -15    1.06    2.33
   2  -4 -15   10.71    3.82
   4   2  16   55.17   10.61
   2  -4  16   60.51   11.03
  -4  -2 -16   53.04    9.81
   4   2 -16   63.47    8.27
  -2   4 -16   49.50    6.28
   2  -4 -16   50.55   10.54
   2  -4 -16   54.51    7.34
   4   2  17    4.26    4.16
   2  -4  17    4.16    4.08
   4   2 -17    0.61    3.44
  -2   4 -17   -0.52    2.37
   2  -4 -17    3.80    2.57
   2  -4 -17   -0.57    3.31
  -4  -2 -17    3.11    2.94
   4   2  18   10.38    3.67
   2  -4  18    4.20    4.34
  -4  -2 -18    4.27    4.37
   4   2 -18   -1.29    4.06
   2  -4 -18   -2.22    4.63
   2  -4 -18    3.24    2.42
   4   2  19    2.45    4.19
   2  -4  19    4.58    3.89
  -4  -2 -19   -0.57    3.45
   4   2 -19    2.74    3.66
   2  -4 -19   -0.46    3.49
   4   2  20   16.66    5.78
  -4  -2 -20   11.44    5.54
   4   2 -20   31.43    7.61
   2  -4 -20   28.32    7.63
   4   2  21    4.42    5.11
   4   2 -21    1.39    4.11
   2  -4 -21    2.38    4.94
  -4  -2 -21    4.78    3.87
   3  -4   0   -1.72    1.94
   3  -4   0    1.62    0.79
  -4  -3   0   -1.36    2.28
  -4  -3   0    0.57    1.33
   3  -4   1   35.06    2.28
   3  -4   1   37.48    4.12
  -4  -3   1   43.22    3.44
  -4  -3   1   52.70    5.86
   3  -4  -1   39.30    2.65
   3  -4  -1   40.44    4.57
  -4  -3  -1   43.88    4.19
  -4  -3  -1   46.07    6.39
   3  -4   2  399.10   42.18
   3  -4   2  415.76   25.77
  -4  -3   2  416.02   35.48
  -4  -3   2  446.03   50.12
  -4  -3  -2  449.51   37.94
   3  -4  -2  431.21   42.22
  -4  -3  -2  491.27   56.75
   3  -4   3  113.89   10.52
   3  -4   3  112.34    5.54
  -4  -3   3  136.33   11.24
   3  -4  -3  128.52    8.45
   3  -4  -3  130.43   10.31
  -4  -3  -3  154.80   17.44
  -4  -3  -3  138.46   10.45
   4   3  -3  126.48    8.21
   3  -4   4   36.32    2.29
   3  -4   4   27.13    3.65
  -4  -3   4   31.85    3.33
   3  -4  -4   26.86    2.90
   3  -4  -4   24.24    3.75
  -4  -3  -4   34.91    5.31
  -4  -3  -4   26.94    2.86
   4   3  -4   23.16    3.02
   3  -4   5   30.45    3.82
  -4  -3   5   27.63    2.99
   3  -4  -5   32.72    3.56
   3  -4  -5   28.37    3.18
  -3   4  -5   27.89    1.67
  -4  -3  -5   29.65    3.94
  -4  -3  -5   36.83    5.59
   4   3  -5   28.81    3.21
   3  -4   6  213.17   21.97
   3  -4  -6  208.24   18.56
   3  -4  -6  227.97   19.78
  -3   4  -6  193.51   10.99
  -4  -3  -6  220.82   19.91
  -4  -3  -6  264.44   32.44
   4   3  -6  223.74   16.37
   3  -4   7  147.29   16.03
   4   3  -7  164.72   13.08
  -3   4  -7  154.11    8.47
   3  -4  -7  163.41   15.52
   3  -4  -7  165.99   14.68
  -4  -3  -7  163.71   15.44
  -4  -3  -7  190.15   22.48
   4   3  -7  166.54   10.27
   3  -4   8   49.31    6.68
   3  -4  -8   42.73    4.71
   3  -4  -8   41.69    5.50
  -3   4  -8   41.51    2.75
  -4  -3  -8   41.72    5.45
   4   3  -8   51.01    4.61
   3  -4   9   41.75    6.37
   4   3   9   49.09    7.74
  -3   4  -9   32.39    2.45
   3  -4  -9   41.60    4.53
   3  -4  -9   35.80    5.54
  -4  -3  -9   34.93    5.09
   4   3  -9   36.49    4.22
   3  -4  10   79.93   10.69
   4   3  10   88.63   12.93
   4   3 -10   80.30    8.16
   3  -4 -10   74.53    9.58
  -3   4 -10   74.02    5.40
   3  -4 -10   82.86    7.38
  -4  -3 -10   81.28    9.27
   4   3  11   50.80    7.96
   3  -4  11   43.63    7.84
   3  -4 -11   39.31    5.12
  -3   4 -11   49.18    3.82
   3  -4 -11   45.12    6.85
  -4  -3 -11   46.66    7.04
   4   3 -11   50.69    6.09
   3  -4  12    4.39    3.02
   4   3  12   13.49    3.19
   3  -4 -12   -2.03    2.28
  -3   4 -12    4.59    1.52
   3  -4 -12    7.64    3.75
  -4  -3 -12    1.15    2.54
   4   3 -12    6.43    2.64
   3  -4  13   34.89    7.09
   4   3  13   22.84    6.74
  -3   4 -13   25.71    3.34
   3  -4 -13   26.08    4.04
   3  -4 -13   25.75    6.71
  -4  -3 -13   26.18    4.71
   4   3 -13   28.67    4.78
   3  -4  14   66.99    9.21
   4   3  14   58.06   10.04
   3  -4 -14   50.57    6.15
  -3   4 -14   41.35    4.79
   3  -4 -14   51.54    8.84
   4   3 -14   50.94    6.50
  -4  -3 -14   49.97    7.29
   3  -4  15    6.77    4.27
   4   3  15    4.05    3.98
   3  -4 -15    2.99    4.30
  -3   4 -15    7.91    2.58
   3  -4 -15    9.53    2.85
  -4  -3 -15   10.84    3.60
   4   3 -15    4.30    3.85
   3  -4  16   -0.71    3.77
   4   3  16    0.75    4.13
   3  -4 -16    1.29    2.07
  -3   4 -16    5.73    2.41
   3  -4 -16   -0.71    3.01
  -4  -3 -16    2.95    3.97
   4   3 -16    5.19    3.23
   3  -4  17    8.81    5.31
   4   3  17   10.52    6.10
   3  -4 -17   18.79    4.98
  -4  -3 -17   13.58    5.68
   4   3 -17   15.64    4.37
   3  -4  18   21.04    8.31
   4   3  18   18.10    6.35
   3  -4 -18   32.82    7.84
  -4  -3 -18   21.97    6.19
   4   3 -18   29.44    6.57
   3  -4  19   13.99    6.24
   4   3  19   10.95    6.23
   3  -4 -19    8.01    5.06
  -4  -3 -19   11.56    4.74
   4   3 -19   12.70    5.73
   4   3  20    4.09    4.48
   3  -4 -20    3.13    3.58
  -4  -3 -20    1.93    4.38
   4   3 -20   -4.58    3.45
   4  -4   0   16.12    3.63
   4  -4   0   15.51    1.86
  -4  -4   0   17.41    2.53
  -4  -4   0   14.22    3.78
   4  -4   1  104.51    9.93
   4  -4   1  115.10    6.66
  -4  -4   1  107.23    8.37
  -4  -4   1   95.72   11.04
   4  -4  -1   94.64    9.58
   4  -4  -1   98.28    6.96
  -4  -4  -1   83.37   10.50
  -4  -4  -1   95.55    7.84
   4  -4   2   44.47    5.49
  -4  -4   2   34.78    5.22
   4  -4  -2   34.69    3.60
   4  -4  -2   34.58    4.23
  -4  -4  -2   38.52    4.26
  -4  -4  -2   36.65    5.29
   4   4  -2   50.94    5.34
   4  -4   3  192.91   20.14
  -4  -4   3  202.35   19.42
   4  -4  -3  180.19   15.72
   4  -4  -3  173.78   13.95
  -4  -4  -3  193.62   16.62
  -4  -4  -3  174.86   22.59
   4   4  -3  186.51   13.94
   4  -4   4   22.25    3.37
  -4  -4   4   25.03    3.08
   4  -4  -4   18.45    2.91
   4  -4  -4   15.11    2.75
  -4  -4  -4   16.45    4.85
  -4  -4  -4   13.39    2.83
   4   4  -4   16.37    2.49
   4  -4   5   43.34    4.42
  -4  -4   5   39.31    3.48
  -4   4  -5   26.02    2.56
   4  -4  -5   22.67    3.96
   4  -4  -5   30.76    3.69
  -4  -4  -5   17.20    3.62
  -4  -4  -5   30.88    6.43
   4   4  -5   28.23    3.12
   4  -4   6    9.91    3.59
  -4  -4   6   13.12    2.08
  -4   4  -6    9.27    1.48
   4  -4  -6   11.55    2.68
   4  -4  -6   10.72    2.69
  -4  -4  -6   12.31    2.48
  -4  -4  -6   12.28    4.66
   4   4  -6   12.85    2.23
   4  -4   7  112.10   11.57
  -4  -4   7   87.87    7.52
  -4   4  -7  102.78    7.21
   4  -4  -7  115.66    9.37
   4  -4  -7  102.65   10.46
  -4  -4  -7  108.01    9.74
  -4  -4  -7  111.75   16.35
   4   4  -7  106.79    8.52
   4  -4   8   14.73    4.14
  -4   4  -8   21.11    2.45
   4  -4  -8   19.44    3.66
   4  -4  -8   17.71    4.21
  -4  -4  -8   26.13    3.95
  -4  -4  -8   23.12    5.96
   4   4  -8   22.07    3.00
   4  -4   9   30.54    4.93
  -4   4  -9   26.99    2.82
   4  -4  -9   24.83    3.73
   4  -4  -9   26.81    3.98
  -4  -4  -9   28.21    4.59
  -4  -4  -9   25.72    6.08
   4   4  -9   17.93    3.54
   4  -4  10   12.18    4.59
  -4   4 -10   19.25    2.34
   4  -4 -10   14.40    3.24
   4  -4 -10   20.16    4.67
   4   4 -10   21.96    3.29
  -4  -4 -10   21.08    4.34
  -4  -4 -10   20.77    5.57
   4  -4  11   62.90    9.97
  -4   4 -11   45.21    4.46
   4  -4 -11   51.53    5.79
   4  -4 -11   53.55    7.00
  -4  -4 -11   53.24    7.99
  -4  -4 -11   60.11   11.26
   4   4 -11   55.95    6.05
   4  -4  12   13.10    4.37
  -4   4 -12    6.35    2.07
   4  -4 -12   13.10    4.47
   4  -4 -12   15.23    2.71
  -4  -4 -12   15.89    3.68
  -4  -4 -12   11.31    3.36
   4   4 -12    9.47    3.07
   4  -4  13   27.36    7.94
   4   4  13   32.53    6.59
  -4   4 -13   26.54    4.47
   4  -4 -13   32.81    6.49
   4  -4 -13   22.82    4.14
  -4  -4 -13   22.97    6.21
   4   4 -13   33.53    5.20
   4  -4  14   18.77    6.66
   4   4  14   21.24    6.87
  -4   4 -14   18.70    3.92
   4  -4 -14   17.63    3.35
   4  -4 -14   18.29    5.71
  -4  -4 -14   22.93    5.79
   4   4 -14   15.32    4.39
   4  -4  15   30.80    7.84
   4   4  15   29.98    7.27
   4  -4 -15   31.18    8.40
  -4  -4 -15   31.66    7.52
   4   4 -15   27.56    5.91
   4  -4  16    6.61    4.64
   4   4  16    1.08    5.11
   4  -4 -16    7.42    5.50
  -4  -4 -16   15.59    3.99
   4   4 -16    0.15    3.86
   4  -4  17    7.89    5.46
   4   4  17    7.82    4.84
   4  -4 -17    9.58    5.48
  -4  -4 -17   16.23    5.76
   4   4 -17   13.18    4.36
   4  -4  18    9.85    6.88
   4   4  18    7.74    5.94
   4  -4 -18    6.06    5.55
  -4  -4 -18   11.69    4.68
   5  -4   0  133.11   12.97
   5  -4   0  115.06   10.27
  -4  -5   0  129.45   16.68
  -4  -5   0  131.57   10.57
  -4  -5   1   15.32    3.35
   5  -4   1   15.02    3.54
   5  -4   1   13.40    2.36
  -4  -5   1   13.23    2.45
   5  -4  -1   16.78    2.58
   5  -4  -1   10.78    3.74
  -4  -5  -1    7.60    2.63
  -4  -5  -1   10.21    4.29
   5  -4   2   14.25    3.65
   5  -4   2    8.96    2.12
  -4  -5   2   10.22    3.48
  -4  -5  -2    7.85    2.39
   5  -4  -2    8.36    2.66
   5  -4  -2    7.31    2.34
  -4  -5  -2   14.94    3.96
   4   5  -2    9.15    2.66
   5  -4   3   37.09    6.94
   5  -4   3   38.82    4.03
  -4  -5   3   37.40    6.55
   5  -4  -3   49.31    5.95
   5  -4  -3   49.30    5.06
  -4  -5  -3   51.43    5.10
  -4  -5  -3   41.83    6.80
   4   5  -3   45.59    3.89
   5  -4   4  119.02   13.37
   5  -4   4  178.89   14.82
  -4  -5   4  118.96   14.19
   5  -4  -4  126.49   12.73
   5  -4  -4  109.82   11.49
  -4  -5  -4  125.43   12.09
  -4  -5  -4  116.66   15.48
   4   5  -4  118.64    8.78
  -4  -5   5    9.96    3.65
   5  -4   5   13.20    4.27
   5  -4  -5   21.18    2.92
   5  -4  -5   15.12    3.38
  -4  -5  -5   18.89    4.14
  -4  -5  -5   10.75    2.65
   4   5  -5   17.16    2.20
   5  -4   6    8.74    3.52
  -4  -5   6   13.00    2.26
  -5   4  -6   11.41    2.31
   5  -4  -6   18.25    2.98
   5  -4  -6   10.44    3.19
  -4  -5  -6   11.55    2.66
  -4  -5  -6   17.24    3.96
   4   5  -6    6.36    2.11
   5  -4   7   44.00    6.42
  -4  -5   7   32.39    5.04
   5  -4  -7   44.23    4.39
  -5   4  -7   40.58    3.96
   5  -4  -7   44.66    6.18
  -4  -5  -7   47.14    5.18
  -4  -5  -7   35.91    8.38
   4   5  -7   41.80    4.21
   5  -4   8   89.93   11.91
  -5   4  -8   79.92    7.67
   5  -4  -8   94.72    9.41
   5  -4  -8   85.11   11.00
  -4  -5  -8  102.18   10.83
  -4  -5  -8   91.75   15.37
   4   5  -8   80.42    7.27
   5  -4   9   22.35    4.41
  -5   4  -9   10.85    2.80
   5  -4  -9   14.21    3.39
   5  -4  -9   13.99    3.48
  -4  -5  -9   17.85    3.43
  -4  -5  -9   13.65    4.86
   4   5  -9   15.99    2.70
   5  -4  10    8.05    3.70
  -5   4 -10    5.25    2.17
   5  -4 -10    3.96    2.39
   5  -4 -10    2.37    3.65
  -4  -5 -10    5.36    2.80
  -4  -5 -10    7.39    3.84
   4   5 -10    6.42    2.26
   5  -4  11   13.07    6.13
   5  -4 -11   13.14    2.77
  -5   4 -11   15.10    3.16
   5  -4 -11   15.62    4.09
  -4  -5 -11   18.99    4.29
  -4  -5 -11   19.40    6.35
   4   5 -11   15.60    3.00
   5  -4  12   58.83    9.28
  -5   4 -12   41.48    5.91
   5  -4 -12   40.05    5.18
   5  -4 -12   55.35    9.24
  -4  -5 -12   53.15    8.14
  -4  -5 -12   53.50   10.24
   5  -4  13    6.29    6.02
  -5   4 -13    9.55    3.27
   5  -4 -13   11.80    3.84
  -4  -5 -13    5.21    4.44
  -4  -5 -13   15.53    5.19
   5  -4  14    3.82    4.51
  -4  -5 -14   -4.34    4.81
   5  -4 -14   -3.37    3.25
  -4  -5 -14    4.39    3.79
   5  -4  15    5.27    5.89
   5  -4 -15    4.26    4.87
  -4  -5 -15    7.34    3.56
  -4  -5 -15    4.44    4.68
   5  -4  16   15.64    7.97
   4   5  16   18.65    7.49
   5  -4 -16   14.62    6.24
  -4  -5 -16   15.69    6.40
   6  -4   0   13.92    3.58
   6  -4   0   10.95    2.78
  -4  -6   0    5.11    1.60
  -4  -6   0   17.71    4.31
   6  -4   1   37.07    7.10
   6  -4   1   35.60    4.14
  -4  -6   1   35.45    7.25
   6  -4  -1   31.19    5.12
   6  -4  -1   40.96    5.47
  -4  -6  -1   36.82    8.04
  -4  -6  -1   41.29    3.79
   6  -4   2   56.65    7.78
   6  -4   2   34.11    5.29
  -4  -6   2   36.48    7.55
   6  -4  -2   45.48    6.91
   6  -4  -2   46.89    5.54
  -4  -6  -2   39.85    4.83
  -4  -6  -2   46.83    8.36
   6  -4   3   17.45    4.70
   6  -4   3   20.21    3.72
  -4  -6   3   29.57    5.51
   6  -4  -3   27.72    4.37
   6  -4  -3   29.73    4.24
  -4  -6  -3   23.13    3.63
  -4  -6  -3   24.27    6.55
   6  -4   4    4.59    3.92
   6  -4   4    6.84    2.45
  -4  -6   4    8.14    3.58
   6  -4  -4    8.48    3.14
   6  -4  -4    8.65    3.18
  -4  -6  -4    5.92    2.58
  -4  -6  -4    9.63    4.48
   6  -4   5   22.94    5.00
   6  -4   5   31.69    5.65
  -4  -6   5   21.99    5.16
   6  -4  -5   21.79    4.56
   6  -4  -5   24.98    4.58
  -4  -6  -5   27.28    4.12
  -4  -6  -5   21.47    6.68
   6  -4   6   44.06    7.47
  -4  -6   6   46.09    6.94
   6  -4  -6   47.84    5.49
   6  -4  -6   44.61    6.05
  -4  -6  -6   54.73    9.65
  -4  -6  -6   39.21    5.65
   6  -4   7   13.28    4.82
   6  -4  -7    8.87    3.09
   6  -4  -7   13.65    3.91
  -4  -6  -7    7.65    4.95
  -4  -6  -7    8.88    2.43
   6  -4   8    2.71    4.55
  -6   4  -8   13.74    2.72
   6  -4  -8    1.04    2.87
   6  -4  -8    7.19    3.64
  -4  -6  -8    5.87    3.17
  -4  -6  -8    3.40    3.96
   6  -4   9   11.45    5.05
  -6   4  -9   14.42    3.52
   6  -4  -9   17.31    3.46
   6  -4  -9   17.23    4.10
  -4  -6  -9   14.59    4.46
  -4  -6  -9   18.20    5.11
   6  -4  10   37.99    6.83
  -6   4 -10   18.81    4.45
   6  -4 -10   28.23    6.65
  -4  -6 -10   28.13    5.69
  -4  -6 -10   31.86    8.32
   6  -4  11    7.29    5.05
   6  -4 -11    5.42    3.12
  -4  -6 -11    2.29    3.67
  -4  -6 -11    1.52    4.95
   6  -4  12    7.01    4.77
   6  -4 -12    9.58    4.86
  -4  -6 -12    4.89    4.35
  -4  -6 -12    8.14    4.61
   6  -4  13    8.05    5.26
   6  -4 -13   10.92    5.27
  -4  -6 -13    7.91    4.85
  -4  -6 -13   16.11    6.26
   6  -4  14   10.86    7.32
   6  -4 -14    4.69    6.10
  -4  -6 -14    6.36    5.46
  -4  -6 -14   20.85    5.81
   7  -4   0    1.69    2.78
   7  -4   0    3.63    3.29
  -4  -7   0    0.31    4.00
   7  -4   1   15.01    3.34
   7  -4   1   24.97    5.10
  -4  -7   1   18.26    5.67
   7  -4  -1   14.72    4.56
   7  -4  -1   13.07    4.05
  -4  -7  -1    9.87    5.80
   7  -4   2    2.83    2.83
   7  -4   2   -1.80    2.46
  -4  -7   2   -2.21    3.51
   7  -4  -2    3.64    2.65
   7  -4  -2   -3.22    2.44
  -4  -7  -2    1.37    3.18
   7  -4   3   21.75    4.86
   7  -4   3   27.38    6.89
  -4  -7   3   21.91    6.82
   7  -4  -3   31.20    5.68
   7  -4  -3   27.09    5.34
  -4  -7  -3   29.96    6.24
   7  -4   4   -2.23    3.63
   7  -4   4    6.72    2.86
  -4  -7   4    0.53    3.94
   7  -4  -4    3.02    3.38
   7  -4  -4   18.14    3.38
  -4  -7  -4    4.64    3.67
   7  -4   5    4.91    3.51
   7  -4   5   10.06    5.37
   7  -4  -5   16.82    3.22
   7  -4  -5   15.58    3.57
  -4  -7  -5   14.99    5.00
   7  -4   6   -1.36    4.06
   7  -4   6   -1.00    4.03
   7  -4  -6    5.31    2.30
   7  -4  -6    0.47    3.31
  -4  -7  -6   -0.50    3.62
   7  -4   7   24.39    7.04
   7  -4  -7   20.67    4.79
  -4  -7  -7   23.21    6.08
   7  -4   8    3.75    3.75
   7  -4  -8   10.61    4.35
  -4  -7  -8    6.11    4.17
   7  -4   9   14.19    6.23
   7  -4  -9    7.68    4.08
  -4  -7  -9   17.80    5.99
   7  -4  10    2.36    4.05
   7  -4 -10    1.10    3.88
  -4  -7 -10   -2.25    4.56
   0  -5   0    7.72    2.66
  -5   0   0   10.34    2.26
   5   0   0    6.74    2.31
   0  -5   1  288.84   28.56
   5   0   1  288.48   27.01
   5   0  -1  313.96   26.49
   0  -5  -1  266.61   26.32
  -5   0  -1  252.46   23.33
   5   0  -1  369.34   31.27
   5   0   2    3.44    2.43
   0  -5   2    8.12    1.92
   0  -5  -2    0.94    2.29
   0  -5  -2    3.75    0.54
  -5   0  -2    7.83    2.04
   5   0  -2    6.22    1.67
   5   0  -2    7.34    2.26
   0  -5   3  170.69   16.86
   5   0   3  177.97   16.05
   0  -5  -3  163.31    7.37
   0  -5  -3  186.83   15.12
  -5   0  -3  174.68   13.78
   5   0  -3  192.15   12.60
   5   0  -3  179.17   12.98
   5   0   4    2.48    2.46
   0  -5   4   12.29    2.68
   0  -5  -4    6.20    0.93
   0  -5  -4    8.62    2.05
  -5   0  -4    6.98    1.88
   5   0  -4    7.68    1.33
   5   0  -4    4.44    1.85
   0  -5   5  234.52   21.00
   5   0   5  228.89   23.18
   0  -5  -5  224.69   22.53
   0  -5  -5  198.10   12.60
   5   0  -5  210.62   12.64
  -5   0  -5  192.62   17.27
   5   0  -5  191.11   16.52
   5   0   6    5.65    3.30
   0  -5   6    6.03    1.93
   0  -5  -6    2.87    2.27
  -5   0  -6    1.40    1.72
   5   0  -6    3.48    0.91
   5   0  -6    3.18    1.81
   0  -5   7  153.72   16.36
   5   0   7  191.32   21.56
   5   0  -7  176.86    9.40
   0  -5  -7  205.63   15.11
   0  -5  -7  186.61   19.15
  -5   0  -7  178.92   15.53
   5   0  -7  173.88   15.28
   5   0   8   13.67    4.38
   0  -5   8    9.10    2.93
   0  -5  -8   14.29    2.60
   0  -5  -8    9.08    3.32
  -5   0  -8   13.38    3.38
   5   0  -8   12.27    3.02
   0  -5   9   77.32    7.86
   5   0   9   86.62   10.90
   0  -5  -9   67.98    8.35
   0  -5  -9   82.45    8.34
  -5   0  -9   87.50    8.34
   5   0  -9   77.86    7.45
   0  -5  10    0.96    1.64
   5   0  10    3.78    2.77
   0  -5 -10    1.19    2.23
   0  -5 -10   -3.10    2.56
   5   0 -10   -0.46    2.51
  -5   0 -10    1.72    2.22
   0  -5  11  129.17   14.15
   5   0  11  135.25   20.50
   0  -5 -11  144.67   16.42
   0  -5 -11  133.49   13.78
  -5   0 -11  133.98   14.88
   5   0 -11  146.78   15.75
   0  -5  12   11.26    2.74
   5   0  12    4.32    4.67
   0  -5 -12    6.01    2.94
   0  -5 -12    5.07    3.37
  -5   0 -12    4.82    3.64
   5   0 -12    2.88    2.79
   0  -5  13   37.67    5.46
   5   0  13   37.14    7.30
   0  -5 -13   40.20    6.84
   0  -5 -13   32.64    6.83
  -5   0 -13   31.84    5.93
   5   0 -13   40.73    5.92
   5   0  14   -3.45    4.12
   0  -5  14    3.06    2.49
   0  -5 -14    0.51    2.56
  -5   0 -14   -1.37    3.30
   5   0 -14    2.46    2.48
   0  -5  15   43.94    7.30
   5   0  15   51.63    9.60
   0  -5 -15   62.01    7.60
   0  -5 -15   37.87    8.69
  -5   0 -15   44.66    9.07
   5   0 -15   52.70    9.44
   5   0  16   -3.63    4.60
   0  -5 -16    2.29    3.41
   0  -5 -16    0.31    3.72
  -5   0 -16    5.65    3.70
   5   0 -16    2.32    3.78
   5   0  17   19.29    6.66
   0  -5 -17   18.91    5.35
   0  -5 -17   14.32    4.91
  -5   0 -17   14.16    5.89
   5   0 -17   17.88    5.38
   5   0  18    2.56    3.67
   0  -5 -18   -3.55    2.78
   0  -5 -18    0.70    3.89
  -5   0 -18    8.92    3.37
   5   0 -18   -2.54    4.04
   5   0  19    9.33    5.31
   0  -5 -19   13.43    5.00
   0  -5 -19    7.35    4.78
  -5   0 -19   18.49    6.25
   5   0 -19   20.79    5.38
   5   0  20    0.82    4.08
   0  -5 -20    0.85    3.66
   0  -5 -20    2.81    4.12
  -5   0 -20    5.15    4.15
   5   0 -20    5.62    4.80
   5   1   0   49.27    5.14
   1  -5   0   45.38    5.46
  -5  -1   0   43.08    4.10
   1  -5   1  253.37   23.17
   5   1   1  257.21   23.10
  -5  -1   1  222.48   19.50
   1  -5  -1  260.50   23.44
  -5  -1  -1  237.22   19.61
   5   1  -1  254.88   21.42
   1  -5   2   12.64    2.58
   5   1   2   14.04    3.57
  -5  -1  -2   15.49    2.29
   5   1  -2   21.12    3.81
   1  -5  -2   11.93    1.06
   1  -5  -2   20.27    2.69
   5   1  -2   22.49    2.49
   1  -5   3  163.05   14.76
   5   1   3  191.94   19.18
   1  -5  -3  159.00   15.52
   1  -5  -3  165.10    9.43
  -5  -1  -3  157.10   14.00
   5   1  -3  161.06   11.24
   5   1  -3  142.40   11.27
   1  -5   4  109.84   10.89
   5   1   4  130.84   13.35
   1  -5  -4  113.77    7.18
   1  -5  -4  112.34   11.79
  -5  -1  -4  111.67    9.55
   5   1  -4  127.90    7.55
   5   1  -4  101.28    8.65
   1  -5   5  180.35   17.18
   5   1   5  202.23   22.90
   1  -5  -5  166.70   15.46
   1  -5  -5  182.86   13.54
  -5  -1  -5  178.53   15.41
   5   1  -5  170.60    9.68
   5   1  -5  169.64   14.19
   1  -5   6   24.51    3.99
   5   1   6   31.60    5.03
   5   1  -6   25.38    3.17
   1  -5  -6   31.46    3.02
   1  -5  -6   23.70    3.56
   5   1  -6   25.86    1.64
   5   1   7  125.18   15.49
   1  -5   7  125.86   11.11
   1  -5  -7  126.31   11.37
   1  -5  -7  120.70   11.16
  -5  -1  -7  119.56   11.55
   5   1  -7  121.71   10.36
   1  -5   8  139.39   13.80
   5   1   8  152.80   19.38
   1  -5  -8  155.05   15.55
   1  -5  -8  150.04   15.15
  -5  -1  -8  157.36   14.21
   5   1  -8  131.20   13.63
   1  -5   9   64.15    7.00
   5   1   9   65.25   10.68
   1  -5  -9   56.21    7.66
   1  -5  -9   59.66    6.43
  -5  -1  -9   53.93    7.40
   5   1  -9   52.28    6.71
   5   1  10   22.17    5.42
   1  -5  10   15.09    2.84
   5   1 -10   10.80    2.90
   1  -5 -10   14.51    2.94
   1  -5 -10   11.21    3.92
  -5  -1 -10   16.24    3.88
   5   1  11   82.98   11.83
   1  -5  11   75.76    8.33
   1  -5 -11   75.48    8.66
   1  -5 -11   86.79   11.08
  -5  -1 -11   82.32   10.63
   5   1 -11   69.45    9.73
   1  -5  12   53.82    8.92
   5   1  12   58.48   11.37
   1  -5 -12   51.07    6.56
   1  -5 -12   63.49    9.33
  -5  -1 -12   53.77    7.43
   5   1 -12   60.84    8.35
   1  -5  13   28.04    6.17
   5   1  13   34.62    6.05
   1  -5 -13   21.31    5.40
   1  -5 -13   16.04    4.24
  -5  -1 -13   23.48    5.63
   5   1 -13   29.12    4.55
   1  -5  14    7.45    3.47
   5   1  14   13.16    4.91
   1  -5 -14    6.74    3.00
   1  -5 -14    1.67    2.70
  -5  -1 -14    5.05    3.73
   5   1 -14    5.94    3.15
   1  -5  15   29.45    7.06
   5   1  15   30.90    7.44
   1  -5 -15   23.62    4.55
   1  -5 -15   16.04    5.71
  -5  -1 -15   23.90    6.08
   5   1 -15   13.53    5.62
   1  -5  16   14.86    6.86
   5   1  16   31.48    7.19
   1  -5 -16   13.76    5.69
   1  -5 -16   14.16    4.99
  -5  -1 -16   15.25    5.78
   5   1 -16   25.39    5.90
   5   1  17   14.28    5.77
   1  -5 -17   23.42    5.83
   1  -5 -17   11.99    4.66
  -5  -1 -17   19.10    6.28
   5   1 -17   14.30    6.06
   5   1  18    2.98    3.90
   1  -5 -18    0.65    3.93
   1  -5 -18    0.30    3.24
  -5  -1 -18    0.16    3.49
   5   1 -18    0.79    3.17
   5   1  19    7.22    4.73
   1  -5 -19    3.78    4.06
   1  -5 -19    9.80    4.83
  -5  -1 -19   18.83    5.64
   5   1 -19   -3.03    5.36
   2  -5   0    9.55    2.35
  -5  -2   0    2.44    1.71
   5   2   0    3.07    2.35
   2  -5   1   72.53    7.34
  -5  -2   1   75.08    6.55
   5   2   1   86.18    9.40
   2  -5  -1   77.55    6.82
  -5  -2  -1   75.37    6.68
   5   2  -1   85.45    8.07
   2  -5   2  217.26   22.32
   5   2   2  239.90   26.34
   2  -5  -2  220.69   23.26
   2  -5  -2  209.32   15.66
  -5  -2  -2  212.52   19.47
   5   2  -2  316.23   28.28
   5   2  -2  245.08   20.90
   2  -5   3   27.12    4.24
   5   2   3   37.69    6.01
   2  -5  -3   23.38    4.30
   2  -5  -3   27.06    2.33
   5   2  -3   22.56    3.03
  -5  -2  -3   29.04    3.97
   5   2  -3   28.23    3.51
   5   2   4    1.95    2.70
   2  -5   4    7.75    2.32
   2  -5  -4    2.14    1.96
   2  -5  -4    2.06    1.51
  -5  -2  -4    1.62    1.96
   5   2  -4    4.09    1.29
   5   2  -4   -0.15    1.52
   2  -5   5   74.38    8.26
   5   2   5   70.92   10.10
   2  -5  -5   74.46    7.21
   2  -5  -5   69.09    6.34
  -5  -2  -5   77.35    7.07
   5   2  -5   70.52    6.07
   5   2  -5   79.67    4.94
   2  -5   6   82.68    9.89
   5   2   6   89.81   13.48
   2  -5  -6  108.40    9.40
  -5  -2  -6  103.23   10.29
   5   2  -6  102.04    8.37
   5   2  -6  105.40    5.55
   2  -5   7   19.94    4.27
   5   2   7   15.19    5.71
   2  -5  -7   24.04    3.80
   2  -5  -7   17.17    3.25
   5   2  -7   16.81    2.93
  -5  -2  -7   17.42    4.00
   2  -5   8    7.41    2.89
   5   2   8    9.05    3.96
   2  -5  -8    8.39    2.82
   2  -5  -8   10.82    3.01
  -5  -2  -8   12.49    2.76
   5   2  -8    8.29    2.28
   2  -5   9   34.13    5.32
   5   2   9   30.73    7.99
   2  -5  -9   36.63    5.46
   2  -5  -9   35.63    5.27
  -5  -2  -9   42.47    5.28
   5   2  -9   33.07    5.02
   2  -5  10   69.33   11.11
   5   2  10   70.96   11.93
   2  -5 -10   99.79   10.50
   2  -5 -10   83.03   10.60
  -5  -2 -10   83.59    9.30
   5   2 -10   84.14    9.24
   2  -5  11   14.33    3.66
   5   2  11    5.01    5.02
   2  -5 -11   11.78    2.84
   2  -5 -11   14.45    4.03
   5   2 -11    8.65    3.03
  -5  -2 -11   15.19    3.89
   2  -5  12   14.01    4.55
   5   2  12   20.53    5.17
   2  -5 -12    9.99    4.08
   2  -5 -12   23.73    4.70
  -5  -2 -12   20.71    4.83
   5   2 -12   22.05    4.53
   2  -5  13   21.69    6.45
   5   2  13   28.58    6.32
   2  -5 -13   17.59    4.77
   2  -5 -13   27.12    6.05
  -5  -2 -13   28.11    5.44
   5   2 -13   31.60    5.48
   2  -5  14   85.73   12.18
   5   2  14   80.58   12.81
   2  -5 -14   62.05    9.39
   2  -5 -14   79.25   10.62
  -5  -2 -14   65.89   10.24
   5   2 -14   76.93   11.19
   2  -5  15   10.11    5.03
   5   2  15    1.06    4.37
   2  -5 -15    4.79    3.70
   2  -5 -15    7.26    3.48
  -5  -2 -15   14.03    3.63
   5   2 -15    7.31    3.94
   2  -5  16   14.46    5.76
   5   2  16    4.27    4.91
   2  -5 -16   18.95    5.14
   2  -5 -16    6.14    3.89
  -5  -2 -16   10.44    5.02
   5   2 -16   13.13    4.81
   2  -5  17    3.90    5.89
   5   2  17   16.68    5.04
   2  -5 -17    5.76    5.12
   2  -5 -17   11.13    4.01
  -5  -2 -17   10.23    5.54
   5   2 -17   12.17    5.25
   5   2  18   42.21    8.92
   2  -5 -18   41.98    9.82
  -5  -2 -18   32.47    8.27
   5   2 -18   43.30    7.92
   5   2  19    3.11    4.68
   2  -5 -19   12.77    4.16
  -5  -2 -19   -0.81    5.21
   5   2 -19   -0.14    5.05
  -5  -3   0   89.69    7.51
   3  -5   0   88.93   10.14
   3  -5   0   84.22    4.75
   5   3   0  108.29   11.14
   3  -5   1   55.81    7.01
  -5  -3   1   63.30    5.79
   5   3   1   67.79    7.33
   3  -5  -1   61.79    6.43
   3  -5  -1   53.64    3.48
  -5  -3  -1   65.58    5.89
   5   3  -1   66.60    7.61
   3  -5   2    9.15    2.43
   5   3   2   11.07    3.50
   3  -5  -2    4.65    1.48
   3  -5  -2    7.64    2.31
  -5  -3  -2    7.18    2.71
   5   3  -2   13.02    3.33
   5   3  -2    9.33    2.33
   3  -5   3   70.63    8.57
   5   3   3   85.36   12.23
   3  -5  -3   84.01    9.09
   3  -5  -3   80.55    6.20
  -5  -3  -3   92.47    7.96
   5   3  -3  101.95    8.89
   5   3  -3   93.66    8.11
   3  -5   4  125.35   14.07
   5   3   4  133.70   15.27
   3  -5  -4  107.75    8.70
   3  -5  -4  117.67   13.06
  -5  -3  -4  116.37   12.25
   5   3  -4  125.20   10.13
   5   3  -4  122.70    9.96
   3  -5   5   54.82    7.20
   5   3   5   45.48    8.35
   3  -5  -5   46.06    6.39
  -5  -3  -5   53.91    6.34
   5   3  -5   42.85    5.28
   5   3  -5   47.98    4.37
   3  -5   6    0.08    2.36
   3  -5  -6   -0.14    1.74
   3  -5  -6    2.59    2.44
  -5  -3  -6    2.54    2.15
   5   3  -6    5.22    2.02
   5   3  -6    0.07    1.17
   3  -5   7   64.30    8.90
   5   3   7   67.29    9.99
   5   3  -7   67.89    6.98
   3  -5  -7   58.19    6.80
   3  -5  -7   74.27    7.94
  -5  -3  -7   62.72    6.98
   3  -5   8  110.80   15.14
   5   3   8  122.21   16.70
   3  -5  -8  110.42   12.42
   3  -5  -8  124.97   13.91
  -5  -3  -8  123.42   14.41
   5   3  -8  109.72   11.33
   3  -5   9   35.58    6.69
   5   3   9   37.83    8.48
   3  -5  -9   28.09    5.72
   3  -5  -9   33.96    4.50
  -5  -3  -9   36.38    6.28
   5   3  -9   35.91    4.85
   5   3  10    3.22    3.70
   3  -5  10   -1.60    3.75
   3  -5 -10    4.42    2.71
   3  -5 -10   10.57    3.31
  -5  -3 -10    6.59    3.52
   5   3 -10    7.36    2.19
   3  -5  11   34.51    6.98
   5   3  11   31.45    6.84
   5   3 -11   26.51    5.21
   3  -5 -11   35.52    4.78
   3  -5 -11   18.86    5.26
  -5  -3 -11   22.94    5.09
   3  -5  12   51.90    7.67
   5   3  12   45.63    8.67
   3  -5 -12   48.56    6.64
   3  -5 -12   28.89    6.81
  -5  -3 -12   47.16    8.02
   5   3 -12   35.48    5.71
   3  -5  13   22.37    7.29
   5   3  13   27.00    6.52
   3  -5 -13   16.99    5.65
   3  -5 -13   34.11    4.58
  -5  -3 -13   15.77    5.05
   5   3 -13   21.48    5.09
   3  -5  14    5.35    3.81
   5   3  14   -2.35    3.84
   3  -5 -14    8.45    3.76
   3  -5 -14    1.91    2.84
  -5  -3 -14    0.73    3.15
   5   3 -14    2.58    3.17
   3  -5  15    6.07    6.17
   5   3  15    9.41    5.20
   3  -5 -15   13.25    4.91
   3  -5 -15   12.45    3.61
  -5  -3 -15    5.14    5.03
   5   3 -15   12.63    4.63
   3  -5  16   10.68    6.12
   5   3  16   12.12    4.32
   3  -5 -16   14.76    5.13
   3  -5 -16    5.46    3.51
  -5  -3 -16    5.42    4.05
   5   3 -16    2.16    4.20
   3  -5  17    6.79    6.19
   5   3  17   -1.72    5.82
   3  -5 -17    7.15    5.20
  -5  -3 -17   12.22    4.41
   5   3 -17   11.69    4.96
   3  -5  18    3.22    4.81
   5   3  18   -1.71    4.39
   3  -5 -18   -3.29    4.21
  -5  -3 -18   -1.42    4.52
   5   3 -18    3.89    3.66
  -5  -4   0   88.98    7.46
   4  -5   0   86.83    9.66
   4  -5   0   68.44    4.89
  -5  -4   0  101.52   12.74
   4  -5   1   52.07    3.50
   4  -5   1   57.03    7.35
  -5  -4   1   65.91    9.38
  -5  -4   1   59.79    5.64
  -5  -4  -1   50.59    6.29
   4  -5  -1   60.78    6.44
   4  -5  -1   50.58    4.40
  -5  -4  -1   58.89   10.11
  -5  -4   2   -1.63    2.41
   4  -5   2    0.57    0.95
   4  -5  -2    3.35    2.63
  -5  -4  -2    2.21    3.73
  -5  -4  -2    1.04    2.24
   5   4  -2    7.06    2.41
   4  -5   3   81.81   10.01
  -5  -4   3   70.61    8.47
   4  -5  -3   73.89    7.75
   4  -5  -3   54.28    5.23
  -5  -4  -3   83.77    7.38
  -5  -4  -3  102.40   11.90
   5   4  -3   81.51    7.22
   4  -5   4   90.91   10.22
   4  -5  -4   92.83    9.35
   4  -5  -4   88.98    8.00
   5   4  -4  103.56    9.30
  -5  -4  -4  100.36   10.71
  -5  -4  -4  112.55   15.39
   4  -5   5   24.20    5.47
   4  -5  -5   26.15    3.95
   4  -5  -5   40.62    5.50
  -5  -4  -5    8.71    4.60
  -5  -4  -5   31.26    4.81
   5   4  -5   31.44    4.01
   5   4  -5   32.06    3.71
   4  -5   6   -1.23    2.57
   4  -5  -6    1.91    2.73
   4  -5  -6    6.65    2.19
  -5  -4  -6    1.63    2.05
   5   4  -6    2.34    1.98
   4  -5   7   52.56    7.86
   5   4   7   49.27   10.22
   4  -5  -7   47.58    5.78
   4  -5  -7   47.94    6.59
  -5  -4  -7   48.59    6.55
   5   4  -7   44.06    4.58
   4  -5   8   81.37   11.69
   5   4   8   76.34   11.92
   4  -5  -8   64.70    7.35
   4  -5  -8   73.65    8.90
  -5  -4  -8   71.68    8.73
   5   4  -8   66.88    6.37
   4  -5   9   44.08    8.05
   5   4   9   44.08    7.98
   4  -5  -9   42.30    5.62
   4  -5  -9   42.22    6.09
  -5  -4  -9   35.82    6.05
   5   4  -9   28.19    5.07
   4  -5  10    7.13    4.34
   5   4  10    1.22    4.13
   4  -5 -10    8.37    2.72
   4  -5 -10    1.18    2.79
  -5  -4 -10    0.82    3.06
   5   4 -10    7.94    2.83
   4  -5  11    5.65    4.38
   5   4  11   15.18    5.36
   4  -5 -11    9.11    3.57
   4  -5 -11   15.98    3.61
  -5  -4 -11   17.98    4.84
   5   4 -11   15.25    3.66
   4  -5  12   35.18    8.35
   5   4  12   25.27    7.03
   4  -5 -12   31.75    6.11
   4  -5 -12   26.24    4.95
  -5  -4 -12   32.97    6.65
   5   4 -12   28.29    5.43
   4  -5  13   29.82    6.73
   5   4  13   17.78    6.39
   4  -5 -13   29.17    5.14
   4  -5 -13   25.72    5.75
  -5  -4 -13   15.16    6.73
   5   4 -13   25.27    5.28
   4  -5  14    7.86    5.59
   5   4  14   -3.26    4.25
   4  -5 -14    4.94    2.88
   4  -5 -14   -0.20    4.61
  -5  -4 -14    3.42    3.71
   5   4 -14   14.77    3.44
   4  -5  15    7.55    5.88
   5   4  15   17.61    5.45
   4  -5 -15    5.15    4.39
  -5  -4 -15    2.85    3.78
   5   4 -15    2.99    3.91
   4  -5  16   14.83    7.57
   5   4  16   19.53    7.44
   4  -5 -16   11.56    5.87
  -5  -4 -16   17.66    6.44
   5   4 -16   13.16    5.44
  -5  -5   0    8.84    2.78
  -5  -5   0    0.39    4.07
   5  -5   0    3.51    2.77
   5  -5   0   10.40    1.91
  -5  -5   1    5.44    2.96
   5  -5   1    2.04    2.77
  -5  -5  -1    7.08    3.99
  -5  -5  -1    3.65    2.47
   5   5  -1   11.51    3.24
   5  -5  -1   -2.19    2.42
   5  -5  -1    3.53    1.85
  -5  -5   2  110.79   16.16
   5  -5   2  114.51   13.44
   5  -5   2  107.80    8.28
  -5  -5  -2  119.64   11.30
  -5  -5  -2  119.27   19.18
   5   5  -2  128.79   10.86
   5  -5  -2  115.46   13.98
   5  -5  -2  109.34   10.62
  -5  -5   3    8.54    3.73
   5  -5   3    8.24    3.87
  -5  -5  -3    0.38    4.73
  -5  -5  -3   10.50    3.04
   5   5  -3    7.59    2.29
   5  -5  -3    6.71    2.82
   5  -5  -3    9.23    2.53
  -5  -5   4   -1.34    2.67
   5  -5   4    1.27    2.50
  -5  -5  -4    2.82    2.44
  -5  -5  -4    1.42    3.05
   5   5  -4   -1.50    1.96
   5  -5  -4    2.89    2.77
   5  -5  -4    2.65    2.01
   5  -5   5    3.21    3.28
  -5  -5  -5    0.29    2.60
  -5  -5  -5    2.28    4.74
   5   5  -5    0.01    1.93
   5  -5  -5   -2.63    2.50
   5  -5  -5    6.79    2.21
   5  -5   6   85.42   12.06
  -5  -5  -6  134.87   21.51
  -5  -5  -6  103.73   12.62
   5   5  -6   95.70    9.46
   5  -5  -6  105.05   12.67
   5  -5  -6   95.87   11.23
   5  -5   7   -0.13    2.73
  -5  -5  -7   -5.34    3.67
  -5  -5  -7    7.83    2.55
   5   5  -7   -1.94    1.79
   5  -5  -7   -0.15    2.57
   5  -5  -7   -2.09    2.43
   5  -5   8   -1.99    3.37
  -5  -5  -8    6.30    4.63
  -5  -5  -8    6.61    3.26
   5   5  -8    5.57    2.23
   5  -5  -8    5.67    3.20
   5  -5  -8   10.23    3.25
   5  -5   9   -1.53    3.02
  -5  -5  -9   -1.01    3.13
  -5  -5  -9   -4.57    4.00
   5   5  -9    2.51    2.01
   5  -5  -9   -2.14    2.86
   5  -5  10   53.33    8.82
  -5  -5 -10   47.04    9.03
  -5  -5 -10   29.05    7.82
   5   5 -10   42.38    6.03
   5  -5 -10   51.81    6.69
   5  -5 -10   58.98    8.73
   5   5  11    7.29    3.86
   5  -5  11   -0.02    4.30
  -5  -5 -11   -4.59    3.55
   5  -5 -11   -0.51    2.53
   5  -5 -11    3.01    2.75
   5   5  12    9.66    4.80
   5  -5  12    3.15    4.33
  -5  -5 -12   10.47    3.76
   5  -5 -12    2.91    3.69
   5   5  13   -3.07    4.05
   5  -5  13   -4.05    4.56
  -5  -5 -13    4.15    3.99
   5  -5 -13   -1.59    3.11
   5   5  14   15.02    8.06
   5  -5  14   19.73    7.95
  -5  -5 -14   21.64    6.82
   5  -5 -14   19.25    6.34
   6  -5   0   50.02    8.32
   6  -5   0   34.42    5.16
  -5  -6   0   39.87    8.89
   5   6   0   61.76    7.53
   6  -5   1   19.32    4.55
  -5  -6   1    4.19    4.49
   6  -5  -1   11.75    4.01
   6  -5  -1    7.69    2.77
  -5  -6  -1   11.16    4.55
  -5  -6  -1    9.61    3.05
   6  -5   2    5.40    2.91
   6  -5  -2    2.20    2.53
   6  -5  -2    0.71    2.22
  -5  -6  -2    1.70    4.41
  -5  -6  -2    1.22    2.45
   6  -5   3   13.63    4.61
  -5  -6   3   11.71    4.31
   6  -5  -3   11.41    4.28
   6  -5  -3   10.25    3.31
  -5  -6  -3    6.43    3.28
  -5  -6  -3   11.42    4.70
   6  -5   4   26.54    5.25
   6  -5  -4   22.68    5.76
   6  -5  -4   24.23    4.77
  -5  -6  -4   22.07    8.01
  -5  -6  -4   24.56    4.75
   6  -5   5    2.50    3.90
   6  -5  -5    0.29    3.00
   6  -5  -5    3.86    2.40
  -5  -6  -5    5.89    2.83
  -5  -6  -5    0.98    4.81
   6  -5  -6   -2.19    2.60
   6  -5  -6    3.42    2.66
  -5  -6  -6   -1.28    3.46
   6  -5   7   19.08    4.76
   6  -5  -7   13.42    4.29
   6  -5  -7   12.21    3.49
  -5  -6  -7    9.74    3.45
  -5  -6  -7   14.83    5.58
   6  -5   8   14.33    4.73
   6  -5  -8   19.00    4.16
   6  -5  -8   14.61    4.61
  -5  -6  -8   15.45    5.91
  -5  -6  -8   10.02    4.25
   6  -5   9    6.34    4.74
   6  -5  -9    2.27    3.19
   6  -5  -9    3.33    3.91
  -5  -6  -9    9.69    4.85
  -5  -6  -9    1.83    3.35
   6  -5  10    7.23    4.49
   6  -5 -10    4.18    3.03
  -5  -6 -10   -0.34    3.37
  -5  -6 -10   -6.46    4.53
   6  -5  11    4.37    4.41
   6  -5 -11    3.46    4.58
  -5  -6 -11    5.20    4.59
  -5  -6 -11    9.30    5.41
   7  -5   0    4.45    3.65
  -5  -7   0    7.14    4.89
   7  -5   1   23.66    5.97
  -5  -7   1   17.19    6.19
   7  -5  -1   18.34    4.14
  -5  -7  -1    2.29    5.17
   7  -5   2    2.89    3.74
   7  -5  -2   -0.32    3.22
  -5  -7  -2   -4.84    4.15
   7  -5   3   23.15    5.20
   7  -5  -3   18.53    5.47
  -5  -7  -3   18.19    6.33
   7  -5   4    9.57    5.04
   7  -5  -4    6.68    4.23
  -5  -7  -4    8.33    5.67
   7  -5   5   17.89    6.00
   7  -5  -5    8.32    4.74
  -5  -7  -5   20.94    7.20
   7  -5   6   16.83    6.08
  -5  -7  -6    5.14    6.75
   0  -6   0   21.29    3.35
   6   0   0   15.15    3.31
  -6   0   0   14.37    2.87
   0  -6   1  115.69   12.43
   6   0   1  134.04   14.40
   0  -6  -1  118.28   12.35
   6   0  -1  113.42   10.97
  -6   0  -1  106.44   10.39
   6   0  -1  155.44   14.34
   0  -6   2   27.53    3.94
   6   0   2   25.69    4.93
   0  -6  -2   30.19    4.01
  -6   0  -2   20.87    3.23
   6   0  -2   23.16    3.32
   6   0  -2   20.16    3.58
   0  -6   3   69.67    9.14
   6   0   3   83.26   10.65
   0  -6  -3   70.29    7.65
  -6   0  -3   70.90    7.07
   6   0  -3   66.19    6.62
   6   0  -3   73.81    6.28
   0  -6   4   11.28    3.81
   6   0   4   11.35    3.37
   0  -6  -4   16.23    3.33
  -6   0  -4   11.18    2.82
   6   0  -4   11.37    2.14
   6   0  -4   15.88    3.09
   0  -6   5   93.15    9.55
   6   0   5   99.03   12.23
   0  -6  -5   91.64   11.51
  -6   0  -5   74.66    7.91
   6   0  -5   80.51    5.52
   6   0  -5   74.20    7.77
   0  -6   6   56.28    6.93
   6   0   6   47.64    8.06
   0  -6  -6   35.38    2.87
   0  -6  -6   43.79    7.25
  -6   0  -6   47.07    6.11
   6   0  -6   43.60    3.30
   6   0  -6   38.58    5.65
   0  -6   7   80.83   10.45
   6   0   7   82.97   11.00
   0  -6  -7   85.46    9.32
   0  -6  -7   72.56    5.73
   6   0  -7   73.74    7.95
  -6   0  -7   83.12    8.74
   0  -6   8   14.53    3.05
   6   0   8    6.97    4.83
   0  -6  -8   10.74    1.66
   0  -6  -8   11.92    3.80
  -6   0  -8   10.08    3.71
   6   0  -8    8.86    2.73
   0  -6   9   21.48    4.55
   6   0   9   20.08    5.23
   0  -6  -9   14.92    3.40
   0  -6  -9   20.09    5.02
  -6   0  -9   18.80    3.69
   6   0  -9   20.62    3.63
   0  -6  10   45.25    7.52
   6   0  10   51.61    8.47
   0  -6 -10   39.39    5.78
   0  -6 -10   49.56    6.45
  -6   0 -10   43.27    7.25
   6   0 -10   42.71    6.92
   0  -6  11   69.63    8.72
   6   0  11   67.92   11.18
   0  -6 -11   70.32    8.51
   0  -6 -11   69.80   10.92
  -6   0 -11   63.10   10.06
   6   0 -11   66.03    9.90
   0  -6  12   10.85    3.63
   6   0  12    4.57    4.16
   0  -6 -12    4.63    3.14
   0  -6 -12    4.01    3.04
  -6   0 -12    2.82    3.39
   6   0 -12    6.90    3.54
   0  -6  13   22.85    4.88
   6   0  13   21.12    7.13
   0  -6 -13   18.81    5.68
   0  -6 -13   17.11    4.55
  -6   0 -13   13.73    6.05
   6   0 -13   20.08    5.61
   0  -6  14   17.69    5.18
   6   0  14   27.33    7.93
   0  -6 -14   14.20    6.19
   0  -6 -14   21.65    5.36
  -6   0 -14   22.67    5.58
   6   0 -14   23.98    5.22
   6   0  15   12.93    6.29
   0  -6 -15   14.64    5.04
   0  -6 -15   18.69    5.70
  -6   0 -15   25.24    5.72
   6   0 -15   25.99    5.19
   6   0  16   -3.59    5.77
   0  -6 -16    8.66    4.35
   0  -6 -16    7.44    4.04
  -6   0 -16    5.87    4.21
   6   0 -16    1.20    4.77
   6   0  17    9.50    6.38
   0  -6 -17   21.06    5.10
   0  -6 -17   16.61    5.81
  -6   0 -17   17.22    6.08
   6   0 -17   19.04    5.46
   6   0  18    6.43    4.96
   0  -6 -18    4.29    3.68
   0  -6 -18    4.74    4.68
  -6   0 -18    9.08    5.74
  -6  -1   0  125.37   13.32
   6   1   0  127.70   12.30
   1  -6   0  146.16   14.26
   6   1   1   33.07    6.16
   1  -6   1   30.08    5.21
   6   1  -1   40.49    4.88
  -6  -1  -1   37.24    4.52
   6   1  -1   61.47    6.50
   1  -6  -1   48.65    6.28
   6   1   2   26.46    4.83
   1  -6   2   32.05    5.35
  -6  -1  -2   25.91    3.81
   6   1  -2   30.06    3.79
   6   1  -2   42.49    6.41
   1  -6  -2   34.27    5.25
   6   1   3    9.84    3.78
   1  -6   3   17.73    3.33
  -6  -1  -3    6.51    2.41
   6   1  -3    5.13    2.18
   6   1  -3    6.27    2.16
   1  -6  -3    6.65    2.68
   6   1   4  120.18   15.03
   1  -6   4  120.94   14.60
  -6  -1  -4  126.76   11.85
   6   1  -4  127.02    9.53
   6   1  -4  120.80   12.53
   1  -6  -4  130.83   13.61
   6   1   5   32.75    7.12
   1  -6   5   39.72    4.89
  -6  -1  -5   29.84    4.29
   6   1  -5   32.34    3.91
   6   1  -5   28.83    2.51
   1  -6  -5   38.19    5.47
   6   1   6   12.43    4.25
   1  -6   6   12.77    3.47
  -6  -1  -6   11.19    3.63
   6   1  -6   17.84    3.36
   1  -6  -6   11.51    3.09
   1  -6  -6   11.12    1.94
   6   1   7   14.72    6.65
   1  -6   7   13.17    4.17
  -6  -1  -7   22.51    3.81
   6   1  -7   27.02    3.61
   1  -6  -7   23.14    3.32
   1  -6  -7   26.77    5.41
   6   1   8   65.82   12.06
   1  -6   8   42.67    6.71
   6   1  -8   68.09    7.96
  -6  -1  -8   62.14    7.02
   1  -6  -8   67.28    6.62
   1  -6  -8   76.95    8.48
   6   1   9   21.08    6.39
   1  -6   9   15.83    3.53
  -6  -1  -9    9.67    3.41
   6   1  -9   15.01    3.25
   1  -6  -9   24.68    3.64
   1  -6  -9   13.26    4.48
   6   1  10    6.59    5.10
   1  -6  10    5.80    3.47
  -6  -1 -10    8.69    2.95
   6   1 -10    4.20    2.71
   1  -6 -10    7.60    2.95
   1  -6 -10    5.99    2.79
   6   1  11   28.27    7.68
   1  -6  11   19.35    4.43
  -6  -1 -11   20.83    5.04
   6   1 -11   24.71    4.43
   1  -6 -11   19.85    5.51
   1  -6 -11   20.90    4.90
   6   1  12   23.67    6.41
   1  -6  12   28.41    6.06
  -6  -1 -12   27.50    6.10
   6   1 -12   21.94    4.45
   1  -6 -12   21.69    5.51
   1  -6 -12   12.77    5.08
   6   1  13   25.46    8.38
   1  -6  13   22.00    6.92
  -6  -1 -13   32.20    5.87
   6   1 -13   24.45    4.90
   1  -6 -13   24.30    5.92
   1  -6 -13   19.66    5.27
   6   1  14    5.16    4.67
   1  -6  14    0.91    5.00
  -6  -1 -14   10.78    3.74
   6   1 -14    7.40    3.35
   1  -6 -14    6.19    3.84
   1  -6 -14    3.53    4.09
   6   1  15    0.64    6.49
   1  -6  15    0.37    6.61
  -6  -1 -15    9.73    4.61
   6   1 -15   13.07    4.07
   1  -6 -15   15.00    4.86
   1  -6 -15   20.69    5.06
   6   1  16   16.02    6.53
  -6  -1 -16   21.37    5.57
   6   1 -16   15.63    5.71
   1  -6 -16   18.50    5.67
   1  -6 -16   13.19    4.65
   6   1  17   14.73    7.32
  -6  -1 -17   20.69    6.41
   6   1 -17   23.93    7.13
   1  -6 -17   21.48    6.40
   1  -6 -17   23.01    6.37
   2  -6   0   32.46    5.35
   6   2   0   43.98    6.06
  -6  -2   0   36.83    5.57
   2  -6   1   64.68    7.71
  -6  -2   1   56.24    5.49
   6   2   1   85.49    9.66
   2  -6  -1   81.71    8.25
  -6  -2  -1   76.06    7.05
   6   2  -1   62.75    7.77
   2  -6   2  122.26   12.77
   6   2   2  144.33   18.12
   2  -6  -2  126.63   13.89
   6   2  -2  175.08   17.51
  -6  -2  -2  122.49   12.65
   6   2  -2  125.68   12.88
   2  -6   3   50.21    5.45
   6   2   3   44.60    6.83
   2  -6  -3   37.54    6.91
  -6  -2  -3   44.14    5.12
   6   2  -3   37.64    4.57
   6   2  -3   42.40    5.71
   2  -6   4   38.20    6.33
   6   2   4   48.07    8.55
   2  -6  -4   38.04    5.63
   6   2  -4   42.06    4.25
  -6  -2  -4   46.18    5.35
   6   2  -4   44.93    4.86
   2  -6   5   76.30    9.49
   6   2   5   91.55   12.04
   2  -6  -5   92.75   10.94
  -6  -2  -5   79.00    9.77
   6   2  -5   79.47    5.87
   6   2  -5   79.73    9.28
   2  -6   6   74.28   10.33
   6   2   6   93.70   11.68
   2  -6  -6   65.52    8.43
  -6  -2  -6   73.94    8.51
   6   2  -6   67.42    7.48
   2  -6   7   47.25    6.34
   6   2   7   50.60    8.22
   2  -6  -7   40.47    6.65
   2  -6  -7   40.66    5.57
  -6  -2  -7   45.39    6.84
   6   2  -7   36.10    5.95
   2  -6   8   30.19    4.84
   6   2   8   27.25    6.96
   2  -6  -8   29.50    5.72
  -6  -2  -8   31.21    4.56
   6   2  -8   29.17    4.29
   2  -6   9   48.84    8.53
   6   2   9   48.88    9.52
   2  -6  -9   46.58    6.44
   2  -6  -9   50.74    6.61
  -6  -2  -9   48.99    7.74
   6   2  -9   49.46    5.90
   2  -6  10   51.27    8.04
   6   2  10   50.16   10.42
   2  -6 -10   40.77    7.59
   2  -6 -10   37.81    5.54
  -6  -2 -10   33.50    7.06
   6   2 -10   38.67    6.52
   2  -6  11   22.88    4.83
   6   2  11   18.27    6.13
   2  -6 -11   23.32    4.75
   2  -6 -11   13.05    4.28
  -6  -2 -11   14.29    5.45
   6   2 -11   11.64    4.40
   2  -6  12    8.26    4.77
   6   2  12    4.34    5.87
   2  -6 -12   11.35    3.88
   2  -6 -12    4.40    3.53
  -6  -2 -12    8.10    3.75
   6   2 -12    6.67    3.14
   2  -6  13   21.25    7.64
   6   2  13   38.18    7.90
   2  -6 -13   18.20    4.84
   2  -6 -13   21.10    6.15
  -6  -2 -13   25.62    5.82
   6   2 -13   39.06    5.67
   2  -6  14   18.38    6.80
   6   2  14   26.32    7.10
   2  -6 -14   13.03    4.05
   2  -6 -14   12.92    4.94
  -6  -2 -14   11.31    5.85
   6   2 -14   12.50    4.25
   2  -6  15    2.90    4.49
   6   2  15   12.01    5.86
   2  -6 -15    6.68    3.25
   2  -6 -15    2.59    3.87
  -6  -2 -15    3.67    4.94
   6   2 -15    2.76    4.12
   2  -6  16   -0.51    5.61
   6   2  16   -1.15    4.23
   2  -6 -16    2.86    3.68
   2  -6 -16    8.28    2.99
  -6  -2 -16   -1.22    4.81
   6   2 -16    0.22    4.13
   6   2  17    8.82    5.71
   2  -6 -17   12.43    4.20
   2  -6 -17   14.13    5.08
  -6  -2 -17   11.91    4.92
   6   2 -17    6.12    5.76
  -6  -3   0    0.05    2.54
   6   3   0   -0.31    2.77
   3  -6   0   -2.26    2.12
   6   3   1   60.57    7.82
  -6  -3   1   51.14    6.44
   3  -6   1   52.75    7.02
  -6  -3  -1   63.77    6.73
   6   3  -1   71.46    8.35
   3  -6  -1   59.34    6.98
   6   3   2    0.95    3.97
   3  -6   2    3.04    2.78
  -6  -3  -2    8.03    2.27
   6   3  -2    1.84    3.16
   6   3  -2    4.14    2.71
   3  -6  -2    3.13    2.72
   6   3   3   70.68   10.81
   3  -6   3   59.51    7.56
   6   3  -3   55.76    6.06
   6   3  -3   55.63    7.00
   3  -6  -3   50.18    8.43
  -6  -3  -3   54.05    6.71
   6   3   4    3.17    3.28
   3  -6   4   -2.51    3.11
  -6  -3  -4   -0.52    2.18
   6   3  -4    4.60    1.93
   6   3  -4    2.33    2.01
   3  -6  -4    0.18    2.49
   6   3   5   58.40    8.75
   3  -6   5   42.67    6.56
   6   3  -5   44.65    6.55
   3  -6  -5   54.85    7.75
  -6  -3  -5   48.42    7.15
   6   3   6    3.45    3.53
   3  -6   6    0.60    3.04
  -6  -3  -6    4.18    2.45
   6   3  -6    2.90    2.05
   3  -6  -6   -2.73    2.37
   6   3   7   50.21    9.05
   3  -6   7   58.56    8.29
   6   3  -7   46.69    6.38
  -6  -3  -7   46.16    7.69
   3  -6  -7   51.36    7.23
   3  -6  -7   33.25    4.67
   6   3   8    5.05    4.74
   3  -6   8    6.06    3.57
  -6  -3  -8    3.48    3.03
   6   3  -8    1.61    2.21
   3  -6  -8    3.94    3.02
   3  -6  -8    1.00    2.39
   6   3   9   40.29    8.83
   3  -6   9   36.05    8.34
  -6  -3  -9   36.00    6.58
   6   3  -9   31.66    5.83
   3  -6  -9   34.45    6.11
   3  -6  -9   45.20    5.73
   6   3  10   -5.51    4.21
   3  -6  10    0.00    3.77
  -6  -3 -10   -3.13    2.95
   6   3 -10    0.51    1.98
   3  -6 -10    2.26    2.66
   3  -6 -10    0.29    2.34
   6   3  11   29.24    7.41
   3  -6  11   33.82    8.02
  -6  -3 -11   24.11    6.02
   6   3 -11   23.28    5.92
   3  -6 -11   30.43    5.71
   3  -6 -11   27.82    5.51
   6   3  12   -4.26    4.76
   3  -6  12    0.49    3.59
  -6  -3 -12    2.68    4.14
   6   3 -12    4.73    3.17
   3  -6 -12   -1.15    3.05
   3  -6 -12    2.90    2.63
   6   3  13   36.98   10.07
   3  -6  13   39.82   10.00
  -6  -3 -13   39.21    7.44
   6   3 -13   26.20    7.02
   3  -6 -13   30.09    6.74
   3  -6 -13   33.98    5.53
   6   3  14    4.80    4.36
   3  -6  14    3.94    4.12
  -6  -3 -14    6.14    3.79
   6   3 -14    2.23    3.56
   3  -6 -14   -3.79    3.39
   3  -6 -14    0.69    2.69
   6   3  15   -2.46    4.80
   3  -6  15    1.33    5.02
  -6  -3 -15    9.92    4.24
   6   3 -15    6.37    4.29
   3  -6 -15    1.48    3.39
   3  -6 -15   12.55    3.84
   6   3  16    6.44    4.64
   3  -6  16    2.57    6.15
  -6  -3 -16    2.30    4.40
   4  -6   0   13.47    3.41
  -6  -4   0    3.03    3.47
   6   4   0   10.10    4.21
   4  -6   1   34.97    6.46
   6   4   1   48.68    8.25
   4  -6  -1   39.74    6.37
  -6  -4  -1   42.73    6.58
   6   4  -1   68.75    9.27
   6   4  -1   53.68    7.84
   4  -6   2   40.26    6.79
   6   4   2   30.81    6.16
   4  -6  -2   36.63    6.14
  -6  -4  -2   33.91    4.76
   6   4  -2   28.91    4.22
   6   4  -2   38.54    6.24
   4  -6   3   38.84    7.64
   6   4   3   38.45    9.54
   4  -6  -3   59.22    8.37
  -6  -4  -3   40.56    6.31
   6   4  -3   53.34    6.37
   6   4  -3   49.48    7.21
   4  -6   4    3.79    3.29
   6   4   4   12.66    4.35
   4  -6  -4   14.48    3.41
  -6  -4  -4   10.85    3.85
   6   4  -4   10.10    3.39
   4  -6   5   21.03    5.96
   6   4   5   21.58    6.58
   4  -6  -5   31.85    6.17
  -6  -4  -5   26.26    5.61
   6   4  -5   35.44    5.00
   4  -6   6   21.33    6.60
   6   4   6   21.73    7.81
   4  -6  -6   31.72    5.08
  -6  -4  -6   33.44    4.88
   6   4  -6   21.53    4.83
   4  -6   7   17.19    5.11
   6   4   7   22.42    7.70
   4  -6  -7   26.28    5.46
  -6  -4  -7   24.52    5.67
   6   4  -7   23.37    3.86
   4  -6   8   10.29    4.03
   6   4   8   12.24    5.70
   4  -6  -8    7.23    3.71
  -6  -4  -8   13.37    4.30
   6   4  -8    5.91    3.25
   4  -6   9   30.60    6.23
   6   4   9   23.12    6.16
   4  -6  -9   14.84    4.79
  -6  -4  -9   14.19    5.03
   6   4  -9   16.69    3.36
   4  -6  10   16.36    6.16
   6   4  10   17.00    7.19
   4  -6 -10   13.86    4.41
  -6  -4 -10   16.52    4.24
   6   4 -10   14.21    3.88
   4  -6  11    5.50    5.28
   6   4  11    3.49    5.13
   4  -6 -11    7.82    3.65
  -6  -4 -11    4.26    4.40
   6   4 -11   12.95    3.73
   4  -6  12    3.75    3.96
   6   4  12    4.49    4.57
   4  -6 -12    1.79    3.62
  -6  -4 -12    6.57    4.76
   6   4 -12    3.11    2.74
   4  -6  13    7.97    5.60
   6   4  13    2.04    4.99
   4  -6 -13    2.73    3.85
  -6  -4 -13    5.86    5.30
   6   4 -13    9.66    3.23
   4  -6  14    9.80    6.79
   6   4  14   -0.04    7.03
  -6  -4 -14   20.22    5.20
   6   4 -14    8.76    4.57
  -6  -5   0   58.01    7.50
   6   5   0   66.60   11.34
   5  -6   0   58.60   10.32
   6   5   1   11.88    4.99
   5  -6   1   10.07    4.22
  -6  -5  -1    5.06    3.65
   6   5  -1    9.66    4.52
   6   5  -1   12.23    4.57
   5  -6  -1    8.63    4.35
   6   5   2   12.59    4.93
   5  -6   2   14.14    3.49
  -6  -5  -2    5.84    2.79
   6   5  -2    3.64    2.90
   6   5  -2    4.13    4.08
   5  -6  -2    6.86    3.86
   6   5   3    5.86    4.15
   5  -6   3    9.76    3.79
  -6  -5  -3    1.83    2.56
   6   5  -3    3.23    2.71
   5  -6  -3    9.25    3.55
   6   5   4   41.34   10.62
   5  -6   4   42.85    7.11
  -6  -5  -4   41.81    7.05
   6   5  -4   48.27    6.02
   5  -6  -4   33.25    6.50
   6   5   5   19.74    5.94
   5  -6   5    6.32    4.92
  -6  -5  -5    5.95    3.82
   6   5  -5    9.27    3.21
   5  -6  -5    7.71    4.35
   6   5   6    9.45    4.08
   5  -6   6    1.11    3.93
  -6  -5  -6    5.64    2.77
   6   5  -6   -1.61    2.65
   5  -6  -6    3.03    2.94
   6   5   7    7.75    5.26
   5  -6   7    8.62    3.47
  -6  -5  -7    4.65    3.69
   6   5  -7    0.12    2.72
   5  -6  -7    0.37    3.49
   6   5   8   29.06    6.59
   5  -6   8   14.42    5.84
  -6  -5  -8   26.80    5.99
   6   5  -8   19.99    4.40
   5  -6  -8   22.45    5.53
   6   5   9    5.85    6.17
   5  -6   9   20.26    5.40
  -6  -5  -9   15.15    4.94
   5  -6  -9    1.38    4.12
   6   5  10    0.54    4.85
   5  -6  10   -3.66    4.13
  -6  -5 -10    0.68    3.48
   5  -6 -10    1.97    3.05
   6   5  11    0.49    5.38
   5  -6  11    3.58    3.91
  -6  -5 -11    4.98    3.94
   5  -6 -11    0.32    3.24
  -6  -6   0   -0.64    4.25
   6  -6   0    6.40    3.26
   6  -6   1   16.62    4.28
  -6  -6  -1    4.20    5.97
   6  -6  -1   15.46    5.29
   6  -6   2   15.43    5.16
  -6  -6  -2    3.43    5.65
   6  -6  -2   16.29    4.96
   6  -6   3   11.42    4.77
  -6  -6  -3    9.26    6.65
   6  -6  -3   21.75    4.40
   6  -6   4    4.62    4.51
  -6  -6  -4   -0.37    4.95
   6  -6  -4    5.61    3.11
   6  -6   5   19.34    6.86
   6  -6  -5   21.24    6.17
   6  -6   6   11.34    5.43
   6  -6  -6   22.78    4.79
   6   6   7   18.23    7.76
   6  -6   7   13.95    5.15
   6  -6  -7   13.30    5.29
   0  -7   0   56.40    7.84
   7   0   0   53.73    7.28
   7   0   0   60.43    8.72
   0  -7   1   25.82    6.11
   7   0   1   30.98    5.31
   0  -7  -1   22.44    5.94
  -7   0  -1   26.32    3.38
   7   0  -1   29.41    3.76
   7   0  -1   29.71    4.14
   0  -7   2    5.39    3.33
   7   0   2   12.83    3.66
   0  -7  -2   10.76    3.84
   7   0  -2    8.27    2.72
  -7   0  -2    8.89    2.83
   7   0  -2    6.04    2.51
   0  -7   3   11.04    4.52
   7   0   3   13.03    5.00
   0  -7  -3   12.66    4.76
  -7   0  -3   21.07    3.66
   7   0  -3    7.95    2.70
   7   0  -3   10.74    2.96
   0  -7   4   57.14    7.79
   7   0   4   56.56   10.62
   0  -7  -4   66.10    9.06
  -7   0  -4   61.67    6.98
   7   0  -4   55.72    6.32
   7   0  -4   53.57    5.55
   0  -7   5   45.20    7.88
   7   0   5   52.57    9.84
   0  -7  -5   47.07    7.35
  -7   0  -5   44.91    7.27
   7   0  -5   37.91    5.54
   0  -7   6    4.78    3.65
   7   0   6    8.82    5.09
   0  -7  -6    9.10    3.26
  -7   0  -6    6.33    2.98
   7   0  -6    3.88    2.68
   0  -7   7   18.49    4.65
   7   0   7   16.30    5.06
   0  -7  -7   11.13    3.85
  -7   0  -7   11.65    4.24
   7   0  -7    8.25    3.22
   0  -7   8   50.60    8.26
   7   0   8   61.15   11.23
   0  -7  -8   38.78    7.03
  -7   0  -8   30.82    7.50
   7   0  -8   38.61    6.78
   0  -7   9   17.28    4.79
   7   0   9   10.81    5.58
   0  -7  -9   11.23    4.10
  -7   0  -9    9.47    4.65
   7   0  -9   11.26    4.10
   0  -7  10    6.75    4.76
   7   0  10   11.63    5.08
   0  -7 -10   11.69    4.79
  -7   0 -10   10.99    3.94
   7   0 -10    9.37    4.08
   0  -7  11    9.77    4.59
   7   0  11    8.87    4.98
   0  -7 -11    6.40    4.83
  -7   0 -11    1.04    3.86
   7   0 -11   15.23    4.33
   0  -7  12   43.23    7.82
   7   0  12   21.93    7.79
   0  -7 -12   27.80    7.65
  -7   0 -12   18.74    7.48
   7   0 -12   28.94    5.70
   7   0  13   12.60    5.27
   0  -7 -13    4.98    3.86
  -7   0 -13    5.49    3.53
   7   0 -13    0.89    3.48
   7   0  14    5.40    5.92
   0  -7 -14    4.44    4.08
   7   0 -14   13.42    4.87
   7   0  15   18.24    6.83
   0  -7 -15    2.30    5.27
  -7   0 -15    5.56    4.27
   7   1   0   13.05    3.37
   7   1   0   -4.26    3.04
   1  -7   0    2.68    3.25
   7   1   1   11.54    3.27
   1  -7   1    6.03    4.42
  -7  -1  -1   11.41    3.19
   7   1  -1    9.04    3.61
   7   1  -1   19.30    4.42
   1  -7  -1   11.45    3.66
   7   1   2  166.59   19.63
   1  -7   2  157.90   17.66
  -7  -1  -2  130.43   17.29
   7   1  -2  127.74   14.00
   7   1  -2  147.89   14.46
   1  -7  -2  146.90   16.80
   7   1   3    0.34    3.32
   1  -7   3    2.78    3.19
  -7  -1  -3   -0.34    2.75
   7   1  -3   -0.48    1.89
   7   1  -3    5.04    2.16
   1  -7  -3   -0.18    2.64
   7   1   4    4.70    3.39
   1  -7   4   -0.65    2.62
   7   1  -4    1.13    1.99
  -7  -1  -4   -0.87    2.17
   7   1  -4   -0.62    1.59
   1  -7  -4    0.03    2.40
   7   1   5   11.32    4.68
   1  -7   5    9.37    3.01
  -7  -1  -5    5.23    3.40
   7   1  -5    1.58    2.65
   1  -7  -5    3.23    3.04
   7   1   6   99.30   13.79
   1  -7   6   75.43   11.88
  -7  -1  -6   78.95   11.13
   7   1  -6   69.26    9.82
   1  -7  -6   90.30   11.56
   7   1   7   10.06    4.76
   1  -7   7   -2.14    3.44
  -7  -1  -7    1.89    2.69
   7   1  -7    5.43    2.92
   1  -7  -7    0.35    3.84
   7   1   8    1.03    4.78
   1  -7   8    0.71    3.36
  -7  -1  -8    0.54    2.72
   7   1  -8    6.17    2.89
   1  -7  -8   -0.22    3.84
   7   1   9    3.29    4.46
   1  -7   9    6.75    3.75
  -7  -1  -9    4.97    3.23
   7   1  -9    2.25    3.17
   1  -7  -9    5.69    4.03
   7   1  10   68.06   12.88
   1  -7  10   58.81   10.61
  -7  -1 -10   64.14   11.34
   7   1 -10   53.97    8.37
   1  -7 -10   63.68    9.29
   7   1  11    2.79    4.60
   1  -7  11    9.03    2.90
  -7  -1 -11    0.82    4.05
   7   1 -11   -0.63    2.70
   1  -7 -11   -0.53    3.93
   7   1  12    8.59    6.03
   1  -7  12    6.60    3.95
  -7  -1 -12    1.75    3.26
   7   1 -12   -1.42    3.12
   1  -7 -12    5.41    3.90
   7   1  13    3.10    5.32
   7   1 -13   -2.34    3.54
   1  -7 -13    1.65    3.24
   7   1  14   36.28    8.93
  -7  -1 -14   33.10    6.91
   7   1 -14   29.58    7.47
   1  -7 -14   20.72    7.57
   2  -7   0   25.74    4.39
  -7  -2   0   19.51    2.93
   7   2   0   13.20    4.74
   2  -7   1   27.61    5.33
   7   2   1   30.47    5.98
   2  -7  -1   24.62    6.30
   7   2  -1   42.37    7.54
  -7  -2  -1   21.56    4.83
   7   2  -1   28.38    5.16
   2  -7   2   -4.74    3.04
   7   2   2   12.96    3.44
   2  -7  -2   -3.28    2.88
  -7  -2  -2    1.50    2.73
   7   2  -2   -2.06    2.12
   7   2  -2    2.47    2.58
   2  -7   3   25.15    4.99
   7   2   3   27.62    6.74
   2  -7  -3   22.48    5.66
  -7  -2  -3   23.29    4.44
   7   2  -3   30.38    5.09
   7   2  -3   22.26    3.50
   2  -7   4   29.93    7.33
   7   2   4   37.60    7.18
   2  -7  -4   35.19    7.28
  -7  -2  -4   31.03    5.73
   7   2  -4   42.07    6.00
   2  -7   5   18.93    4.22
   7   2   5   15.51    6.37
   2  -7  -5   19.28    5.02
  -7  -2  -5    9.36    3.69
   7   2  -5   16.61    4.33
   2  -7   6    8.89    3.12
   7   2   6   -0.14    4.24
   7   2  -6    7.14    3.42
   2  -7   7   13.36    5.69
   7   2   7   28.30    5.95
   2  -7  -7   22.68    4.62
  -7  -2  -7   13.96    4.90
   7   2  -7   17.02    4.83
   2  -7   8   32.71    7.89
   7   2   8   34.04   10.13
   2  -7  -8   35.94    7.35
  -7  -2  -8   41.70    7.21
   7   2  -8   35.38    6.66
   2  -7   9    6.81    4.62
   7   2   9    6.08    5.94
   2  -7  -9    7.55    3.93
  -7  -2  -9   13.38    4.46
   7   2  -9    4.68    3.69
   2  -7  10    3.07    3.43
   2  -7 -10    0.28    3.72
  -7  -2 -10   -2.81    2.94
   7   2 -10    1.46    2.97
   2  -7  11   18.44    5.76
   7   2  11    5.06    5.39
   2  -7 -11    6.32    4.52
  -7  -2 -11    7.36    4.09
   7   2 -11    6.61    4.01
   2  -7  12   21.79    8.12
   7   2  12   30.43    9.31
   2  -7 -12   27.61    6.19
  -7  -2 -12   13.42    6.10
   7   2 -12   19.36    6.18
   2  -7  13   -0.72    4.69
   7   2  13    8.21    4.89
   2  -7 -13    6.87    4.18
  -7  -2 -13   -0.97    4.26
   7   2 -13    3.04    3.95
   2  -7  14    2.67    5.54
   7   2  14    2.41    5.40
   2  -7 -14   -0.99    3.80
  -7  -2 -14    1.33    4.13
   7   2 -14    0.37    3.84
  -7  -3   0   32.30    4.24
   7   3   0   33.04    7.17
   3  -7   0   43.89    7.61
   7   3   1   44.86    8.48
   3  -7   1   36.56    7.99
  -7  -3  -1   36.64    6.09
   7   3  -1   49.71    7.01
   7   3  -1   54.89    9.96
   3  -7  -1   39.17    7.01
   7   3   2   -4.03    4.32
   3  -7   2   10.84    3.09
  -7  -3  -2    4.59    3.61
   7   3  -2    6.27    3.06
   7   3  -2    9.75    3.35
   3  -7  -2    4.56    3.36
   7   3   3   38.55    7.12
   3  -7   3   26.09    6.03
  -7  -3  -3   26.68    4.67
   7   3  -3   21.27    5.26
   3  -7  -3   21.44    5.37
   7   3   4   37.66    7.91
   3  -7   4   22.19    5.03
  -7  -3  -4   29.73    6.05
   7   3  -4   26.80    5.60
   3  -7  -4   23.49    5.18
   7   3   5   30.58    7.12
   3  -7   5   25.35    6.80
  -7  -3  -5   24.72    5.39
   7   3  -5   34.79    5.73
   3  -7  -5   31.62    6.61
   7   3   6   14.27    4.50
   3  -7   6    2.07    4.52
  -7  -3  -6   -1.17    3.96
   7   3  -6    5.62    3.55
   3  -7  -6   14.01    4.28
   7   3   7   17.77    7.17
   3  -7   7   14.41    5.84
  -7  -3  -7   14.50    5.13
   7   3  -7   20.38    3.95
   3  -7  -7   11.25    4.48
   7   3   8   12.73    5.48
   3  -7   8   10.57    5.65
  -7  -3  -8    8.46    4.92
   7   3  -8    9.93    3.67
   3  -7  -8   16.90    4.59
   7   3   9   29.42    6.40
   3  -7   9   24.31    6.56
  -7  -3  -9   14.24    5.60
   7   3  -9    9.86    3.90
   3  -7  -9    9.56    5.06
   7   3  10   -4.88    5.51
   3  -7  10    4.14    4.81
  -7  -3 -10    7.75    3.49
   7   3 -10    1.38    2.91
   3  -7 -10    1.83    3.35
   7   3  11   11.88    7.17
   3  -7  11    4.96    4.90
  -7  -3 -11    7.16    5.36
   7   3 -11    8.86    3.48
   3  -7 -11   15.40    5.12
   7   3  12    4.86    5.12
   3  -7  12    2.76    5.60
  -7  -3 -12    5.66    3.68
   7   3 -12    5.25    3.49
   3  -7 -12    4.77    4.32
   4  -7   0   -0.82    3.15
   7   4   0    4.53    3.86
   7   4   0   18.27    4.79
   7   4   1   12.77    4.94
   4  -7   1    6.38    3.67
   4  -7  -1   11.45    4.92
  -7  -4  -1    6.63    3.49
   7   4  -1   12.75    4.46
   7   4  -1   18.36    5.25
   4  -7   2   14.59    5.40
   7   4   2   13.58    6.13
   4  -7  -2   24.79    5.70
  -7  -4  -2   20.08    4.93
   7   4  -2   11.50    4.32
   4  -7   3   10.43    3.93
   7   4   3    1.67    5.48
   4  -7  -3   17.10    5.19
  -7  -4  -3   15.27    4.46
   7   4  -3   12.77    4.21
   4  -7   4    2.44    3.57
   7   4   4    1.76    4.30
   4  -7  -4    2.67    3.61
  -7  -4  -4   -3.20    2.64
   7   4  -4    2.69    2.82
   4  -7   5   16.64    6.40
   7   4   5   23.14    7.58
   4  -7  -5   19.84    6.05
  -7  -4  -5   18.89    4.97
   7   4  -5   23.66    5.20
   4  -7   6   14.33    4.91
   7   4   6   16.26    7.03
   4  -7  -6   18.58    4.43
  -7  -4  -6   19.26    5.38
   7   4  -6   10.95    3.82
   4  -7   7    9.85    4.29
   7   4   7   16.64    6.03
   4  -7  -7    2.39    4.31
  -7  -4  -7    8.20    4.43
   7   4  -7    6.70    3.20
   4  -7   8    3.26    3.24
   7   4   8   -4.75    4.02
   4  -7  -8   -1.51    3.48
  -7  -4  -8    3.56    3.63
   7   4  -8    0.61    3.09
   4  -7   9   27.48    7.30
   7   4   9   23.15    8.78
   4  -7  -9   17.52    6.05
  -7  -4  -9   16.30    6.60
   7   4  -9   23.39    5.45
   4  -7  10   20.82    6.52
   7   4  10   27.38    7.96
   4  -7 -10   22.61    5.40
  -7  -4 -10    9.94    5.29
   7   4 -10    5.07    4.62
   7   5   0   29.52    7.66
   5  -7   0   19.63    6.63
   7   5   1    2.10    4.95
   5  -7   1   12.85    4.46
  -7  -5  -1    3.21    3.23
   7   5  -1    2.74    3.32
   5  -7  -1    5.98    3.44
   7   5   2   -1.18    4.52
   5  -7   2    0.03    3.45
  -7  -5  -2    2.77    2.94
   7   5  -2    7.45    3.02
   5  -7  -2   -1.16    3.41
   7   5   3   18.68    6.06
   5  -7   3   14.01    5.01
  -7  -5  -3   -1.53    3.93
   7   5  -3    3.76    3.75
   5  -7  -3   13.70    4.03
   7   5   4    8.62    5.78
   5  -7   4   18.84    6.06
  -7  -5  -4   14.27    4.14
   7   5  -4   16.06    4.55
   5  -7  -4   14.53    4.80
   7   5   5   17.95    7.07
   5  -7   5   18.10    4.95
  -7  -5  -5   10.22    5.10
   7   5  -5    7.46    4.28
   5  -7  -5   14.66    4.47
   7   5   6    0.70    6.48
   5  -7   6    5.49    3.98
  -7  -5  -6    8.26    4.68
   5  -7  -6   13.59    4.88
   8   0   0   13.54    3.53
   8   0   0   14.88    3.67
   0  -8   0   17.81    5.50
   8   0   1   19.72    5.70
   0  -8   1   29.09    5.62
   8   0  -1   21.69    4.82
   8   0  -1   22.69    4.13
   0  -8  -1   20.07    5.33
   8   0   2   22.39    5.40
   0  -8   2   16.85    5.91
   8   0  -2   16.14    4.05
   8   0  -2   19.11    4.85
   0  -8  -2   13.93    6.38
   8   0   3   15.48    4.19
   0  -8   3   14.63    5.35
   8   0  -3    8.40    3.35
   0  -8  -3   12.35    4.77
   0  -8   4   11.32    5.87
   8   0   4   17.23    4.83
   8   0  -4   19.85    4.71
   0  -8  -4   12.12    6.06
   0  -8   5   26.10    6.59
   8   0   5   26.53    5.78
  -8   0  -5   15.83    4.80
   8   0  -5   23.30    5.27
   0  -8  -5   24.26    5.64
   0  -8   6    7.60    5.09
   8   0   6   14.10    4.86
  -8   0  -6    6.92    3.63
   8   0  -6   11.66    3.25
   0  -8  -6    8.47    4.36
   0  -8   7   17.78    5.86
   8   0   7   21.28    6.87
  -8   0  -7   14.08    4.31
   8   0  -7   14.60    4.81
   0  -8  -7   12.86    5.69
   0  -8   8   -2.36    4.08
   8   0   8    3.76    5.63
  -8   0  -8    4.90    3.90
   8   0  -8    0.40    3.30
   0  -8  -8    6.27    4.29
   0  -8   9   15.16    5.26
   8   0   9   21.55    6.94
  -8   0  -9    5.29    5.05
   8   0  -9    5.57    3.43
   0  -8  -9    6.81    5.31
   0  -8  10   -3.37    5.12
   8   0  10    4.71    6.14
  -8   0 -10   12.19    4.27
   8   0 -10   10.54    4.35
   0  -8 -10   15.46    5.76
   8   1   0   43.60    7.49
   8   1   0   61.82   11.41
   1  -8   0   43.07    9.65
   8   1   1   -2.79    3.62
   8   1   1    1.61    3.72
   1  -8   1   -2.33    3.20
   8   1  -1    0.11    2.60
   8   1  -1    4.35    2.48
   1  -8  -1    8.89    3.04
   8   1   2   -2.49    3.04
   1  -8   2   -0.72    3.48
  -8  -1  -2    4.24    2.57
   8   1  -2   -0.43    2.38
   1  -8  -2   -5.37    3.51
   8   1   3   10.08    4.96
   1  -8   3    6.62    4.60
  -8  -1  -3   10.25    3.47
   8   1  -3    1.94    3.83
   1  -8  -3   11.22    4.51
   8   1   4   63.66   11.95
   1  -8   4   44.43    7.69
  -8  -1  -4   43.54    7.15
   8   1  -4   44.89    6.87
   1  -8  -4   49.00    8.20
   8   1   5    8.14    4.04
   1  -8   5    0.05    3.33
  -8  -1  -5    3.17    3.68
   8   1  -5    5.14    3.00
   1  -8  -5    8.81    3.94
   1  -8   6    2.69    3.05
  -8  -1  -6   -0.72    3.33
   8   1  -6   -2.85    3.09
   1  -8  -6    0.66    3.86
   8   1   7    0.18    5.75
   1  -8   7    6.41    3.54
  -8  -1  -7    5.83    4.06
   8   1  -7    1.84    3.77
   1  -8  -7    8.50    4.72
   1  -8   8   22.84    6.04
   8   1   8   38.70    9.62
  -8  -1  -8   30.89    6.48
   8   1  -8   27.43    5.36
   1  -8  -8   29.57    7.76
   8   1   9    8.42    5.44
   1  -8   9    2.90    5.01
  -8  -1  -9    6.40    4.01
   8   1  -9    7.82    4.12
   1  -8  -9   14.89    4.97
   8   1  10   -5.87    4.54
   1  -8  10    2.19    4.25
  -8  -1 -10   -4.50    4.15
   8   1 -10    6.61    3.39
   1  -8 -10    4.33    4.33
   8   2   0    4.22    3.97
   2  -8   0    3.88    3.93
   8   2   0    2.41    3.47
   2  -8   1   24.14    5.56
   8   2   1   22.44    6.28
   8   2   1   29.31    8.30
   2  -8  -1   24.22    5.42
   8   2  -1   24.58    5.54
   2  -8   2   19.35    5.25
   8   2   2   12.17    4.40
   2  -8  -2    7.98    5.13
   8   2  -2   10.30    3.57
   8   2   3   11.35    4.69
   2  -8   3    8.39    4.47
   2  -8  -3   18.98    5.22
   8   2  -3   11.72    3.81
   2  -8   4    2.38    3.31
   8   2   4    3.58    4.84
   2  -8  -4   -4.67    4.07
  -8  -2  -4    7.63    2.95
   8   2  -4    3.41    3.45
   2  -8   5   15.41    5.08
   8   2   5   16.84    7.38
   2  -8  -5   16.50    4.72
   8   2  -5   18.69    4.29
  -8  -2  -5   15.37    4.54
   2  -8   6   17.91    6.04
   8   2   6   19.76    5.94
   2  -8  -6    6.62    4.33
  -8  -2  -6   15.35    4.28
   8   2  -6   12.06    4.00
   2  -8   7    7.28    5.25
   8   2   7   11.33    6.45
   2  -8  -7    6.12    4.22
  -8  -2  -7   10.30    3.83
   8   2  -7    2.47    4.16
   2  -8   8   -2.59    3.57
   8   2   8    7.10    5.19
   2  -8  -8   -0.85    3.44
  -8  -2  -8   -0.98    3.15
   8   2  -8    3.64    3.38
   2  -8   9    4.52    4.61
   8   2   9    5.18    6.14
  -8  -2  -9    5.74    4.59
   2  -8  -9    9.07    4.07
   8   2  -9    2.41    3.35
   8   3   0   17.29    5.59
   3  -8   0   11.88    5.64
   8   3   1   14.25    6.99
   3  -8   1   14.75    4.51
   8   3  -1   11.00    4.64
   3  -8  -1   13.91    4.33
   8   3   2    7.43    5.82
   3  -8   2   11.68    5.67
   8   3  -2   11.39    4.44
   3  -8  -2   18.29    5.30
   8   3   3    4.84    5.71
   3  -8   3   12.26    4.33
   8   3  -3   11.59    3.55
   3  -8  -3    9.31    5.07
   8   3   4    7.79    5.29
   3  -8   4    4.96    3.98
  -8  -3  -4   11.30    3.63
   8   3  -4   -2.11    3.91
   3  -8  -4    6.02    4.55
   8   3   5   17.34    6.82
   3  -8   5    9.14    5.77
  -8  -3  -5   13.01    4.04
   8   3  -5    1.53    4.68
   3  -8  -5   14.29    4.43
   8   3   6   29.02    7.58
   3  -8   6   10.15    6.40
  -8  -3  -6   16.40    4.54
   8   3  -6    8.27    4.27
   3  -8  -6   12.90    4.73
   0   0   0    0.00    0.00
;
_shelx_hkl_checksum   44442
