# Supplementary material for: Anomalously rotary polarization discovered in homochiral organic ferroelectrics
Source: Nat Commun. 2016 Nov 23;7:13635. doi: 10.1038/ncomms13635 (PMC5494196; doi:10.1038/ncomms13635)
Supplement: Supplementary Data 4 — The crystallographic information file for (R)-(-)-3-hydroxlyquinuclidinium iodide (3) [file ncomms13635-s5.cif]

 
data_2
 
_audit_creation_method            'SHELXL-2014/7'
_shelx_SHELXL_version_number      '2014/7'
_chemical_name_systematic         ?
_chemical_name_common             ?
_chemical_melting_point           ?
_chemical_formula_moiety          ?
_chemical_formula_sum
 'C7 H14 I N O' 
_chemical_formula_weight          255.09

loop_
 _atom_type_symbol
 _atom_type_description
 _atom_type_scat_dispersion_real
 _atom_type_scat_dispersion_imag
 _atom_type_scat_source
 'C'  'C'   0.0033   0.0016
 'International Tables Vol C Tables 4.2.6.8 and 6.1.1.4'
 'H'  'H'   0.0000   0.0000
 'International Tables Vol C Tables 4.2.6.8 and 6.1.1.4'
 'N'  'N'   0.0061   0.0033
 'International Tables Vol C Tables 4.2.6.8 and 6.1.1.4'
 'O'  'O'   0.0106   0.0060
 'International Tables Vol C Tables 4.2.6.8 and 6.1.1.4'
 'I'  'I'  -0.4742   1.8119
 'International Tables Vol C Tables 4.2.6.8 and 6.1.1.4'
 
_space_group_crystal_system       tetragonal
_space_group_IT_number            76
_space_group_name_H-M_alt         'P 41'
_space_group_name_Hall            'P 4w'
 
_shelx_space_group_comment
;
The symmetry employed for this shelxl refinement is uniquely defined
by the following loop, which should always be used as a source of
symmetry information in preference to the above space-group names.
They are only intended as comments.
;
 
loop_
 _space_group_symop_operation_xyz
 'x, y, z'
 '-x, -y, z+1/2'
 '-y, x, z+1/4'
 'y, -x, z+3/4'
 
_cell_length_a                    6.8545(10)
_cell_length_b                    6.8545(10)
_cell_length_c                    18.778(4)
_cell_angle_alpha                 90
_cell_angle_beta                  90
_cell_angle_gamma                 90
_cell_volume                      882.3(3)
_cell_formula_units_Z             4
_cell_measurement_temperature     293(2)
_cell_measurement_reflns_used     5872
_cell_measurement_theta_min       3.06
_cell_measurement_theta_max       27.02
 
_exptl_crystal_description        block
_exptl_crystal_colour            colorless
_exptl_crystal_density_meas       ?
_exptl_crystal_density_method     ?
_exptl_crystal_density_diffrn     1.920          
_exptl_crystal_F_000              496
_exptl_transmission_factor_min    ?
_exptl_transmission_factor_max    ?
_exptl_crystal_size_max           0.19
_exptl_crystal_size_mid           0.15
_exptl_crystal_size_min           0.12
_exptl_absorpt_coefficient_mu     3.569
_shelx_estimated_absorpt_T_min    ?
_shelx_estimated_absorpt_T_max    ?
_exptl_absorpt_correction_type    multi-scan
_exptl_absorpt_correction_T_min   0.7138
_exptl_absorpt_correction_T_max   1.0000
_exptl_absorpt_process_details    ?
_exptl_absorpt_special_details    ?
_diffrn_ambient_temperature       293(2)
_diffrn_radiation_wavelength      0.71073
_diffrn_radiation_type            MoK\a
_diffrn_source                    ?
_diffrn_measurement_device_type   'Rigaku saturn 724'
_diffrn_measurement_method        ?
_diffrn_detector_area_resol_mean  ?
_diffrn_reflns_number             6168
_diffrn_reflns_av_unetI/netI      0.0531
_diffrn_reflns_av_R_equivalents   0.0469
_diffrn_reflns_limit_h_min        -7
_diffrn_reflns_limit_h_max        8
_diffrn_reflns_limit_k_min        -8
_diffrn_reflns_limit_k_max        8
_diffrn_reflns_limit_l_min        -23
_diffrn_reflns_limit_l_max        24
_diffrn_reflns_theta_min          3.164
_diffrn_reflns_theta_max          27.471
_diffrn_reflns_theta_full         25.242
_diffrn_measured_fraction_theta_max   0.999
_diffrn_measured_fraction_theta_full  0.999
_diffrn_reflns_Laue_measured_fraction_max    0.999
_diffrn_reflns_Laue_measured_fraction_full   0.999
_diffrn_reflns_point_group_measured_fraction_max   0.991
_diffrn_reflns_point_group_measured_fraction_full  0.993
_reflns_number_total              2001
_reflns_number_gt                 1724
_reflns_threshold_expression      'I > 2\s(I)'
_reflns_Friedel_coverage          0.926
_reflns_Friedel_fraction_max      0.982
_reflns_Friedel_fraction_full     0.987
 
_reflns_special_details
;
 Reflections were merged by SHELXL according to the crystal
 class for the calculation of statistics and refinement.
 
 _reflns_Friedel_fraction is defined as the number of unique
 Friedel pairs measured divided by the number that would be
 possible theoretically, ignoring centric projections and
 systematic absences.
;
 
_computing_data_collection        ?
_computing_cell_refinement        ?
_computing_data_reduction         ?
_computing_structure_solution     ?
_computing_structure_refinement 'SHELXL-2014/7 (Sheldrick, 2014)'
_computing_molecular_graphics     ?
_computing_publication_material   ?
_refine_special_details           ?
_refine_ls_structure_factor_coef  Fsqd
_refine_ls_matrix_type            full
_refine_ls_weighting_scheme       calc
_refine_ls_weighting_details
'w=1/[\s^2^(Fo^2^)+(0.1024P)^2^+27.4098P] where P=(Fo^2^+2Fc^2^)/3'
_atom_sites_solution_primary      ?
_atom_sites_solution_secondary    ?
_atom_sites_solution_hydrogens    mixed
_refine_ls_hydrogen_treatment     constr
_refine_ls_extinction_method      none
_refine_ls_extinction_coef        .
_refine_ls_abs_structure_details
;
 Flack x determined using 621 quotients [(I+)-(I-)]/[(I+)+(I-)]
 (Parsons, Flack and Wagner, Acta Cryst. B69 (2013) 249-259).
;
_refine_ls_abs_structure_Flack    -0.43(3)
_chemical_absolute_configuration  ?
_refine_ls_number_reflns          2001
_refine_ls_number_parameters      91
_refine_ls_number_restraints      7
_refine_ls_R_factor_all           0.1050
_refine_ls_R_factor_gt            0.0948
_refine_ls_wR_factor_ref          0.2763
_refine_ls_wR_factor_gt           0.2705
_refine_ls_goodness_of_fit_ref    1.155
_refine_ls_restrained_S_all       1.154
_refine_ls_shift/su_max           0.000
_refine_ls_shift/su_mean          0.000
 
loop_
 _atom_site_label
 _atom_site_type_symbol
 _atom_site_fract_x
 _atom_site_fract_y
 _atom_site_fract_z
 _atom_site_U_iso_or_equiv
 _atom_site_adp_type
 _atom_site_occupancy
 _atom_site_site_symmetry_order  
 _atom_site_calc_flag
 _atom_site_refinement_flags_posn
 _atom_site_refinement_flags_adp
 _atom_site_refinement_flags_occupancy
 _atom_site_disorder_assembly
 _atom_site_disorder_group
O1 O 0.049(3) 0.081(3) 0.1053(11) 0.032(4) Uani 1 1 d . . . . .
H1C H 0.1538 0.0172 0.1117 0.038 Uiso 1 1 d R U . . .
C1 C -0.061(3) 0.623(3) 0.2076(11) 0.015(4) Uani 1 1 d . U . . .
H1A H -0.1302 0.7367 0.1901 0.018 Uiso 1 1 calc R U . . .
H1B H 0.0005 0.6556 0.2526 0.018 Uiso 1 1 calc R U . . .
C2 C -0.179(4) 0.420(4) 0.0902(13) 0.027(5) Uani 1 1 d . . . . .
H2A H -0.2949 0.5013 0.0918 0.032 Uiso 1 1 calc R U . . .
H2B H -0.1895 0.3368 0.0486 0.032 Uiso 1 1 calc R U . . .
N1 N 0.087(3) 0.558(3) 0.1550(8) 0.019(4) Uani 1 1 d . . . . .
H1D H 0.1922 0.6547 0.1542 0.022 Uiso 1 1 calc R U . . .
C4 C -0.001(4) 0.550(4) 0.0821(12) 0.024(5) Uani 1 1 d . . . . .
H4A H 0.0899 0.4947 0.0481 0.029 Uiso 1 1 calc R U . . .
H4B H -0.0386 0.6792 0.0662 0.029 Uiso 1 1 calc R U . . .
C3 C -0.174(4) 0.297(3) 0.1539(13) 0.028(5) Uani 1 1 d . . . . .
H3A H -0.2796 0.2008 0.1533 0.033 Uiso 1 1 calc R U . . .
C5 C -0.202(4) 0.448(3) 0.2167(11) 0.019(4) Uani 1 1 d . U . . .
H5A H -0.3354 0.4952 0.2171 0.023 Uiso 1 1 calc R U . . .
H5B H -0.1766 0.3845 0.2618 0.023 Uiso 1 1 calc R U . . .
C6 C 0.015(3) 0.205(3) 0.1666(13) 0.021(4) Uani 1 1 d . . . . .
H6A H 0.0070 0.1245 0.2096 0.025 Uiso 1 1 calc R U . . .
C7 C 0.174(3) 0.365(3) 0.1771(11) 0.016(4) Uani 1 1 d . . . . .
H7A H 0.2143 0.3706 0.2266 0.019 Uiso 1 1 calc R U . . .
H7B H 0.2876 0.3362 0.1481 0.019 Uiso 1 1 calc R U . . .
I1 I 0.4530(3) -0.1477(3) 0.13899(17) 0.0519(7) Uani 1 1 d . . . . .
 
loop_
 _atom_site_aniso_label
 _atom_site_aniso_U_11
 _atom_site_aniso_U_22
 _atom_site_aniso_U_33
 _atom_site_aniso_U_23
 _atom_site_aniso_U_13
 _atom_site_aniso_U_12
O1 0.027(9) 0.020(8) 0.048(11) -0.022(8) 0.000(8) 0.013(7)
C1 0.023(9) 0.012(8) 0.010(8) -0.005(6) 0.007(7) 0.005(7)
C2 0.019(11) 0.037(13) 0.024(12) -0.004(10) -0.011(9) 0.009(9)
N1 0.020(8) 0.030(9) 0.006(8) -0.006(6) -0.001(6) 0.006(7)
C4 0.037(13) 0.023(11) 0.013(11) 0.007(8) -0.005(9) 0.016(10)
C3 0.030(11) 0.018(10) 0.036(16) 0.006(9) -0.003(10) -0.009(8)
C5 0.027(9) 0.018(9) 0.013(8) -0.001(7) 0.002(7) 0.001(8)
C6 0.025(11) 0.009(9) 0.030(11) -0.004(8) 0.007(9) -0.011(8)
C7 0.008(8) 0.017(9) 0.023(10) -0.003(8) -0.003(7) 0.000(7)
I1 0.0467(12) 0.0508(12) 0.0583(11) 0.0064(11) -0.0004(11) -0.0058(9)
 
_geom_special_details
;
 All esds (except the esd in the dihedral angle between two l.s. planes)
 are estimated using the full covariance matrix.  The cell esds are taken
 into account individually in the estimation of esds in distances, angles
 and torsion angles; correlations between esds in cell parameters are only
 used when they are defined by crystal symmetry.  An approximate (isotropic)
 treatment of cell esds is used for estimating esds involving l.s. planes.
;
 
loop_
 _geom_bond_atom_site_label_1
 _geom_bond_atom_site_label_2
 _geom_bond_distance
 _geom_bond_site_symmetry_2
 _geom_bond_publ_flag
O1 C6 1.45(2) . ?
C1 N1 1.48(2) . ?
C1 C5 1.55(3) . ?
C2 C3 1.46(3) . ?
C2 C4 1.52(4) . ?
N1 C4 1.50(3) . ?
N1 C7 1.50(3) . ?
C3 C6 1.46(3) . ?
C3 C5 1.58(3) . ?
C6 C7 1.56(3) . ?
 
loop_
 _geom_angle_atom_site_label_1
 _geom_angle_atom_site_label_2
 _geom_angle_atom_site_label_3
 _geom_angle
 _geom_angle_site_symmetry_1
 _geom_angle_site_symmetry_3
 _geom_angle_publ_flag
N1 C1 C5 105.5(16) . . ?
C3 C2 C4 113.6(19) . . ?
C1 N1 C4 110.0(17) . . ?
C1 N1 C7 110.6(16) . . ?
C4 N1 C7 112.3(16) . . ?
N1 C4 C2 104.8(18) . . ?
C2 C3 C6 114(2) . . ?
C2 C3 C5 103.4(18) . . ?
C6 C3 C5 106(2) . . ?
C1 C5 C3 110.4(17) . . ?
O1 C6 C3 105(2) . . ?
O1 C6 C7 113.6(17) . . ?
C3 C6 C7 109.6(17) . . ?
N1 C7 C6 107.8(16) . . ?
 
_refine_diff_density_max    1.450
_refine_diff_density_min   -2.067
_refine_diff_density_rms    0.310

_shelx_res_file
;

    2.res created by SHELXL-2014/7


TITL 2 in P4(1)
CELL 0.71073   6.8545   6.8545  18.7785  90.000  90.000  90.000
ZERR   4  0.0010   0.0010   0.0038   0.000   0.000   0.000
LATT -1
SYMM -X, -Y, 0.5+Z
SYMM -Y, X, 0.25+Z
SYMM Y, -X, 0.75+Z
SFAC C  H  N  O  I
UNIT 28 56 4 4 4
L.S. 40
ACTA
BOND
FMAP 2
PLAN 20
simu 0.01 c1 c5

WGHT    0.102400   27.409800
FVAR       0.25387
O1    4    0.048798    0.080730    0.105347    11.00000    0.02728    0.02046 =
         0.04761   -0.02211   -0.00019    0.01327
AFIX   3
H1C   2    0.153848    0.017180    0.111707    11.00000   -1.20000
AFIX   0
C1    1   -0.060814    0.622969    0.207557    11.00000    0.02319    0.01163 =
         0.01006   -0.00501    0.00698    0.00452
AFIX  23
H1A   2   -0.130168    0.736675    0.190101    11.00000   -1.20000
H1B   2    0.000516    0.655588    0.252561    11.00000   -1.20000
AFIX   0
C2    1   -0.179168    0.419981    0.090160    11.00000    0.01937    0.03669 =
         0.02446   -0.00410   -0.01081    0.00873
AFIX  23
H2A   2   -0.294863    0.501346    0.091805    11.00000   -1.20000
H2B   2   -0.189501    0.336766    0.048550    11.00000   -1.20000
AFIX   0
N1    3    0.087210    0.557732    0.155007    11.00000    0.02019    0.02964 =
         0.00578   -0.00580   -0.00059    0.00573
AFIX  13
H1D   2    0.192218    0.654735    0.154207    11.00000   -1.20000
AFIX   0
C4    1   -0.001276    0.549793    0.082085    11.00000    0.03689    0.02333 =
         0.01322    0.00739   -0.00459    0.01642
AFIX  23
H4A   2    0.089872    0.494657    0.048082    11.00000   -1.20000
H4B   2   -0.038594    0.679151    0.066175    11.00000   -1.20000
AFIX   0
C3    1   -0.174243    0.297455    0.153874    11.00000    0.03015    0.01777 =
         0.03555    0.00608   -0.00296   -0.00859
AFIX  13
H3A   2   -0.279618    0.200839    0.153311    11.00000   -1.20000
AFIX   0
C5    1   -0.201851    0.448434    0.216685    11.00000    0.02709    0.01769 =
         0.01265   -0.00058    0.00217    0.00113
AFIX  23
H5A   2   -0.335411    0.495192    0.217073    11.00000   -1.20000
H5B   2   -0.176646    0.384467    0.261833    11.00000   -1.20000
AFIX   0
C6    1    0.014753    0.205089    0.166629    11.00000    0.02457    0.00863 =
         0.03010   -0.00416    0.00725   -0.01122
AFIX  13
H6A   2    0.007001    0.124490    0.209640    11.00000   -1.20000
AFIX   0
C7    1    0.174082    0.365478    0.177076    11.00000    0.00764    0.01723 =
         0.02261   -0.00334   -0.00271   -0.00005
AFIX  23
H7A   2    0.214277    0.370625    0.226568    11.00000   -1.20000
H7B   2    0.287566    0.336165    0.148131    11.00000   -1.20000
AFIX   0
I1    5    0.453023   -0.147680    0.138987    11.00000    0.04668    0.05075 =
         0.05830    0.00638   -0.00042   -0.00583

HKLF 4

REM  2 in P4(1)
REM R1 =  0.0948 for    1724 Fo > 4sig(Fo)  and  0.1050 for all    2001 data
REM     91 parameters refined using      7 restraints

END

WGHT      0.0979     27.9370

REM Highest difference peak  1.450,  deepest hole -2.067,  1-sigma level  0.310
Q1    1   0.3577  0.5557  0.1411  11.00000  0.05    1.45
Q2    1  -0.2285  0.1883  0.1348  11.00000  0.05    1.21
Q3    1  -0.1930  0.4643  0.0786  11.00000  0.05    1.19
Q4    1   0.0967  0.1432  0.1206  11.00000  0.05    1.19
Q5    1  -0.1821  0.3899  0.0754  11.00000  0.05    1.10
Q6    1   0.4539  0.2676  0.1161  11.00000  0.05    1.04
Q7    1  -0.2004  0.3553  0.1210  11.00000  0.05    1.03
Q8    1   0.0772  0.6401  0.1394  11.00000  0.05    1.02
Q9    1   0.2320  0.0913  0.1374  11.00000  0.05    1.00
Q10   1   0.5770 -0.2477  0.1393  11.00000  0.05    0.94
Q11   1   0.1402  0.5228  0.1547  11.00000  0.05    0.93
Q12   1   0.0720  0.3495  0.1995  11.00000  0.05    0.87
Q13   1   0.0574  0.0689  0.1333  11.00000  0.05    0.86
Q14   1   0.0695  0.0589  0.0864  11.00000  0.05    0.85
Q15   1   0.0925  0.5398  0.0725  11.00000  0.05    0.81
Q16   1  -0.3120  0.4587  0.1387  11.00000  0.05    0.78
Q17   1   0.1974  0.6777  0.1026  11.00000  0.05    0.78
Q18   1   0.0010  0.5603  0.0477  11.00000  0.05    0.77
Q19   1   0.1063  0.2681  0.1859  11.00000  0.05    0.76
Q20   1   0.0976  0.4872  0.0645  11.00000  0.05    0.75
;
_shelx_res_checksum   49798

_shelx_hkl_file
;
   0   0   3    0.02    0.19
   0   0   3   -0.14    0.14
   0   0  -3   -0.05    0.15
   0   0  -3    0.19    0.19
   0   0   4 3397.63  118.49
   0   0   4 3704.45  124.34
   0   0  -4 3522.50  118.87
   0   0   5    0.45    0.45
   0   0   5    2.00    0.38
   0   0   6   -0.54    0.48
   0   0   6    3.54    0.55
   0   0   7    0.04    0.53
   0   0   7    0.00    0.42
   0   0   8  569.94   25.67
   0   0   8  613.91   23.93
   0   0   9    0.81    0.80
   0   0   9    0.41    0.59
   0   0  10    1.19    0.89
   0   0  10    0.11    0.68
   0   0  11   -0.47    0.66
   0   0  11    0.70    0.90
   0   0  12  495.97   23.84
   0   0  12  487.18   27.96
   0   0  13    1.16    1.18
   0   0  13    0.45    0.89
   0   0  14    0.15    0.84
   0   0  14    0.16    1.22
   0   0  15   -0.06    0.95
   0   0  15   -0.53    0.97
   0   0  16  261.89   18.08
   0   0  16  246.52   14.44
   0   0  17   -1.43    1.18
   0   0  17   -1.95    1.75
   0   0  18    0.47    1.21
   0   0  18    1.24    1.47
   0   0  19   -0.03    1.90
   0   0  19   -0.86    1.47
   0   0  20   27.99    3.34
   0   0  20   30.46    4.81
   0   0  21   -2.74    2.41
   0   0  23    2.12    2.52
   0   0  24   13.95    4.33
   0  -1   1   60.84    1.52
   1   0   1   59.02    1.55
   0   1   1   51.16    1.25
  -1   0   1   53.34    1.27
  -1   0  -1   60.04    1.25
   1   0  -1   62.14    1.35
   0   1  -1   56.54    1.55
   0  -1  -1   63.77    1.44
   1   0  -1   52.79    1.48
   0  -1  -1   56.28    1.14
  -1   0  -1   50.50    1.41
   0   1   2   18.37    0.64
   0  -1   2   20.27    0.71
   1   0   2   18.41    0.81
  -1   0   2   21.77    0.86
   0  -1   2   19.14    0.89
   1   0   2   21.93    0.57
  -1   0   3  185.74    5.52
   1   0   3  180.36    3.56
   0  -1   3  183.94    5.83
   0  -1   3  185.51    5.29
   1   0   3  186.14    5.60
  -1   0   3  167.64    4.44
   0   1   3  158.71    3.71
   0  -1  -3  168.27    3.97
   1   0  -3  167.44    4.35
  -1   0   4   21.33    1.17
   0  -1   4   22.38    1.09
   0  -1   4   22.56    1.16
   1   0   4   23.59    1.33
   1   0   4   21.77    0.64
   1   0   5  336.12   12.93
  -1   0   5  326.11   10.65
   0   1   5  334.54   10.17
  -1   0   5  311.40   11.50
   0  -1   5  314.16   12.88
   0  -1   5  327.67   11.62
   1   0   5  324.53    8.01
   0  -1  -5  343.20    8.70
  -1   0   6 1175.55   47.90
   1   0   6 1279.09   37.87
  -1   0   6 1241.85   52.88
   1   0   6 1269.71   54.65
   0   1   6 1300.79   47.37
   0  -1   6 1200.98   55.68
   0  -1   6 1226.28   50.29
   0  -1  -6 1192.26   38.13
   0  -1   7  161.24    6.65
   0  -1   7  154.13    7.27
   1   0   7  166.67    5.03
  -1   0   7  160.96    6.34
   1   0   7  152.67    6.93
   0   1   7  148.19    5.64
  -1   0   7  162.16    6.98
   0  -1  -7  140.35    4.67
   0   1   8   24.10    1.60
  -1   0   8   27.70    1.92
   0  -1   8   27.63    1.85
   1   0   8   23.64    2.01
   0  -1   8   25.08    2.13
  -1   0   8   26.10    1.72
   1   0   8   29.45    1.35
   0  -1  -8   24.07    1.20
   0  -1   9  299.54   13.36
   0   1   9  279.31   12.40
   0  -1   9  269.56   13.83
  -1   0   9  295.69   13.96
   1   0   9  295.33   10.45
   1   0   9  272.21   14.19
  -1   0   9  263.27   12.56
   0  -1  -9  292.23   10.50
  -1   0  10  630.05   30.98
  -1   0  10  603.28   29.73
   0  -1  10  609.95   33.87
   1   0  10  602.40   23.57
   1   0  10  618.99   33.73
   0   1  10  611.42   29.39
   0  -1  10  604.27   29.24
   0  -1 -10  619.01   24.82
   0  -1  11   96.15    6.48
  -1   0  11  101.68    5.79
   1   0  11  114.97    5.20
   0   1  11   87.51    4.97
  -1   0  11   97.33    5.69
   0  -1  11   96.82    5.40
   1   0  11   93.21    5.54
   0  -1 -11  104.64    4.40
   1   0  12   51.45    2.95
  -1   0  12   48.61    3.61
  -1   0  12   48.61    3.63
   0  -1  12   52.96    4.45
   0  -1  12   56.38    4.02
   1   0  12   42.08    3.07
   0   1  12   47.07    3.24
   0  -1 -12   48.63    2.66
   0   1  13   99.31    6.33
  -1   0  13  102.05    6.48
   1   0  13   80.89    5.39
   0  -1  13  111.98    6.84
  -1   0  13  104.85    6.46
   0  -1  13   97.47    7.29
   1   0  13   90.14    5.02
   0  -1 -13   93.11    4.78
  -1   0  14  148.00   10.08
   1   0  14  145.65   11.31
   0  -1  14  158.25   11.72
   0   1  14  153.46   10.32
   0  -1  14  157.10   10.05
  -1   0  14  158.24   10.24
   1   0  14  164.94    8.49
   0  -1 -14  188.95    8.54
   1   0  15   86.35    4.95
  -1   0  15   84.85    6.70
   0  -1  15   87.08    6.30
   0  -1  15   91.32    7.80
   1   0  15   85.82    7.75
  -1   0  15   92.48    6.69
   0   1  15   89.17    6.73
   0  -1 -15   92.02    5.49
   1   0  16   19.99    2.22
   0  -1  16   17.88    3.41
   0  -1  16   18.84    2.68
  -1   0  16   20.46    2.84
   0   1  16   13.62    2.75
  -1   0  16   16.71    2.86
   1   0  16   19.48    3.48
   0  -1 -16   17.99    2.22
  -1   0  17   28.76    3.84
   0   1  17   28.16    3.50
  -1   0  17   26.88    3.50
   1   0  17   24.11    2.18
   0  -1  17   30.00    4.21
   0  -1  17   21.82    3.11
   1   0  17   18.19    3.99
   0  -1 -17   20.06    2.56
  -1   0  18   67.87    5.63
  -1   0  18   52.33    6.08
   1   0  18   49.89    4.33
   1   0  18   55.68    6.63
   0  -1  18   54.93    5.27
   0  -1  18   55.49    5.40
   0   1  18   55.28    5.73
   0  -1 -18   61.21    4.82
   0  -1  19   21.08    4.10
  -1   0  19   20.33    3.79
   0   1  19   20.22    3.58
   1   0  19   20.80    4.24
  -1   0  19   23.44    3.42
   0  -1  19   21.27    3.08
   0  -1 -19   22.48    2.47
   1   0  20    3.49    2.54
   0   1  20    1.85    2.07
  -1   0  20    3.15    1.86
   0  -1  20    2.76    2.59
  -1   0  20    3.10    2.26
   0  -1  20    3.68    2.08
   0  -1  21   14.34    3.37
   1   0  21   11.88    3.31
  -1   0  21    6.80    2.64
   0  -1  21    7.10    2.30
  -1   0  21    8.44    3.10
   0   1  21    9.23    2.78
   0   1  22   36.63    5.92
   0  -1  22   21.44    5.64
   1   0  22   28.91    5.44
  -1   0  22   32.78    5.36
   1   0 -22   26.17    3.91
   0   1  23   -0.63    1.96
   0  -1  23    1.72    2.33
   1   0  23   -2.69    2.28
  -1   0  23    1.13    2.06
   1   0  24    4.12    3.27
   0  -1  24    3.90    3.39
   1   1   0 1597.88   51.95
   1  -1   0 1583.42   38.64
  -1  -1   0 1555.51   44.97
  -1   1   0 1523.20   38.41
   1  -1   0 1575.08   53.26
  -1  -1   1  997.02   30.10
   1   1   1 1041.77   32.08
   1  -1   1 1140.00   34.56
   1  -1   1 1076.01   29.68
  -1   1   1  978.93   16.66
   1   1   1  973.30   24.63
   1  -1  -1  953.60   16.66
   1   1  -1 1009.70   32.43
  -1  -1  -1 1015.42   23.69
   1  -1  -1 1024.15   33.38
   1  -1   2  197.16    5.95
  -1  -1   2  199.19    6.34
   1  -1   2  208.93    6.12
   1   1   2  200.04    6.23
   1   1   2  198.35    3.61
   1   1  -2  204.44    6.57
   1  -1  -2  209.12    6.55
  -1  -1  -2  204.52    3.56
  -1  -1   3  812.72   29.13
   1  -1   3  840.64   27.51
   1   1   3  864.42   29.02
   1  -1   3  894.94   30.72
  -1  -1  -3  828.64   11.10
   1   1  -3  844.57   29.63
   1  -1  -3  828.14   28.39
   1  -1  -3  824.29   10.78
   1  -1  -3  824.10   11.16
  -1   1   4  569.98   11.04
   1  -1   4  552.17   18.08
  -1  -1   4  574.69   20.65
   1   1   4  587.39   19.56
   1  -1   4  520.98   19.03
   1  -1  -4  552.71   19.29
   1   1  -4  543.95   20.28
   1  -1  -4  487.21   10.25
   1   1   5  990.23   36.74
  -1  -1   5  899.84   36.94
   1  -1   5  831.46   35.05
  -1   1   5  901.05   23.74
   1  -1   5  851.92   31.80
   1  -1  -5  887.04   33.34
   1   1  -5  919.60   36.58
   1   1   6  121.26    4.99
  -1   1   6  125.46    3.73
  -1  -1   6  141.25    6.23
   1  -1   6  122.23    4.52
   1  -1   6  117.46    5.32
  -1  -1  -6  118.60    1.77
   1   1  -6  133.61    5.74
   1  -1  -6  137.27    5.12
  -1  -1  -6  127.48    1.85
  -1  -1   7  244.64   10.83
  -1  -1   7  272.65   11.78
   1  -1   7  198.96    9.70
  -1   1   7  238.15    7.52
   1  -1   7  234.46    8.90
   1   1   7  225.09    9.53
   1  -1  -7  195.55    8.55
  -1  -1   8  269.98   12.88
   1  -1   8  244.69   12.72
   1  -1   8  242.44    9.79
  -1  -1   8  250.60   12.07
  -1   1   8  234.97    8.37
   1   1   8  247.00   11.41
   1  -1  -8  204.86    9.65
  -1  -1   9  477.52   24.61
   1  -1   9  460.77   20.15
   1  -1   9  465.32   24.57
  -1  -1   9  465.46   22.89
   1   1   9  476.89   23.41
   1   1   9  465.37   13.40
   1  -1  -9  485.17   21.71
   1   1  10   93.93    5.28
  -1  -1  10   86.61    5.55
  -1   1  10   97.51    4.43
  -1  -1  10   90.73    5.94
   1  -1  10   88.50    6.19
   1  -1  10   93.86    4.72
   1   1  10   94.08    3.11
   1  -1 -10   91.97    4.90
   1  -1  11   69.54    5.36
   1  -1  11   67.11    3.78
  -1   1  11   61.88    3.51
  -1  -1  11   66.67    4.00
  -1  -1  11   73.06    5.12
   1   1  11   62.82    4.40
   1   1  11   69.58    2.69
   1  -1 -11   64.62    3.83
  -1  -1  12  258.79   15.24
  -1   1  12  265.97   13.07
   1   1  12  249.61    9.40
   1  -1  12  251.78   12.69
   1   1  12  250.20   14.69
   1  -1  12  253.69   16.64
  -1  -1  12  263.86   16.09
   1  -1 -12  243.00   13.08
   1   1  13   77.47    3.62
  -1  -1  13   81.62    5.84
   1  -1  13   82.33    5.30
   1  -1  13   77.93    5.77
  -1  -1  13   94.51    6.70
   1   1  13   77.14    5.65
  -1   1  13   81.03    4.86
   1  -1 -13   75.06    4.99
   1   1  14   32.77    3.66
  -1  -1  14   38.48    3.74
   1  -1  14   42.47    4.50
   1  -1  14   37.17    2.95
   1   1  14   34.54    1.94
  -1  -1  14   37.31    4.34
  -1   1  14   36.69    3.20
   1  -1 -14   38.19    3.75
  -1  -1  15   60.33    5.72
   1   1  15   47.65    4.50
  -1  -1  15   50.73    4.81
  -1   1  15   54.11    4.10
   1  -1  15   43.12    3.69
   1  -1  15   54.55    5.81
   1  -1 -15   61.25    4.48
  -1  -1  16  132.17   10.61
  -1   1  16   93.37    7.74
   1   1  16  116.44    8.62
  -1  -1  16  125.57    8.81
   1  -1  16  125.37   10.56
   1  -1  16  136.60    8.56
   1  -1 -16  129.39    9.20
  -1  -1 -16  105.20    5.22
  -1  -1  17   15.32    3.30
   1  -1  17   13.66    2.09
  -1  -1  17   14.32    2.62
   1  -1  17   12.51    3.39
   1   1  17   16.46    3.08
  -1   1  17   13.35    2.32
   1  -1 -17   13.49    2.35
   1   1  18    6.87    2.82
   1  -1  18   11.31    3.28
  -1   1  18   12.47    2.29
  -1  -1  18   10.86    2.62
   1  -1  18    8.41    2.42
  -1  -1  18   11.96    3.13
   1  -1 -18   10.34    2.20
  -1  -1  19   24.88    4.39
   1  -1  19   21.85    2.83
   1   1  19   20.45    4.16
  -1  -1  19   18.63    3.52
   1  -1  19   22.94    4.50
  -1   1  19   23.78    3.31
   1  -1 -19   24.53    3.06
   1   1  20   15.67    4.04
  -1  -1  20   19.50    3.51
  -1  -1  20   17.60    4.18
   1  -1  20   19.74    4.50
   1  -1  20   18.88    2.62
  -1   1  20   18.28    3.30
   1  -1 -20   21.31    2.98
  -1  -1  21    9.73    3.05
  -1   1  21   11.31    3.03
   1   1  21   16.24    3.75
   1  -1  21   12.81    3.81
  -1  -1  21   14.91    3.90
   1  -1 -21   11.41    3.08
   1   1  22    4.98    2.18
  -1  -1  22   -2.55    1.84
  -1  -1  22   -1.35    2.43
  -1   1  22   -3.28    2.28
   1  -1  22   -1.45    2.63
   1  -1  23    5.08    3.67
   1   1  23    8.76    3.15
  -1  -1  23    3.07    3.35
   1  -1  24    3.66    2.59
   1   1  24   -0.32    2.29
  -1  -1  24   -3.58    2.47
  -1  -2   0  984.31   35.91
   1   2   0 1038.65   40.53
   2  -1   0 1034.38   31.73
   2  -1   0  983.20   39.85
  -1  -2   1  812.47   30.75
   2  -1   1  825.75   32.15
   2  -1   1  850.12   28.44
   1   2   1  799.94   30.82
   1   2  -1  825.64   33.37
   2  -1  -1  794.13   32.83
   2  -1  -1  804.86   22.47
  -1  -2  -1  823.27   26.95
   2  -1   2  159.31    5.60
  -1  -2   2  153.59    5.62
   2  -1   2  154.96    5.88
   1   2   2  145.50    5.38
   2  -1  -2  142.83    6.03
   2  -1  -2  139.32    3.43
   1   2  -2  139.09    5.45
  -1  -2  -2  143.46    4.39
   1   2   3  629.89   24.12
   2  -1   3  610.99   23.65
   2  -1   3  663.39   26.20
  -1  -2   3  620.46   25.95
   2  -1  -3  634.61   26.86
  -1  -2  -3  636.44   17.40
   1   2  -3  603.05   26.32
   2  -1  -3  620.25   14.81
   1   2   4  672.95   26.00
   2  -1   4  666.15   25.76
  -1  -2   4  642.68   28.20
   2  -1   4  701.02   29.43
  -1  -2  -4  669.13   17.32
   2  -1  -4  655.38   29.24
   2  -1  -4  664.64   16.25
   1   2  -4  691.51   30.51
   1   2   5  525.55   21.70
  -1  -2   5  520.32   24.43
   2  -1   5  529.48   24.41
   2  -1   5  519.79   20.81
  -1  -2  -5  552.18   12.71
   2  -1  -5  558.75   14.06
   2  -1  -5  541.91   24.28
   1   2  -5  528.18   24.92
   1   2   6   41.46    2.26
  -1  -2   6   49.11    2.77
   2  -1   6   39.67    2.25
   2  -1   6   42.33    2.01
   2  -1  -6   39.88    2.19
  -1  -2  -6   37.59    0.97
   1   2  -6   37.28    2.67
   2  -1  -6   37.28    1.35
   2  -1   7  134.41    5.27
   1   2   7  137.82    6.07
  -1  -2   7  138.36    6.96
   2  -1   7  131.14    6.85
   2  -1  -7  125.93    5.89
  -1  -2  -7  118.49    2.70
   1   2  -7  113.71    6.63
   2  -1  -7  123.65    4.08
  -1  -2   8  248.04   13.52
   2  -1   8  245.87   10.66
   2  -1   8  260.61   14.33
   1   2   8  246.89   11.70
   2  -1  -8  278.04   13.73
   1   2  -8  288.12   14.41
   2  -1  -8  291.89    9.76
   1   2   9  282.90   14.00
   2  -1   9  283.20   12.39
  -1  -2   9  276.41   15.60
   2  -1   9  282.76   16.43
   1   2  -9  289.54   16.92
  -1  -2  -9  287.39    7.36
   2  -1  -9  319.08   16.10
   2  -1  -9  294.62   11.02
   2  -1  10   17.66    1.65
   2  -1  10   11.30    2.27
  -1  -2  10   14.08    2.09
   1   2  10   13.48    1.72
   2  -1 -10   17.65    1.29
   2  -1 -10   14.85    2.12
   1   2 -10   17.27    2.04
  -1  -2 -10   16.28    0.72
  -1  -2  11   54.04    4.33
   1   2  11   57.98    3.90
   2  -1  11   48.63    3.48
  -1  -2  11   56.74    4.31
   2  -1  11   65.10    3.25
   2  -1 -11   63.99    4.49
   2  -1 -11   53.44    2.99
  -1  -2 -11   55.00    1.81
  -1  -2  12  151.31   10.61
  -1  -2  12  159.47   10.40
   2  -1  12  134.32    9.22
   1   2  12  141.84    8.55
   2  -1  12  113.08    6.00
  -2   1  12  122.07    5.91
  -1  -2 -12  135.72    4.49
   2  -1 -12  168.15    9.52
  -1  -2  13  101.63    8.22
  -1  -2  13  109.40    7.95
   2  -1  13   76.57    6.98
   1   2  13   83.50    6.17
   2  -1 -13  108.71    7.46
  -1  -2  14    1.03    1.68
  -1  -2  14    0.68    1.95
   2  -1  14    1.66    1.33
   1   2  14    0.94    1.41
   2  -1 -14    3.12    1.58
  -1  -2  15   49.06    6.21
   2  -1  15   58.37    6.23
   1   2  15   50.94    4.95
  -1  -2  15   57.51    5.62
  -2   1  15   54.22    4.33
   2  -1 -15   61.51    5.57
   2  -1  16   48.77    3.78
  -1  -2  16   60.11    6.44
   1   2  16   48.04    5.20
  -1  -2  16   55.16    5.76
   2  -1  16   57.24    6.86
  -2   1  16   54.83    5.02
   2  -1 -16   60.52    5.60
  -1  -2  17   36.32    4.85
   1   2  17   34.63    4.37
  -1  -2  17   26.09    5.40
   2  -1  17   38.11    2.89
   2  -1  17   31.91    5.33
  -2   1  17   39.88    3.61
   2  -1 -17   33.89    4.55
   2  -1  18   -1.18    1.19
   1   2  18    1.28    1.65
  -1  -2  18    1.75    1.81
   2  -1  18    0.23    2.13
  -1  -2  18    1.95    2.19
  -2   1  18    3.65    1.39
   2  -1 -18    1.50    1.75
  -1  -2  19   10.22    3.66
   1   2  19    9.32    2.55
  -2   1  19    9.43    1.72
  -1  -2  19   17.07    3.11
   2  -1  19   10.66    3.69
   2  -1 -19   15.20    2.92
  -1  -2  20   17.51    3.89
  -1  -2  20   21.77    3.85
   1   2  20   21.00    3.87
   2  -1  20   23.37    5.03
   2  -1 -20   24.30    3.95
   2  -1  21   13.14    3.75
   1   2  21    6.68    3.08
  -1  -2  21   15.97    3.62
  -1  -2  21   -0.55    2.54
   2  -1 -21   13.04    2.83
  -1  -2  22    1.52    1.95
   1   2  22   -0.02    2.08
   2  -1  22   -2.69    2.62
   1   2 -22    3.83    2.47
   2  -1 -22   -0.14    1.91
  -1  -2  23    0.97    2.45
   1   2 -23    6.40    3.12
   1   3   0   99.49    5.07
  -1  -3   0  115.47    5.13
   3  -1   0  113.77    5.72
   3  -1   0  111.47    4.42
   3  -1   1   28.61    1.58
   1   3   1   21.62    1.72
   3  -1   1   25.31    1.97
  -1  -3   1   27.17    1.86
   3  -1  -1   23.36    1.27
   3  -1  -1   27.55    2.12
   1   3  -1   20.66    1.83
  -1  -3  -1   26.03    1.59
   1   3   2  533.91   23.67
  -1  -3   2  530.35   24.90
   3  -1   2  516.74   22.46
   3  -1   2  533.32   24.42
   1   3  -2  573.67   26.65
   3  -1  -2  521.33   25.47
  -1  -3  -2  513.54   20.31
   3  -1  -2  533.42   18.37
   3  -1   3   46.77    2.80
  -1  -3   3   48.26    3.15
   3  -1   3   43.25    2.68
   3  -1  -3   53.24    3.23
   3  -1  -3   44.61    1.93
  -1  -3  -3   50.56    2.39
  -1  -3   4   42.79    2.49
   3  -1   4   39.39    2.50
   3  -1   4   38.77    2.77
   1   3   4   35.00    2.32
   1   3  -4   34.91    2.89
   3  -1  -4   40.33    1.61
  -1  -3  -4   48.01    1.93
   3  -1  -4   47.62    3.13
   1   3   5   37.59    2.37
  -1  -3   5   45.80    3.24
   3  -1   5   45.72    3.07
   3  -1   5   41.74    2.44
   3  -1  -5   38.83    1.55
   3  -1  -5   43.19    3.15
   1   3  -5   35.09    3.12
  -1  -3  -5   45.16    1.96
  -1  -3   6  577.54   31.15
   1   3   6  583.89   27.22
   3  -1   6  585.86   26.11
   3  -1   6  576.48   31.06
   3  -1  -6  550.68   29.24
  -1  -3  -6  566.87   19.46
   3  -1  -6  577.57   19.77
   1   3  -6  566.35   31.62
  -1  -3   7   40.42    3.26
   3  -1   7   37.17    2.30
   3  -1   7   39.03    3.21
   1   3   7   40.63    2.68
  -1  -3  -7   40.84    1.62
   3  -1  -7   43.63    3.37
   3  -1  -7   31.53    1.58
   1   3  -7   27.40    3.30
  -1  -3   8   30.22    2.99
   1   3   8   28.87    2.24
   3  -1   8   23.75    2.86
   3  -1   8   32.55    2.02
   3  -1  -8   23.34    1.53
   1   3  -8   19.22    2.28
   3  -1  -8   32.70    3.04
  -1  -3  -8   31.83    1.36
   3  -1   9   48.47    4.33
   1   3   9   52.75    3.45
   3  -1   9   51.27    2.94
  -1  -3   9   51.05    4.46
  -1  -3  -9   46.74    1.79
   3  -1  -9   51.68    4.33
   3  -1  -9   48.22    2.35
   1   3  -9   42.46    4.55
  -1  -3  10  411.36   25.02
   3  -1  10  391.48   25.39
   1   3  10  408.83   21.99
   3  -1 -10  402.25   25.46
  -1  -3 -10  380.20   12.80
   1   3 -10  397.17   26.11
   3  -1 -10  429.50   17.22
  -1  -3  11   11.74    2.51
   1   3  11    9.50    1.81
   3  -1  11   14.94    2.58
   3  -1  11   16.27    1.29
   1   3 -11   13.95    2.65
   3  -1 -11   10.82    2.44
   3  -1 -11   10.55    1.19
   3  -1  12   11.60    1.38
   1   3  12    7.43    2.12
  -1  -3  12   11.66    2.32
   3  -1  12    5.45    2.28
   1   3 -12    7.69    2.61
   3  -1 -12    6.70    2.26
   3  -1 -12    7.90    1.12
   3  -1  13   10.86    1.50
   3  -1  13   15.85    2.79
   1   3  13   12.07    2.46
  -1  -3  13   15.52    2.69
   3  -1 -13   10.30    1.44
   1   3 -13    7.21    3.06
   3  -1 -13   15.75    2.97
   1   3  14  195.34   12.76
   3  -1  14  212.37   16.59
   3  -1  14  187.94   11.15
  -1  -3  14  187.35   14.63
   3  -1 -14  221.51   16.55
   1   3 -14  222.81   17.51
   3  -1 -14  200.57   10.66
   3  -1  15    5.26    2.17
  -1  -3  15   11.27    2.57
   3  -1  15    5.07    1.44
   1   3  15    1.93    1.70
   3  -1 -15    7.06    2.28
   3  -1 -15    2.67    1.34
   1   3 -15    5.95    2.65
   3  -1  16    0.53    1.36
   3  -1  16    0.88    0.98
  -1  -3  16    2.01    2.19
   1   3  16    2.99    1.52
   1   3 -16    5.08    2.26
   3  -1 -16    1.31    0.99
   3  -1 -16    5.09    2.07
   1   3  17    1.91    1.76
   3  -1  17    4.88    2.57
  -1  -3  17    8.64    2.55
   3  -1 -17    4.13    2.38
   3  -1 -17    1.82    1.21
   1   3 -17    1.82    2.60
   3  -1  18   78.52    9.57
  -1  -3  18   72.76    8.45
   1   3  18   72.66    6.96
   3  -1 -18   87.43    8.65
   1   3 -18   76.47    9.68
   3  -1  19   -1.13    2.62
  -1  -3  19    0.20    2.29
   1   3  19    1.12    1.61
   1   3 -19    1.72    2.74
   3  -1 -19    6.19    2.26
  -1  -3  20    0.54    2.63
   3  -1  20    0.82    2.98
   1   3  20    4.57    2.20
   3  -1 -20    3.90    2.58
   1   3 -20    4.48    3.07
  -1  -3  21    1.64    2.66
   3  -1  21    5.14    3.06
   1   3 -21   -0.64    3.07
   3  -1 -21    4.44    2.57
  -1  -3  22   11.23    4.46
   3  -1  22   15.67    5.31
   1   3 -22   24.31    5.15
   3  -1 -22   18.65    4.35
  -1  -4   0  398.96   20.17
   4  -1   0  374.31   16.97
   1   4   0  366.13   19.24
   4  -1   0  367.64   20.50
   4  -1   1  106.91    5.40
   1   4   1   89.51    5.50
   4  -1   1   97.55    5.90
  -1  -4   1  110.52    6.29
   4  -1  -1   87.04    4.73
   1   4  -1   82.30    5.37
   4  -1  -1   92.74    6.21
  -1  -4  -1   96.73    5.36
   4  -1   2  164.11    9.21
   4  -1   2  163.23    8.12
  -1  -4   2  162.39    9.50
   1   4   2  148.64    8.28
   4  -1  -2  154.03    6.75
   1   4  -2  147.06    9.19
   4  -1  -2  166.39    9.99
  -1  -4  -2  161.13    7.99
   4  -1   3   90.72    5.21
   1   4   3   82.65    4.90
  -1  -4   3   92.45    6.02
   4  -1   3   91.16    5.28
   1   4  -3   76.50    5.48
   4  -1  -3   82.21    3.71
   4  -1  -3   83.84    5.80
  -1  -4  -3   84.27    4.59
   1   4   4  427.69   21.19
  -1  -4   4  405.53   22.74
   4  -1   4  409.72   20.90
   4  -1   4  401.57   21.47
  -1  -4  -4  421.41   18.91
   1   4  -4  396.81   23.00
   4  -1  -4  401.90   24.54
   4  -1  -4  403.89   16.87
   1   4   5   82.21    4.65
  -1  -4   5   86.50    5.13
   4  -1   5   79.98    4.57
   4  -1   5   85.98    5.56
   1   4  -5   72.30    5.73
  -1  -4  -5   73.46    3.80
   4  -1  -5   65.30    3.12
   4  -1  -5   73.51    5.01
  -1  -4   6   27.25    2.47
   4  -1   6   29.60    3.03
   1   4   6   23.06    2.24
   4  -1   6   33.58    2.77
   1   4  -6   21.58    2.41
  -1  -4  -6   29.61    2.12
   4  -1  -6   36.15    3.50
   4  -1  -6   26.74    1.82
   4  -1   7   81.15    5.98
   4  -1   7   80.93    5.27
   1   4   7   79.76    4.76
  -1  -4   7   80.49    6.30
   1   4  -7   68.45    6.15
   4  -1  -7   70.02    3.48
  -1  -4  -7   78.92    3.87
   4  -1  -7   68.04    6.22
   1   4   8  347.29   17.94
   4  -1   8  327.31   16.64
  -1  -4   8  318.61   20.47
   4  -1   8  354.97   21.57
   1   4  -8  296.91   21.05
   4  -1  -8  298.49   20.62
   4  -1  -8  302.73   12.70
  -1  -4  -8  288.36   12.66
   4  -1   9   45.45    4.50
   1   4   9   51.39    3.58
  -1  -4   9   49.42    3.91
   4  -1   9   35.28    2.61
   4  -1  -9   38.51    4.69
   4  -1  -9   40.19    2.29
   1   4  -9   41.57    4.97
  -1  -4  -9   43.26    2.33
  -1  -4  10   20.45    2.45
   1   4  10   22.64    2.39
   4  -1  10   17.93    2.99
   4  -1 -10   23.55    3.36
  -1  -4 -10   22.41    1.47
   4  -1 -10   13.58    1.72
   1   4 -10   17.80    3.40
  -1  -4  11   64.75    5.54
   1   4  11   65.94    4.91
   4  -1  11   77.13    5.17
   4  -1  11   64.10    6.43
   4  -1 -11   68.18    4.02
   4  -1 -11   69.89    6.93
   1   4 -11   72.71    7.08
  -1  -4  12  127.24   10.71
   1   4  12  125.25    8.34
   4  -1  12  115.06   10.42
   4  -1  12  129.04    7.78
   1   4 -12  131.65   11.55
   4  -1 -12  122.50   10.77
   4  -1 -12  118.46    6.61
   4  -1  13   14.23    1.82
  -1  -4  13   13.40    3.02
   4  -1  13   10.86    2.97
   1   4  13   11.33    2.13
   4  -1 -13   10.49    1.66
   1   4 -13   12.56    3.43
   4  -1 -13   11.94    3.44
   4  -1  14   11.55    1.56
  -1  -4  14   16.30    3.10
   1   4  14   11.40    2.21
   4  -1  14   13.42    3.17
   1   4 -14   13.72    3.38
   4  -1 -14   11.99    3.50
   4  -1 -14    7.61    1.40
  -1  -4  15   30.69    4.87
   1   4  15   29.81    3.50
   4  -1  15   29.38    5.22
   4  -1 -15   36.02    5.68
   1   4 -15   36.65    5.56
   1   4  16   40.62    4.14
   4  -1  16   38.37    6.04
  -1  -4  16   36.73    5.54
   4  -1 -16   46.66    5.10
   1   4 -16   35.18    6.49
  -1  -4  17   -2.06    2.88
   1   4  17    0.82    1.70
   4  -1  17    2.42    2.26
   1   4 -17    8.22    2.09
   4  -1 -17    6.04    2.92
   4  -1  18    2.11    2.82
  -1  -4  18    7.61    3.31
   1   4  18    4.26    2.44
   1   4 -18    2.81    2.36
   4  -1 -18   14.38    3.24
  -1  -4  19    9.02    3.69
   4  -1  19    4.09    3.61
   1   4 -19   12.16    3.99
   4  -1 -19    7.90    3.76
  -1  -4  20   14.00    4.16
   4  -1  20    9.58    4.44
   4  -1 -20   14.01    4.31
   1   4 -20   11.04    4.59
  -1  -4  21    6.42    3.26
   4  -1  21    1.90    2.33
   4  -1 -21    8.49    3.21
   1   4 -21   -0.10    3.48
   5  -1   0   47.90    4.41
   1   5   0   46.72    4.19
   5  -1   0   47.59    3.59
  -1  -5   0   48.72    4.36
   5  -1   1  129.63    7.76
   1   5   1  111.00    8.30
   5  -1   1  122.86    8.78
  -1  -5   1  137.15    9.20
  -1  -5  -1  125.07    7.98
   5  -1  -1  129.48    9.21
   1   5  -1  110.20    8.07
   5  -1  -1  123.70    7.48
   5  -1   2   58.00    4.33
   5  -1   2   54.47    4.76
   1   5   2   57.18    4.44
  -1  -5   2   62.41    5.03
   1   5  -2   47.85    4.46
  -1  -5  -2   50.25    4.18
   5  -1  -2   51.01    5.33
   5  -1  -2   53.57    3.73
   1   5   3  102.68    7.22
   5  -1   3  106.74    7.24
  -1  -5   3  104.30    8.62
   5  -1   3  100.75    7.87
   1   5  -3  120.78    8.68
   5  -1  -3  122.34    6.75
   5  -1  -3  118.08    8.73
  -1  -5  -3  125.98    8.05
  -1  -5   4   84.53    7.19
   1   5   4   80.24    5.91
   5  -1   4   75.48    6.00
   5  -1   4   79.44    6.21
   5  -1  -4   96.43    7.91
  -1  -5  -4   95.84    5.82
   1   5  -4   91.75    7.02
   5  -1  -4   85.47    4.62
   1   5   5   96.31    6.58
  -1  -5   5   91.83    7.91
   5  -1   5   92.14    6.97
   5  -1   5   86.92    6.50
   5  -1  -5   92.67    5.06
  -1  -5  -5   97.80    6.03
   5  -1  -5  105.93    8.40
   1   5  -5   97.41    8.00
  -1  -5   6   15.68    2.82
   5  -1   6   15.35    2.01
   1   5   6   12.66    1.97
   5  -1   6   18.54    2.55
   5  -1  -6   14.56    2.91
   1   5  -6    8.49    1.96
  -1  -5  -6   10.87    1.59
   5  -1  -6    7.75    1.26
  -1  -5   7   85.81    7.88
   1   5   7   79.88    5.54
   5  -1   7   82.25    7.39
   5  -1   7   68.68    5.62
  -1  -5  -7   87.23    5.48
   5  -1  -7   85.03    4.49
   5  -1  -7   91.66    8.01
   1   5  -7   83.25    7.78
   5  -1   8   75.12    6.94
  -1  -5   8   63.12    7.08
   5  -1   8   72.69    5.97
   1   5   8   68.88    5.16
   1   5  -8   77.98    7.54
  -1  -5  -8   78.60    4.88
   5  -1  -8   74.22    4.08
   5  -1  -8   83.75    6.61
   1   5   9   29.31    3.28
   5  -1   9   38.59    3.02
   5  -1   9   34.34    4.35
  -1  -5   9   28.32    4.54
   5  -1  -9   27.67    2.12
   5  -1  -9   30.92    3.52
  -1  -5  -9   31.10    2.27
   1   5  -9   27.38    4.75
   1   5  10    8.48    1.96
  -1  -5  10   10.28    2.14
   5  -1  10   12.32    2.70
   5  -1 -10   10.73    2.89
   5  -1 -10    8.65    1.40
   1   5 -10    9.03    2.95
  -1  -5  11   59.97    6.97
   1   5  11   62.72    5.05
   5  -1  11   56.83    5.01
   5  -1  11   52.86    6.39
   5  -1 -11   57.93    6.99
   1   5 -11   55.69    7.16
  -1  -5  12   24.52    4.57
   5  -1  12   26.18    3.11
   5  -1  12   21.14    4.10
   1   5  12   21.71    3.28
   1   5 -12   24.97    4.84
   5  -1 -12   26.73    3.41
   1   5  13   10.21    2.18
   5  -1  13   12.40    3.38
  -1  -5  13   15.38    3.64
   1   5 -13   16.41    3.86
   5  -1 -13   10.56    3.52
  -1  -5  14   12.98    3.59
   1   5  14    8.92    2.72
   5  -1  14   10.32    3.47
   5  -1 -14   15.53    4.12
   1   5 -14   11.22    3.81
  -1  -5  15   26.26    5.29
   5  -1  15   24.04    3.85
   1   5  15   30.48    3.63
   1   5 -15   33.59    5.94
   5  -1 -15   33.04    5.95
   5  -1  16   16.52    4.63
  -1  -5  16   20.10    4.56
   1   5 -16   17.56    4.84
   5  -1 -16   23.62    5.29
  -1  -5  17    9.75    4.12
   5  -1  17   14.70    4.34
   1   5 -17   10.56    4.45
   5  -1 -17   21.52    4.70
  -1  -5  18    2.21    2.95
   5  -1  18   -0.92    2.58
   1   5 -18   -0.22    3.27
   5  -1 -18   13.51    3.23
   5  -1  19   11.82    3.72
  -1  -5  19    0.14    4.84
   1   5 -19   12.33    4.64
   5  -1 -19   13.66    4.38
   6  -1   0   37.22    5.03
  -1  -6   0   43.25    4.83
   6  -1   0   44.65    4.05
   1   6   0   36.21    4.38
   1   6   1   34.94    4.19
   6  -1   1   39.25    3.74
  -1  -6   1   41.47    3.82
   6  -1   1   36.44    4.67
   6  -1  -1   30.77    3.38
   6  -1  -1   37.41    4.89
  -1  -6  -1   35.71    4.29
   1   6  -1   34.44    4.40
   1   6   2  192.60   13.80
   6  -1   2  187.38   14.26
   6  -1   2  180.89   12.73
  -1  -6   2  201.65   15.54
   6  -1  -2  184.85   11.46
   6  -1  -2  189.97   15.35
  -1  -6  -2  193.47   13.97
   1   6  -2  165.70   13.60
   6  -1   3   26.23    3.54
  -1  -6   3   33.54    4.52
   6  -1   3   28.94    3.92
   1   6   3   26.18    3.51
   6  -1  -3   27.36    4.48
   6  -1  -3   29.49    2.95
  -1  -6  -3   31.62    3.60
   1   6  -3   25.17    3.88
   6  -1   4   18.51    3.03
   6  -1   4   16.09    3.08
   1   6   4   20.06    3.04
  -1  -6   4   28.15    3.82
  -1  -6  -4   22.37    2.78
   1   6  -4   19.80    3.61
   6  -1  -4   19.86    3.99
   6  -1  -4   16.65    2.20
   1   6   5   44.05    4.45
   6  -1   5   42.05    4.70
   6  -1   5   42.81    4.42
  -1  -6   5   48.01    5.55
   6  -1  -5   37.27    3.60
   1   6  -5   31.12    5.22
   6  -1  -5   40.20    5.59
  -1  -6  -5   37.58    3.83
   6  -1   6   94.61    7.45
   1   6   6  109.28    8.12
  -1  -6   6  112.34   10.02
   6  -1   6  116.31    9.42
   6  -1  -6   87.63    8.03
   1   6  -6   95.76    9.17
  -1  -6  -6   94.21    6.93
   6  -1  -6   83.07    6.35
   6  -1   7   41.42    4.12
   6  -1   7   50.25    5.61
  -1  -6   7   53.86    6.39
   1   6   7   52.67    4.78
   6  -1  -7   40.25    5.97
   1   6  -7   42.30    5.81
   6  -1  -7   40.66    3.65
  -1  -6  -7   39.42    3.83
   6  -1   8    5.05    1.73
   1   6   8    8.91    2.22
  -1  -6   8    6.75    2.86
   6  -1   8    5.00    2.56
   6  -1  -8    7.61    2.78
   1   6  -8    3.11    2.63
  -1  -6  -8    5.14    1.52
   6  -1  -8    5.03    1.45
  -1  -6   9   19.34    3.84
   6  -1   9   18.01    3.54
   1   6   9   14.52    2.78
   6  -1   9   11.64    2.29
   1   6  -9   10.49    3.82
   6  -1  -9   10.57    3.77
   1   6  10   60.97    6.63
   6  -1  10   64.73    7.54
  -1  -6  10   56.73    7.91
   6  -1 -10   62.16    8.12
   1   6 -10   57.48    7.99
  -1  -6  11   38.33    5.99
   1   6  11   35.51    4.49
   6  -1  11   35.56    5.53
   1   6 -11   34.53    6.02
   6  -1 -11   26.64    6.19
   6  -1  12    8.35    2.61
  -1  -6  12    5.41    2.95
   1   6 -12   -3.89    2.88
   6  -1 -12    1.73    3.00
   6  -1  13    8.07    3.52
  -1  -6  13   -0.34    3.74
   1   6 -13   15.64    3.85
   6  -1 -13   16.60    4.14
   6  -1  14   28.51    5.51
  -1  -6  14   28.33    4.42
   1   6 -14   30.72    6.00
   6  -1 -14   23.25    4.94
   6  -1  15   10.01    3.63
  -1  -6  15    6.16    3.86
   6  -1 -15   10.60    4.56
   1   6 -15    9.85    4.06
  -1  -6  16   -1.21    3.05
   6  -1  16    4.35    2.78
   6  -1 -16    2.39    3.53
   1   6 -16    1.16    3.10
   6  -1  17    5.96    4.01
  -1  -6  17   12.55    4.34
   1   6 -17   10.30    4.58
   6  -1 -17    7.81    4.77
   7  -1   0   16.10    4.12
   7  -1   0   19.18    3.09
  -1  -7   0   23.18    4.22
   1   7   0   21.24    3.90
   7  -1   1   39.60    5.43
   1   7   1   36.58    4.62
  -1  -7   1   38.51    5.38
   7  -1   1   36.46    4.23
   7  -1  -1   33.65    5.34
  -1  -7  -1   34.52    5.15
   7  -1  -1   26.20    4.56
   1   7  -1   28.94    4.68
   7  -1   2   21.70    4.17
   1   7   2   21.42    4.26
   7  -1   2   12.09    3.21
  -1  -7   2   26.72    4.48
  -1  -7  -2   26.44    3.89
   7  -1  -2   22.11    4.39
   1   7  -2   19.44    3.93
   7  -1  -2   21.07    3.70
  -1  -7   3   14.75    4.06
   7  -1   3   17.95    3.27
   7  -1   3   16.28    3.49
   1   7   3   13.51    3.89
  -1  -7  -3   17.52    3.49
   1   7  -3   18.79    4.44
   7  -1  -3   15.98    3.04
   7  -1  -3   16.04    4.16
   7  -1   4   24.61    4.42
   7  -1   4   29.28    4.62
  -1  -7   4   32.74    5.66
   1   7   4   33.64    4.51
   7  -1  -4   31.21    3.42
   1   7  -4   37.29    5.21
   7  -1  -4   46.34    5.90
  -1  -7  -4   39.66    4.72
   7  -1   5   29.59    4.26
   7  -1   5   37.88    5.06
   1   7   5   31.14    4.39
  -1  -7   5   29.84    5.77
   7  -1  -5   32.23    5.71
   1   7  -5   24.19    5.08
  -1  -7  -5   36.83    4.96
   7  -1  -5   25.93    3.15
  -1  -7   6   14.29    4.14
   7  -1   6    9.40    3.99
   1   7   6   12.66    2.96
   7  -1   6    8.88    3.23
  -1  -7  -6   15.54    2.72
   7  -1  -6   13.32    4.17
   1   7  -6   13.06    3.82
   7  -1   7   10.06    3.52
   1   7   7   12.40    3.41
  -1  -7   7   13.00    2.95
   7  -1   7    7.68    3.03
  -1  -7  -7    7.10    2.86
   7  -1  -7   15.85    3.99
   1   7  -7   12.23    3.83
   7  -1   8   20.68    3.22
   7  -1   8   21.67    4.65
  -1  -7   8   20.66    5.01
   1   7  -8   23.51    5.03
   7  -1  -8   17.89    5.02
   7  -1   9   16.37    4.55
  -1  -7   9   20.67    5.17
   7  -1  -9   19.00    5.15
   1   7  -9   22.95    4.73
  -1  -7  10    8.05    4.06
   7  -1  10   10.46    3.75
   1   7 -10    5.63    3.84
   7  -1 -10   13.51    4.10
  -1  -7  11   18.68    5.13
   7  -1  11   11.37    4.38
   7  -1 -11   18.46    5.06
   1   7 -11   21.83    4.99
  -1  -7  12    6.99    3.79
   7  -1  12    5.25    3.42
   1   7 -12   11.36    3.87
   7  -1 -12    4.48    3.89
  -1  -7  13   -2.50    3.50
   7  -1  13    4.44    3.22
   1   7 -13    5.96    3.49
   7  -1 -13    4.57    2.52
   7  -1  14    4.96    3.37
  -1  -7  14    2.83    3.68
   1   7 -14    2.93    3.56
   7  -1 -14    7.25    3.99
   8  -1   0    2.65    2.77
   1   8   0    1.75    2.26
   8  -1   0    1.65    2.02
  -1  -8   0    2.71    2.71
   8  -1   1   14.90    4.51
   1   8   1   20.68    3.93
   8  -1   1   10.22    3.55
  -1  -8   1   21.43    4.68
  -1  -8  -1   21.01    4.34
   8  -1  -1   13.00    4.57
   8  -1  -1   15.30    3.22
   1   8  -1   14.39    4.67
   8  -1   2    8.48    3.33
   1   8   2    2.89    3.40
   8  -1   2    8.56    2.84
  -1  -8   2   10.21    3.73
   8  -1  -2    6.45    3.55
  -1  -8  -2   11.32    3.32
   1   8  -2    9.03    3.08
   8  -1   3   10.61    3.25
  -1  -8   3   13.07    4.25
   8  -1   3   10.25    3.37
   8  -1  -3    9.90    4.22
  -1  -8  -3   10.92    4.28
   1   8  -3   11.68    3.52
  -1  -8   4    9.96    3.74
   8  -1   4    1.63    3.04
   8  -1   4    4.91    2.93
  -1  -8  -4    7.95    3.06
   1   8  -4    8.17    3.20
   8  -1  -4   10.51    3.72
  -1  -8   5   14.68    4.55
   8  -1   5   19.99    4.17
   8  -1   5   15.41    3.78
   8  -1  -5   14.75    5.09
   1   8  -5   11.13    4.35
  -1  -8   6    9.88    3.31
   8  -1   6   -1.15    2.68
   8  -1  -6    1.35    3.31
   1   8  -6    3.02    2.89
   8  -1   7   15.03    4.01
  -1  -8   7   10.91    4.57
   1   8  -7   10.17    4.00
   8  -1  -7    8.92    4.85
  -1  -8   8    5.24    3.78
   8  -1   8    3.30    3.14
   1   8  -8    3.28    3.29
   8  -1  -8    7.33    3.76
   8  -1   9    9.49    3.63
  -1  -8   9    7.14    2.86
   8  -1  -9    4.10    4.11
   1   8  -9    3.01    3.86
  -1  -8  10   11.88    3.79
   8  -1  10   -2.83    3.05
   1   8 -10    4.96    3.59
   8  -1 -10    1.47    3.63
   2   0   0  435.91   14.03
   0  -2   0  441.85   15.07
   0   2   0  419.52   13.33
   2   0   0  437.39   14.36
   0   2   1  332.68    9.83
   0  -2   1  344.67   12.26
   2   0   1  349.61   11.56
   2   0   1  339.72   10.67
   2   0  -1  332.24   10.67
   0   2  -1  335.95   11.23
   0  -2  -1  332.19   11.14
   2   0  -1  363.12   12.28
   2   0   2  509.60   15.51
   0  -2   2  480.05   18.41
   2   0   2  492.79   18.21
   0  -2  -2  482.12   16.25
   0   2  -2  505.26   18.32
   2   0  -2  490.86   15.84
   2   0  -2  511.59   18.89
   0  -2   3  311.24   11.43
   2   0   3  327.22   12.24
   0   2  -3  304.10   12.07
   2   0  -3  306.10   11.35
   0  -2  -3  307.87    9.82
   2   0  -3  294.36    9.46
   2   0   4  173.73    7.07
   0   2   4  184.66    5.51
   0  -2   4  185.52    7.93
   0  -2   4  195.60    8.50
  -2   0   4  191.18    7.65
   2   0   4  179.89    5.40
   2   0  -4  210.08    6.55
   0  -2  -4  202.95    6.49
   2   0   5  281.02    8.24
   2   0   5  282.15   12.16
  -2   0   5  289.34   12.52
   0   2   5  273.33    8.60
   0  -2   5  280.46   12.48
   0  -2   5  285.94   13.24
   2   0  -5  291.84   10.31
   0  -2  -5  299.50    9.63
   2   0   6  547.85   16.36
   2   0   6  566.51   25.99
   0  -2   6  565.94   27.08
  -2   0   6  567.07   26.20
   0  -2   6  554.56   25.34
   2   0  -6  551.34   20.85
   0  -2  -6  537.24   19.14
   2   0   7  193.27    5.73
   0  -2   7  209.35   10.72
   0  -2   7  198.24    8.75
   2   0   7  207.04   10.12
  -2   0   7  204.30    9.96
   2   0  -7  180.92    7.74
   0  -2  -7  175.29    6.51
   0  -2   8   35.80    3.18
  -2   0   8   36.12    2.52
   0  -2   8   35.52    2.82
   2   0   8   37.55    3.06
   2   0   8   38.47    1.64
   2   0  -8   54.58    2.71
   0  -2  -8   48.03    2.13
   0  -2   9  283.61   16.45
   0   2   9  297.95   12.56
  -2   0   9  323.54   16.91
   2   0   9  276.03   15.53
   0  -2   9  288.78   15.31
   2   0   9  304.18   10.19
   0  -2  -9  292.18   11.50
   2   0  -9  287.19   13.02
   0  -2  10  174.69   10.29
   0  -2  10  185.32   10.29
   0   2  10  171.89    8.45
   2   0  10  186.19    6.73
   2   0  10  173.30    9.68
  -2   0  10  198.55   11.02
   0  -2 -10  167.02    7.10
   2   0 -10  168.27    8.40
   0   2  11  110.98    5.96
   2   0  11  117.65    7.96
   2   0  11  120.35    4.73
  -2   0  11  126.49    8.04
   0  -2  11  116.14    8.35
   0  -2  11  124.81    7.63
   0  -2 -11  117.11    5.12
   2   0 -11  126.08    6.78
   2   0  12   22.28    1.61
   0  -2  12   23.62    2.68
   0   2  12   24.69    2.13
  -2   0  12   22.06    2.48
   0  -2  12   27.81    3.35
   2   0  12   25.57    2.43
   2   0 -12   24.10    2.33
   0  -2 -12   23.60    1.61
   0   2  13  124.61    7.24
   2   0  13  128.63    9.40
   0  -2  13  119.28    9.53
  -2   0  13  135.21    9.33
   2   0  13  122.85    5.46
   0  -2  13  129.06    8.44
   0  -2 -13  123.96    5.88
   2   0 -13  118.09    7.58
   0  -2  14   50.68    4.37
   0   2  14   43.40    3.95
   0  -2  14   48.36    4.52
   2   0  14   46.63    5.41
   2   0  14   54.95    3.24
  -2   0  14   52.41    4.15
   0  -2 -14   51.74    3.12
   2   0 -14   52.92    4.85
   0  -2  15   81.77    7.93
   0  -2  15   73.02    6.39
   2   0  15   82.78    4.51
  -2   0  15   91.46    7.51
   0   2  15   74.94    5.27
   2   0  15   68.16    6.68
   2   0 -15   83.54    6.16
   0  -2 -15   85.41    5.03
  -2   0  16   20.73    3.54
   0  -2  16   21.73    3.56
   0   2  16   25.73    2.82
   0  -2  16   18.67    4.04
   2   0  16   21.18    3.25
   2   0  16   22.18    1.98
   0  -2 -16   22.52    2.26
   2   0 -16   19.14    2.86
   0   2  17   29.74    3.48
   0  -2  17   30.58    3.93
   0  -2  17   29.01    4.64
   2   0  17   21.50    4.05
  -2   0  17   32.95    4.07
   0  -2 -17   23.05    2.60
   2   0 -17   21.86    3.38
   0   2  18   22.70    3.37
   0  -2  18   22.68    4.82
   0  -2  18   22.66    3.71
  -2   0  18   24.01    4.05
   2   0  18   29.44    4.66
   2   0 -18   31.71    4.18
   0  -2  19   34.85    4.58
   2   0  19   29.29    5.56
   0  -2  19   34.45    5.81
   0   2  19   24.84    4.13
   2   0 -19   36.88    4.36
   0   2  20    2.47    2.15
   2   0  20    1.18    2.52
   0  -2  20    3.82    2.27
   0  -2  20   -0.34    2.71
   2   0 -20   -1.09    2.00
   2   0 -20    5.08    2.31
   0   2  21   11.37    3.70
   0  -2  21   11.68    4.53
   0  -2  21   14.14    3.28
   2   0  21   11.55    4.22
   2   0 -21   17.90    3.20
   2   0 -21   14.83    3.44
   2   0  22    6.38    3.31
   0  -2  22    3.71    2.34
   0  -2  22    2.52    3.70
   2   0 -22    3.98    2.43
   2   0 -22    5.68    2.52
   0  -2  23    6.11    4.15
   2   0  23    7.59    3.80
   1  -2   0  265.88    7.84
  -2  -1   0  290.29    9.11
   2   1   0  252.55   10.08
   1  -2   0  294.78   11.05
   1  -2   1 1113.12   38.65
   1  -2   1 1177.65   47.98
  -1   2   1 1144.30   29.67
   2   1   1 1145.46   45.77
  -2  -1   1 1134.31   42.45
   1  -2  -1 1041.22   44.10
  -2  -1  -1 1086.17   35.90
   2   1  -1 1097.82   45.14
   1  -2   2   48.33    2.47
   1  -2   2   45.12    2.01
  -1   2   2   45.23    1.02
   2   1   2   49.16    2.39
  -2  -1   2   47.36    2.18
   1  -2  -2   50.94    2.42
   2   1  -2   39.83    2.15
   1  -2   3  754.04   30.38
  -1   2   3  745.45   13.44
   1  -2   3  740.17   31.39
  -2  -1   3  734.99   31.23
   2   1   3  757.02   32.12
   2   1   3  765.96   19.54
   2   1  -3  752.19   30.58
   1  -2  -3  734.85   30.51
   1  -2   4  142.99    6.36
   1  -2   4  175.14    7.30
  -1   2   4  171.54    2.85
   2   1   4  166.00    7.35
  -2  -1   4  174.12    7.25
   2   1   4  177.88    3.62
   1  -2  -4  177.76    7.10
   2   1  -4  147.68    6.53
   1  -2   5  694.88   32.21
   1  -2   5  706.35   30.88
  -1   2   5  668.54   14.49
   2   1   5  670.16   11.91
   2   1   5  689.59   30.73
  -2  -1   5  702.98   31.85
   1  -2  -5  667.42   28.54
   2   1  -5  711.99   30.44
  -2  -1   6   55.02    3.32
   1  -2   6   48.26    2.92
  -1   2   6   53.01    1.44
   2   1   6   53.01    3.06
   1  -2   6   49.98    2.82
   1  -2  -6   50.55    2.71
   2   1  -6   48.66    2.89
   1  -2   7  202.39   10.23
   1  -2   7  202.71    9.12
  -1   2   7  175.50    4.86
   2   1   7  187.97    9.15
  -2  -1   7  201.56    9.80
   1  -2  -7  170.38    7.85
   2   1  -7  174.73    8.74
   1  -2   8   58.72    4.18
   1  -2   8   72.65    3.79
  -1   2   8   52.81    2.00
   2   1   8   61.91    3.93
  -2  -1   8   67.35    3.53
   1  -2  -8   66.50    3.35
   2   1  -8   53.97    3.64
  -1   2   9  505.15   18.69
   2   1   9  508.67   27.73
  -2  -1   9  487.73   27.25
   1  -2   9  483.48   25.28
   1  -2   9  490.30   28.92
   1  -2  -9  523.58   23.85
   2   1  -9  509.26   26.55
   1  -2  10   10.24    1.59
  -2  -1  10   11.65    1.82
   2   1  10   11.95    1.84
   1  -2  10    8.75    2.07
  -1   2  10    7.97    0.92
   1  -2 -10    8.71    1.30
   2   1 -10   11.51    1.67
  -2  -1  11  137.68    9.00
   2   1  11  135.77    9.00
  -1   2  11  147.36    6.27
   1  -2  11  153.10   10.11
   1  -2  11  141.30    8.32
   2   1 -11  132.56    8.32
   1  -2 -11  129.38    7.15
   2   1  12   18.58    2.59
  -2  -1  12   25.76    2.69
   1  -2  12   16.22    2.95
   1  -2  12   22.18    2.98
  -1   2  12   18.13    1.59
   1  -2 -12   26.64    2.21
   2   1 -12   12.49    2.46
  -1   2  13  177.58    9.47
   2   1  13  174.37   12.30
  -2  -1  13  182.57   12.71
   1  -2  13  181.22   11.31
   1  -2  13  178.22   13.76
   1  -2 -13  187.98   10.33
   2   1 -13  190.66   11.85
  -2  -1  14    1.30    1.51
   2   1  14    1.96    1.59
   1  -2  14    0.39    1.33
   1  -2  14    0.57    1.80
   1  -2 -14    2.30    1.13
   2   1 -14    0.52    1.52
   1  -2  15  121.69    8.75
   2   1  15  115.86    8.21
   1  -2  15  123.09   10.98
  -2  -1  15  109.44    8.99
   1  -2 -15  109.03    8.04
   2   1 -15  112.89    9.04
   1  -2  16   16.86    3.58
  -1   2  16   13.30    1.67
   1  -2  16   12.90    2.44
  -2  -1  16   10.86    2.94
   2   1  16   19.72    3.12
   1  -2 -16   11.21    2.55
   2   1 -16   14.87    2.78
   2   1  17   49.92    5.87
  -1   2  17   44.51    4.37
   1  -2  17   49.73    6.27
   1  -2  17   46.89    4.78
  -2  -1  17   47.53    5.48
   1  -2 -17   44.81    4.13
   2   1 -17   51.65    5.52
  -1   2  18    3.94    1.32
   1  -2  18    2.10    2.27
   2   1  18   -0.63    1.93
  -2  -1  18    1.64    1.98
   1  -2  18    4.30    1.57
   1  -2 -18   -0.30    1.41
   2   1 -18   -1.67    1.95
   1  -2  19   30.35    5.72
   2   1  19   27.10    4.54
  -1   2  19   27.02    3.76
   1  -2  19   31.49    4.32
  -2  -1  19   31.03    4.72
   2   1 -19   32.82    4.76
   1  -2 -19   27.62    3.92
  -2  -1  20    4.06    2.49
   1  -2  20    6.02    2.81
   1  -2  20    2.52    1.89
   2   1  20    4.43    2.63
   2   1 -20    0.09    2.37
   1  -2  21   15.37    3.04
  -2  -1  21    8.42    3.71
   2   1  21   16.76    4.00
   1  -2  21   20.90    4.61
   2   1 -21    8.50    3.46
   2   1  22   -0.02    2.64
  -2  -1  22   -3.50    2.31
   1  -2  22   -3.52    3.03
   2   1 -22   -0.56    2.32
  -2  -1  23    0.77    2.74
   2   1  23    6.74    3.27
   1  -2  23    1.12    3.50
   2   1 -23    5.71    2.76
   2  -2   0   44.81    2.85
   2  -2   0   47.31    1.72
   2   2   0   44.71    2.70
  -2  -2   0   48.89    2.27
   2  -2   1   63.36    2.45
   2  -2   1   64.12    3.49
  -2  -2   1   73.82    3.27
   2   2   1   62.45    2.96
   2  -2   2  654.56   25.39
  -2  -2   2  754.18   32.31
   2  -2   2  665.83   30.96
   2   2   2  697.27   31.59
   2  -2  -2  688.13   32.89
   2  -2  -2  694.79   15.17
   2   2  -2  694.12   31.57
  -2  -2  -2  764.32   25.17
   2   2   3  134.18    6.29
  -2  -2   3  154.07    6.85
   2  -2   3  128.39    5.22
   2  -2   3  137.56    6.29
   2  -2  -3  118.29    6.27
  -2  -2  -3  128.03    3.96
   2   2  -3  112.68    6.08
   2  -2   4   48.56    2.82
  -2  -2   4   58.83    3.24
   2   2   4   49.11    2.90
   2  -2   4   43.66    2.43
   2  -2  -4   37.93    2.84
   2   2  -4   38.19    2.85
   2  -2   5  321.11   14.93
   2   2   5  313.82   15.42
  -2  -2   5  362.49   17.55
   2  -2   5  299.69   14.30
   2  -2  -5  357.85   16.46
   2   2  -5  340.59   16.40
  -2  -2  -5  314.34    6.15
   2  -2   6  432.30   21.16
   2   2   6  437.78   22.33
  -2  -2   6  462.00   24.79
   2  -2   6  438.00   23.16
   2  -2  -6  478.76   23.58
   2   2  -6  478.96   24.33
  -2  -2   7  348.07   18.39
   2   2   7  339.54   16.59
   2  -2   7  328.92   15.49
   2  -2   7  340.62   17.93
   2  -2  -7  301.97    5.64
   2  -2  -7  299.15   15.95
   2   2  -7  313.33   17.01
   2  -2   8   20.27    2.01
   2   2   8   18.90    2.21
   2  -2   8   22.39    2.50
  -2  -2   8   17.44    2.37
   2  -2  -8   19.61    2.15
   2   2  -8   17.92    2.33
   2  -2  -8   18.95    0.66
   2  -2   9  355.71   21.13
   2   2   9  322.79   18.05
  -2  -2   9  328.17   19.61
   2  -2   9  333.11   17.57
   2  -2  -9  343.50   18.44
   2  -2  -9  322.05    9.73
   2   2  -9  330.08   19.45
   2  -2  10  188.75   12.33
  -2  -2  10  178.68   11.30
   2  -2  10  178.53    9.73
   2   2  10  169.46   10.32
   2  -2 -10  184.98   10.87
   2   2 -10  171.86   11.30
   2  -2 -10  163.32    5.71
  -2   2  11  124.61    4.83
   2  -2  11  144.55    8.35
   2   2  11  126.57    8.48
  -2  -2  11  137.11    9.52
   2  -2  11  148.65   10.89
   2  -2 -11  151.99    9.09
   2   2 -11  135.21    9.63
   2  -2  12   22.36    3.75
  -2   2  12   23.53    1.69
  -2  -2  12   24.10    3.37
   2   2  12   25.41    3.19
   2  -2  12   29.58    2.77
   2  -2 -12   27.15    3.05
   2   2 -12   33.20    3.66
  -2   2  13   95.59    5.01
   2  -2  13  119.37    9.32
   2   2  13  105.08    8.07
  -2  -2  13   98.44    8.36
   2  -2  13  105.87    7.16
   2  -2 -13  120.48    8.15
   2   2 -13  107.35    8.54
  -2   2  14   65.57    3.87
   2   2  14   61.50    5.87
  -2  -2  14   73.78    6.60
   2  -2  14   76.33    7.35
   2  -2  14   72.03    5.28
   2  -2 -14   60.61    5.87
   2   2 -14   55.47    5.04
  -2   2  15   40.58    3.35
   2  -2  15   50.67    6.00
   2  -2  15   53.38    4.98
   2   2  15   44.26    5.05
  -2  -2  15   40.59    5.17
   2  -2 -15   55.21    4.95
   2   2 -15   57.81    5.54
   2  -2  16    0.07    2.44
  -2   2  16    2.19    1.33
   2   2  16    6.11    2.04
   2  -2  16    3.84    1.69
  -2  -2  16    4.93    2.21
   2   2 -16    6.57    2.33
   2  -2 -16    5.46    2.45
  -2  -2  17   46.23    5.32
   2   2  17   34.99    5.01
   2  -2  17   35.17    4.64
   2  -2  17   39.79    4.64
   2  -2 -17   42.41    4.66
   2   2 -17   36.15    4.15
   2   2  18   22.50    3.98
  -2  -2  18   16.90    3.94
   2  -2  18   19.81    2.97
   2  -2  18   30.65    4.83
   2  -2 -18   19.71    3.56
   2   2 -18   16.15    3.06
   2  -2  19   13.08    3.81
  -2  -2  19   12.38    3.36
   2   2  19   14.26    3.36
   2  -2  19    9.69    2.31
   2  -2 -19   10.06    3.33
   2   2 -19   12.68    3.63
   2   2  20    1.76    2.00
  -2  -2  20    4.24    2.31
   2  -2  20   -1.54    2.75
   2  -2 -20    3.38    1.99
   2   2 -20    0.10    2.41
  -2  -2  21   15.94    3.87
   2   2  21   17.02    3.74
   2  -2  21   13.41    4.85
   2   2 -21   11.98    4.31
  -2  -2  22   10.18    3.17
   2   2  22    0.00    3.10
   2  -2  22   12.24    3.97
   2   2 -22    3.42    3.29
  -2  -2  23    5.58    3.32
   2   2  23   -0.01    2.77
   2  -2  23    2.87    3.32
   2   2 -23    1.40    2.88
   2   3   0  488.89   25.16
   3  -2   0  472.61   25.16
   3  -2   0  509.19   18.81
  -2  -3   0  482.96   21.84
  -2  -3   1  321.31   15.37
   3  -2   1  322.37   13.21
   3  -2   1  313.63   16.75
   2   3   1  325.60   17.34
   3  -2  -1  354.69   18.41
  -2  -3  -1  364.61   14.78
   3  -2  -1  353.53   11.54
   2   3  -1  338.59   17.37
   3  -2   2  188.96   10.23
   2   3   2  174.07    9.54
   3  -2   2  196.76    8.60
  -2  -3   2  186.47    9.30
  -2  -3  -2  211.30    8.31
   2   3  -2  180.59   10.17
   3  -2  -2  194.09   10.06
   3  -2  -2  207.65    6.20
   3  -2   3  153.75    8.01
   3  -2   3  168.48    7.67
   2   3   3  148.86    7.43
  -2  -3   3  153.33    7.91
   2   3  -3  137.55    7.55
   3  -2  -3  153.05    4.19
   3  -2  -3  155.43    8.79
  -2  -3  -3  143.72    5.65
  -2  -3   4  389.23   19.77
   3  -2   4  375.01   18.84
   3  -2   4  421.93   19.26
   2   3   4  372.17   19.17
   2   3  -4  385.72   20.16
   3  -2  -4  347.30    8.52
   3  -2  -4  379.91   21.01
  -2  -3  -4  372.96   12.82
   2   3   5  145.14    7.89
   3  -2   5  153.30    8.06
   3  -2   5  153.87    8.13
  -2  -3   5  150.10    7.64
  -2  -3  -5  146.60    4.64
   3  -2  -5  151.55    8.21
   3  -2  -5  136.88    2.66
   2   3  -5  158.02    9.05
   3  -2   6  144.77    8.28
   3  -2   6  151.24    8.18
   2   3   6  140.28    8.12
  -2  -3   6  141.40    8.52
  -2  -3  -6  134.57    3.70
   2   3  -6  135.29    8.80
   3  -2  -6  152.00    9.22
   3  -2   7   42.09    3.78
   3  -2   7   42.70    3.30
  -2  -3   7   39.18    3.71
   2   3   7   42.35    3.47
   3  -2  -7   51.38    4.28
   2   3  -7   49.42    4.17
  -2  -3  -7   45.48    1.21
   2   3   8  231.42   13.07
   3  -2   8  217.01   13.48
   3  -2   8  218.62   11.81
  -2  -3   8  195.87   12.39
   3  -2  -8  206.08   13.34
   2   3  -8  198.53   12.38
   3  -2   9   67.33    5.16
   3  -2   9   75.40    4.89
  -2  -3   9   69.26    5.56
   2   3   9   80.77    5.40
   3  -2  -9   62.19    5.57
   2   3  -9   63.27    4.88
   3  -2  10   30.25    3.56
   3  -2  10   36.00    3.16
   2   3  10   30.31    3.39
  -2  -3  10   44.69    4.30
   3  -2 -10   37.78    3.93
   2   3 -10   26.59    3.96
   3  -2  11   10.13    1.75
   3  -2  11   12.11    2.30
   2   3  11    9.25    2.06
  -2  -3  11   13.97    2.03
   3  -2 -11   10.20    2.63
   2   3 -11   13.71    2.71
   3  -2  12  106.73    9.32
   3  -2  12  116.61    7.63
   2   3  12  109.29    8.52
  -2  -3  12  129.51   10.22
   3  -2 -12  132.59    9.99
   2   3 -12  111.53   10.15
   2   3  13   42.42    4.84
   3  -2  13   49.93    4.31
   3  -2  13   43.51    5.95
  -2  -3  13   53.46    5.89
   3  -2 -13   45.56    5.41
   2   3 -13   43.12    5.66
   3  -2  14   12.91    2.33
   3  -2  14   13.59    2.17
   2   3  14    8.71    2.68
  -2  -3  14   12.10    3.02
   3  -2 -14   12.02    3.02
   2   3 -14    7.23    3.04
   3  -2  15    6.46    1.74
   3  -2  15    3.91    2.73
  -2  -3  15    4.78    2.66
   2   3  15    9.73    2.19
   3  -2 -15    2.40    2.47
   2   3 -15    3.93    2.70
   2   3  16   44.76    5.36
   3  -2  16   50.00    4.43
   3  -2  16   47.06    6.50
  -2  -3  16   46.51    6.24
   3  -2 -16   51.45    6.13
   2   3 -16   44.29    6.44
   3  -2  17   31.16    4.17
   3  -2  17   23.86    3.27
   2   3  17   32.33    4.37
  -2  -3  17   27.93    4.87
   3  -2 -17   29.95    4.94
   2   3 -17   28.40    5.19
   3  -2  18   19.65    2.42
   3  -2  18    3.78    3.62
   2   3  18    7.64    3.03
  -2  -3  18   12.04    3.39
   3  -2 -18    8.32    3.49
   2   3 -18    5.83    3.68
   2   3  19    4.03    2.66
   3  -2  19    5.46    3.36
  -2  -3  19    3.71    3.07
   3  -2 -19   11.02    2.82
   2   3 -19    3.98    2.98
   3  -2  20   12.09    4.40
   2   3  20   11.83    3.61
  -2  -3  20   14.23    3.97
   3  -2 -20   11.42    3.77
   2   3 -20   13.73    4.36
   3  -2  21    9.58    3.35
   2   3  21    0.06    2.87
  -2  -3  21    7.25    3.07
   3  -2 -21    5.93    3.50
   2   3 -21    2.16    3.44
   3  -2  22   -0.15    2.50
  -2  -3  22    0.06    2.18
   2   3 -22   -0.29    2.47
   4  -2   0   50.01    3.67
  -2  -4   0   58.66    3.60
   2   4   0   37.00    3.96
   4  -2   0   52.02    2.85
   4  -2   1  172.66   11.22
   4  -2   1  200.47    9.32
   2   4   1  180.70   11.03
  -2  -4   1  183.46   10.26
   4  -2  -1  174.79   11.65
  -2  -4  -1  186.32    9.50
   2   4  -1  185.36   11.20
   4  -2  -1  197.58    8.50
   4  -2   2  192.88   12.10
   2   4   2  208.47   12.53
  -2  -4   2  206.82   11.86
   4  -2   2  217.90   10.86
   2   4  -2  208.94   12.89
   4  -2  -2  211.29    8.33
   4  -2  -2  205.83   13.18
  -2  -4  -2  215.62   10.30
   4  -2   3  164.62   10.36
  -2  -4   3  172.37   10.36
   2   4   3  153.71    8.88
   4  -2   3  165.55    9.03
   4  -2  -3  164.85   10.14
   4  -2  -3  176.15    6.38
   2   4  -3  167.44   10.71
  -2  -4  -3  168.47    7.82
   4  -2   4   63.44    4.68
  -2  -4   4   83.94    5.87
   2   4   4   57.45    4.18
   4  -2   4   68.64    5.21
   2   4  -4   62.67    5.80
   4  -2  -4   91.29    6.49
  -2  -4  -4   89.82    4.18
   4  -2  -4   77.88    2.75
   4  -2   5   71.25    5.01
   2   4   5   67.98    5.13
  -2  -4   5   69.99    4.89
   4  -2   5   68.12    5.18
   4  -2  -5   81.67    6.47
  -2  -4  -5   82.50    3.77
   2   4  -5   94.33    5.85
   4  -2  -5   73.75    2.73
   4  -2   6  112.61    7.77
  -2  -4   6  120.51    8.61
   2   4   6  111.23    7.20
   4  -2   6  117.37    7.60
   4  -2  -6  109.65    3.46
   4  -2  -6  124.93    9.10
  -2  -4  -6  119.37    4.92
   2   4  -6  131.93    9.02
   4  -2   7   81.96    6.60
   2   4   7   79.55    6.18
   4  -2   7   95.50    6.36
  -2  -4   7   81.62    6.95
   2   4  -7  103.96    7.69
  -2  -4  -7   89.58    3.53
   4  -2  -7   91.12    7.65
   4  -2   8   51.29    5.04
   2   4   8   57.70    4.87
  -2  -4   8   63.85    5.39
   4  -2   8   64.42    4.78
   4  -2  -8   63.95    5.85
   2   4  -8   47.18    5.87
   4  -2   9   67.09    6.24
  -2  -4   9   56.24    6.02
   2   4   9   70.12    5.58
   4  -2   9   66.00    5.12
   2   4  -9   75.79    6.87
   4  -2  -9   71.01    6.59
   4  -2  10   50.26    5.00
   4  -2  10   48.38    5.38
   2   4  10   50.26    4.95
  -2  -4  10   49.24    4.17
   4  -2 -10   51.70    6.02
   2   4 -10   58.91    6.13
   4  -2  11   60.26    6.41
   2   4  11   57.05    5.76
  -2  -4  11   52.45    5.92
   4  -2  11   63.21    5.14
   4  -2 -11   68.78    6.88
   2   4 -11   61.29    6.60
   4  -2  12   12.06    2.23
   2   4  12   16.48    2.85
  -2  -4  12   18.24    2.45
   4  -2  12   17.09    2.60
   4  -2 -12   25.82    3.71
   2   4 -12   12.63    3.77
   2   4  13   65.26    6.29
   4  -2  13   61.11    6.44
   4  -2  13   63.10    5.33
  -2  -4  13   55.47    6.58
   2   4 -13   66.71    7.67
   4  -2 -13   69.05    7.41
   4  -2  14   25.97    4.30
   2   4  14   22.92    3.84
  -2  -4  14   29.30    3.93
   4  -2  14   27.95    3.47
   2   4 -14   33.33    5.12
   4  -2 -14   33.48    5.14
   4  -2  15   33.82    5.15
   2   4  15   36.56    4.83
  -2  -4  15   44.10    6.05
   4  -2  15   38.46    3.98
   4  -2 -15   26.03    5.61
   2   4 -15   30.24    5.92
   4  -2  16    5.78    3.41
  -2  -4  16   10.92    3.63
   4  -2  16   10.63    2.23
   2   4  16    7.60    2.80
   4  -2 -16   12.28    2.67
   2   4 -16    4.92    3.63
   2   4  17   18.86    3.69
   4  -2  17   16.95    4.98
  -2  -4  17   25.49    4.81
   4  -2 -17   25.09    4.93
   2   4 -17   20.86    4.98
   4  -2  18   11.96    4.20
   2   4  18    8.19    3.13
  -2  -4  18   11.93    3.89
   4  -2 -18   15.29    4.18
   2   4 -18   12.91    4.26
   4  -2  19   13.54    4.21
   2   4  19    7.97    3.40
  -2  -4  19   10.46    4.01
   2   4 -19   11.41    3.46
   4  -2 -19   17.40    4.23
   4  -2  20    2.89    3.85
  -2  -4  20    8.55    3.71
   2   4 -20    7.74    2.97
   4  -2 -20   13.67    3.85
   4  -2  21    5.21    3.20
  -2  -4  21   -0.77    3.10
   2   4 -21    4.56    3.58
   4  -2 -21    4.10    3.31
   5  -2   0    0.80    1.07
  -2  -5   0    3.27    1.47
   2   5   0    5.33    1.72
   5  -2   0    3.99    1.87
   5  -2   1   52.07    5.24
   2   5   1   50.28    5.09
  -2  -5   1   59.23    4.80
   5  -2   1   66.36    4.03
   5  -2  -1   52.54    3.49
  -2  -5  -1   50.05    4.13
   2   5  -1   41.76    4.90
   5  -2  -1   38.27    5.25
  -2  -5   2  231.28   14.99
   5  -2   2  237.84   13.12
   5  -2   2  215.40   14.75
   2   5   2  227.13   15.03
  -2  -5  -2  208.48   12.67
   5  -2  -2  205.04   14.01
   5  -2  -2  214.72   10.30
   2   5  -2  197.35   14.74
  -2  -5   3   74.38    6.48
   5  -2   3   76.21    6.60
   5  -2   3   82.86    5.70
   2   5   3   75.25    6.26
   2   5  -3   75.61    5.74
   5  -2  -3   73.60    4.09
   5  -2  -3   81.15    7.34
  -2  -5  -3   80.39    5.20
   5  -2   4    9.96    2.22
   2   5   4    9.15    2.43
  -2  -5   4    7.87    2.65
   5  -2   4    8.80    2.36
   2   5  -4   15.82    2.78
  -2  -5  -4   12.94    1.65
   5  -2  -4   12.97    1.09
   5  -2  -4   15.81    3.08
  -2  -5   5   88.74    7.19
   5  -2   5   77.98    6.05
   2   5   5   85.46    6.75
   5  -2   5   74.60    6.05
   2   5  -5   69.73    7.40
  -2  -5  -5   71.84    4.88
   5  -2  -5   67.18    3.58
   5  -2  -5   74.30    7.51
  -2  -5   6  170.33   12.99
   5  -2   6  156.87   11.00
   5  -2   6  162.71   11.08
   2   5   6  173.30   11.47
   2   5  -6  137.35   12.62
  -2  -5  -6  141.63    8.13
   5  -2  -6  138.40   12.67
   2   5   7   97.20    7.58
  -2  -5   7   91.78    7.27
   5  -2   7   98.57    7.71
   5  -2   7   96.89    7.44
   5  -2  -7   99.58    9.25
  -2  -5  -7   84.62    4.88
   2   5  -7   84.44    8.64
   2   5   8    9.12    2.41
   5  -2   8   15.90    2.53
  -2  -5   8   16.90    3.20
   5  -2   8   13.62    2.81
   5  -2  -8   12.24    2.56
   2   5  -8   14.61    3.26
   5  -2   9   64.52    5.56
   2   5   9   60.59    5.31
  -2  -5   9   57.91    6.47
   5  -2   9   59.01    6.15
   2   5  -9   46.87    6.36
   5  -2  -9   51.88    6.90
   2   5  10  105.21    8.45
  -2  -5  10  102.40    9.82
   5  -2  10  104.38    8.15
   5  -2  10  103.35    9.47
   5  -2 -10   88.89    9.95
   2   5 -10   97.04   10.14
   2   5  11   39.04    4.72
  -2  -5  11   39.92    5.45
   5  -2  11   38.59    5.25
   5  -2  11   35.88    3.86
   2   5 -11   31.50    5.33
   5  -2 -11   32.75    5.71
   2   5  12    4.92    2.95
   5  -2  12    6.42    2.51
  -2  -5  12    3.37    2.58
   5  -2  12    6.28    1.95
   2   5 -12    3.94    3.16
   5  -2 -12   10.50    3.06
   5  -2  13   13.01    3.69
   2   5  13   10.95    3.54
  -2  -5  13   11.28    3.61
   5  -2  13   12.38    2.69
   2   5 -13   11.02    4.11
   5  -2 -13   18.98    2.99
  -2  -5  14   42.00    6.66
   2   5  14   47.30    5.96
   5  -2  14   53.81    4.97
   5  -2  14   48.95    6.10
   5  -2 -14   47.07    7.46
   2   5 -14   46.40    7.50
   5  -2  15    9.88    3.28
   2   5  15    9.25    2.94
  -2  -5  15   11.92    4.15
   2   5 -15    6.56    4.01
   5  -2 -15   15.11    4.05
   2   5  16    4.25    2.46
  -2  -5  16    1.44    3.42
   5  -2  16    4.88    2.76
   2   5 -16    4.29    3.53
   5  -2 -16    8.30    3.59
  -2  -5  17    5.97    3.84
   5  -2  17   10.38    3.57
   2   5 -17    0.13    3.78
   5  -2 -17   10.55    3.98
  -2  -5  18    6.73    4.87
   5  -2  18   16.81    4.48
   2   5 -18   11.70    5.03
   5  -2 -18   19.23    4.99
  -2  -5  19    7.11    2.64
   5  -2  19   -0.59    3.60
   2   5 -19   12.17    4.02
   5  -2 -19    1.69    3.99
   6  -2   0   93.13    9.39
  -2  -6   0  100.12    8.28
   2   6   0   97.27    8.84
   6  -2   0  100.16    6.74
   6  -2   1   14.86    2.34
   6  -2   1   17.79    3.14
  -2  -6   1   12.34    2.71
   2   6   1   11.98    2.96
   6  -2  -1   15.86    2.24
  -2  -6  -1   16.30    2.71
   2   6  -1   11.60    3.11
   6  -2  -1   10.78    3.39
   6  -2   2   16.62    3.46
   2   6   2   12.68    3.18
   6  -2   2   19.09    2.58
  -2  -6   2   18.67    3.34
   6  -2  -2   15.60    2.28
   6  -2  -2   23.20    3.73
   2   6  -2   13.91    3.41
  -2  -6  -2   20.37    2.74
   6  -2   3   16.36    2.60
   6  -2   3    7.79    2.66
  -2  -6   3   10.82    2.71
   2   6   3    5.96    2.41
   6  -2  -3   10.00    2.96
   6  -2  -3    6.30    1.65
   2   6  -3    6.55    2.76
  -2  -6  -3    7.96    2.39
   6  -2   4   88.77    7.91
   6  -2   4   82.65    8.67
   2   6   4   97.26    8.74
  -2  -6   4   93.57    9.33
   6  -2  -4  120.95   10.62
   6  -2  -4   97.13    5.85
  -2  -6  -4  112.79    7.47
   2   6  -4  105.93    9.54
   2   6   5    9.17    2.94
   6  -2   5   15.68    2.87
  -2  -6   5   20.97    3.56
   6  -2   5   12.55    2.75
   6  -2  -5    9.57    3.56
  -2  -6  -5   11.86    2.11
   2   6  -5   10.81    3.31
   6  -2   6    6.87    2.49
   6  -2   6    6.19    2.49
   2   6   6    9.76    2.61
  -2  -6   6   16.75    3.33
   6  -2  -6   13.71    2.49
  -2  -6  -6    8.81    2.05
   2   6  -6    7.81    2.99
   6  -2   7    2.58    2.07
  -2  -6   7    1.29    2.61
   2   6   7    0.67    2.63
   6  -2   7    6.77    1.97
   6  -2  -7    5.88    2.53
   2   6  -7    2.92    2.76
   6  -2   8   78.38    7.90
   6  -2   8   68.77    7.03
  -2  -6   8   78.57    9.36
   2   6   8   80.87    8.08
   6  -2  -8   85.79    9.60
   2   6  -8   88.54    9.53
   6  -2   9   11.22    2.55
   2   6   9    6.94    2.62
  -2  -6   9   13.97    3.31
   6  -2   9    6.66    2.83
   2   6  -9    6.96    3.50
   6  -2  -9    4.33    3.63
   6  -2  10    2.83    2.06
  -2  -6  10    7.42    2.95
   2   6  10    4.69    2.16
   6  -2  10    2.91    2.57
   2   6 -10    2.87    2.85
   6  -2 -10    4.97    3.06
   6  -2  11    2.17    2.58
   2   6  11    0.92    2.07
   6  -2  11    5.84    2.48
  -2  -6  11    6.63    2.75
   2   6 -11    3.10    2.93
   6  -2 -11    3.44    3.08
   6  -2  12   43.44    6.63
  -2  -6  12   45.58    6.99
   2   6  12   43.43    7.03
   6  -2 -12   44.73    7.23
   2   6 -12   43.04    7.36
   2   6  13    4.42    3.08
  -2  -6  13    8.71    2.26
   6  -2  13    3.42    3.03
   6  -2 -13    0.95    3.45
   2   6 -13    2.09    3.21
  -2  -6  14   -0.56    2.87
   6  -2  14    4.16    2.92
   6  -2 -14    5.68    3.25
   2   6 -14    3.44    3.27
  -2  -6  15    0.60    2.19
   6  -2  15   -2.78    2.01
   2   6 -15   -1.73    2.47
   6  -2 -15    2.73    1.76
  -2  -6  16   17.59    5.17
   6  -2  16   18.69    4.82
   6  -2 -16   27.15    6.54
   2   6 -16   22.30    5.84
  -2  -6  17    5.53    3.50
   6  -2  17    3.89    2.75
   6  -2 -17   -2.68    3.50
   2   6 -17    1.51    3.48
   7  -2   0    5.97    2.86
  -2  -7   0    2.49    2.45
   2   7   0    4.74    2.63
   7  -2   0    4.30    2.17
   7  -2   1   19.42    3.27
   2   7   1   23.69    4.54
   7  -2   1   30.66    4.75
  -2  -7   1   20.61    4.19
  -2  -7  -1   28.16    4.19
   7  -2  -1   21.44    2.97
   2   7  -1   30.04    4.55
   7  -2  -1   17.54    4.86
  -2  -7   2   69.33    7.95
   7  -2   2   65.84    7.92
   2   7   2   73.78    7.99
   7  -2   2   68.32    6.36
   7  -2  -2   68.15    8.62
   2   7  -2   59.42    7.75
  -2  -7  -2   64.28    7.05
  -2  -7   3   14.44    4.25
   7  -2   3   18.75    4.00
   2   7   3   12.31    3.81
   7  -2   3   17.03    3.17
  -2  -7  -3   21.73    3.28
   7  -2  -3   19.89    4.55
   2   7  -3   18.72    3.97
   7  -2   4    6.41    2.53
   7  -2   4    3.01    2.91
  -2  -7   4    9.78    3.26
   2   7   4    6.81    2.96
   7  -2  -4    7.01    3.45
   2   7  -4    7.64    2.99
  -2  -7  -4    8.16    2.32
  -2  -7   5   20.12    4.21
   2   7   5   15.48    3.74
   7  -2   5   18.47    3.46
   7  -2   5    9.05    3.21
  -2  -7  -5   13.05    2.59
   7  -2  -5   15.99    3.31
   2   7  -5   13.21    3.88
   7  -2   6   35.91    5.58
   2   7   6   56.05    6.38
   7  -2   6   46.05    5.75
  -2  -7   6   52.78    7.07
   2   7  -6   40.77    6.64
   7  -2  -6   45.99    7.72
   7  -2   7    6.89    2.80
   2   7   7    7.57    3.75
  -2  -7   7    9.99    3.63
   7  -2   7    2.75    2.70
   2   7  -7    9.93    3.32
   7  -2  -7   11.20    3.79
   7  -2   8    3.22    2.81
  -2  -7   8   10.39    3.53
   2   7   8    4.27    3.61
   7  -2   8    6.55    2.43
   7  -2  -8    4.97    3.53
   2   7  -8    5.62    3.24
   7  -2   9    7.17    3.12
  -2  -7   9    5.01    3.75
   2   7   9   13.69    3.92
   7  -2   9    7.75    3.12
   7  -2  -9    3.16    3.95
   2   7  -9    5.61    3.87
   7  -2  10   32.84    5.84
  -2  -7  10   37.47    6.62
   2   7 -10   21.09    6.87
   7  -2 -10   35.77    6.80
   7  -2  11    3.32    3.21
  -2  -7  11   11.51    3.73
   7  -2 -11    8.07    3.81
   2   7 -11    1.03    3.68
  -2  -7  12    1.51    2.09
   7  -2  12   -2.96    2.71
   7  -2 -12    2.86    2.19
   2   7 -12    2.78    2.18
   7  -2  13    6.99    2.93
  -2  -7  13    3.03    3.18
   7  -2 -13   -1.01    3.45
   2   7 -13    0.01    2.26
  -2  -7  14    9.83    4.37
   7  -2 -14    3.55    4.98
   2   7 -14   12.24    4.65
   2   8   0    5.71    3.17
  -2  -8   0    7.23    3.13
   8  -2   0    5.05    3.51
   8  -2   1   20.56    4.64
   2   8   1   17.00    4.36
  -2  -8   1   18.19    4.48
   8  -2  -1   13.07    5.05
  -2  -8  -1   18.95    5.05
   2   8  -1   12.90    4.59
   8  -2   2    5.75    3.79
   2   8   2   10.24    3.41
  -2  -8   2    7.92    3.80
  -2  -8  -2   10.16    3.36
   2   8  -2    8.79    3.70
   8  -2  -2   13.13    4.39
   8  -2   3   14.17    4.21
   2   8   3   12.00    4.95
  -2  -8   3   18.72    4.55
   8  -2  -3   12.47    4.98
   2   8  -3   16.08    4.46
   8  -2   4    3.55    2.48
   8  -2   4    6.09    2.68
   2   8   4    2.08    2.69
  -2  -8   4    4.60    3.33
   2   8  -4    0.54    3.04
   8  -2  -4    3.79    3.44
   8  -2   5   17.77    3.48
   8  -2   5    1.99    3.43
  -2  -8   5    6.59    4.41
   8  -2  -5   13.32    4.50
   2   8  -5   14.64    4.02
   8  -2   6    9.92    3.52
   8  -2   6   10.18    3.42
  -2  -8   6   14.36    4.64
   2   8  -6   11.51    4.46
   8  -2  -6   10.83    4.81
   8  -2   7   11.94    3.98
  -2  -8   7   17.06    4.82
   8  -2  -7   16.08    5.18
   2   8  -7   11.49    4.75
   8  -2   8    1.00    2.57
  -2  -8   8    1.19    3.33
   8  -2  -8    2.60    3.31
   2   8  -8    2.58    3.03
   8  -2   9    0.98    3.13
  -2  -8   9   10.86    3.71
   8  -2  -9    1.80    3.78
   2   8  -9    2.73    3.49
   3   0   0  777.52   32.56
   3   0   0  779.28   33.58
   0  -3   0  743.06   33.26
   0   3   0  728.24   30.03
   3   0   1  353.14   15.10
   3   0   1  356.28   14.50
   0   3   1  344.60   13.13
   0  -3   1  358.63   16.16
   3   0  -1  372.49   15.69
   3   0  -1  374.39   14.74
   0  -3  -1  359.15   15.32
   0   3  -1  366.19   14.99
   3   0   2   23.69    1.82
   3   0   2   23.23    1.56
   0   3   2   25.40    1.32
   0  -3   2   21.97    1.94
   3   0  -2   27.45    1.60
   3   0  -2   33.02    1.70
   0  -3  -2   29.24    1.75
   0   3  -2   25.01    1.81
   3   0   3  479.54   22.07
   3   0   3  501.74   19.48
   0  -3   3  499.89   23.83
   3   0  -3  494.89   19.55
   3   0  -3  493.25   22.73
   0  -3  -3  483.20   20.33
   0   3  -3  499.21   22.80
   3   0   4  580.63   28.17
   0  -3   4  535.11   27.47
   3   0  -4  585.26   23.59
   3   0  -4  604.63   29.50
   0  -3  -4  578.51   24.04
   0   3  -4  558.11   27.88
   3   0   5  143.90    5.43
   3   0   5  133.98    6.61
   0   3   5  142.69    5.18
   0  -3   5  146.93    8.06
   3   0  -5  144.57    6.25
   3   0  -5  137.63    7.66
   0  -3  -5  137.71    5.82
   0   3  -5  138.18    7.70
   3   0   6   21.81    2.25
   3   0   6   19.26    1.21
   0   3   6   22.92    1.53
   0  -3   6   23.67    2.36
   3   0  -6   27.33    1.87
   3   0  -6   25.87    1.89
   0  -3  -6   26.04    1.78
   0   3  -6   29.47    2.56
   0  -3   7  366.48   20.50
   0  -3   7  390.98   21.32
   3   0   7  371.23   20.20
   3   0   7  394.34   14.38
   0   3   7  375.37   14.70
   3   0  -7  372.78   20.52
   3   0  -7  383.86   16.67
   0  -3  -7  367.62   15.69
   0  -3   8  352.99   19.83
   0  -3   8  338.73   20.89
   3   0   8  352.90   20.37
   3   0   8  349.27   12.87
   0   3   8  330.75   13.60
   3   0  -8  325.61   18.72
   3   0  -8  346.31   16.18
   0  -3  -8  351.73   15.14
   0  -3   9   81.87    5.81
   0  -3   9   83.56    6.42
   3   0   9   89.09    6.12
   3   0   9   85.95    3.37
   0   3   9   86.87    3.97
   3   0  -9   73.58    5.67
   3   0  -9   67.21    4.10
   0  -3  -9   70.27    3.99
   0  -3  10    3.64    1.95
   0  -3  10    3.96    1.65
   3   0  10    6.62    1.71
   3   0  10    3.11    0.59
  -3   0  10    1.33    1.31
   0   3  10    6.65    0.83
   3   0 -10    4.20    1.36
   3   0 -10    6.75    1.29
   0  -3 -10    6.71    0.92
   0  -3  11  131.70    9.07
   0  -3  11  134.13    9.05
   3   0  11  124.72    7.96
   3   0  11  119.69    5.01
   3   0 -11  127.12    7.19
   0  -3 -11  131.58    6.42
   0  -3  12  218.77   15.97
   0  -3  12  213.04   14.30
   3   0  12  193.69    7.98
   3   0  12  201.80   14.23
   3   0 -12  197.53   12.00
   0  -3 -12  201.11   10.17
   0  -3  13   52.14    5.39
   0  -3  13   49.30    4.64
   3   0  13   41.42    2.25
   3   0  13   48.05    3.90
   0   3  13   30.78    2.47
   3   0 -13   36.74    3.32
   0  -3 -13   36.07    2.94
   3   0  14    6.45    2.41
   0   3  14   11.16    1.40
   0  -3  14   10.49    2.89
   0  -3  14   10.24    2.37
   3   0 -14    6.69    2.53
   3   0 -14   12.60    2.06
   0  -3 -14    4.05    1.21
   0  -3  15   33.01    4.10
   3   0  15   36.14    4.82
   0   3  15   33.20    3.45
   0  -3  15   35.93    5.33
   3   0 -15   32.59    4.40
   3   0 -15   33.65    3.16
   0  -3 -15   29.52    2.35
   0  -3  16   73.34    8.19
   0  -3  16   67.04    6.58
   3   0  16   69.84    7.47
   0   3  16   58.98    4.44
   3   0 -16   79.67    7.25
   3   0 -16   55.63    5.71
   0  -3  17   21.26    3.97
   0  -3  17   15.03    3.28
   3   0  17   12.63    3.51
   0   3  17   12.08    2.33
   3   0 -17   12.77    2.36
   3   0 -17    9.27    3.43
   0   3  18    2.11    1.53
   0  -3  18   -1.91    2.37
   0  -3  18    4.79    2.81
   3   0  18    2.76    2.19
   3   0 -18    3.01    1.62
   3   0 -18    3.10    2.30
   0  -3  19    8.64    3.63
   0  -3  19    9.88    4.19
   3   0  19    9.00    3.30
   0   3  19    8.77    2.47
   3   0 -19   16.72    3.48
   3   0 -19   14.39    2.47
   0  -3  20   22.15    4.81
   0  -3  20   19.15    5.41
   3   0  20   25.77    5.17
   3   0 -20   20.71    4.55
   3   0 -20   20.85    3.39
   3   0  21    4.38    2.77
   0  -3  21   -2.67    2.36
   0  -3  21    0.28    2.15
   3   0 -21    5.34    2.45
   3   0  22   -2.02    2.41
   0  -3  22    0.05    1.88
   3   0 -22    1.33    2.09
   1  -3   0  240.67   11.57
   3   1   0  236.64   11.19
   3   1   0  244.08    9.62
  -1   3   1  171.89    5.68
   3   1   1  162.46    6.70
  -3  -1   1  160.96    7.26
   1  -3   1  153.74    7.82
   3   1   1  154.54    7.22
   3   1  -1  167.76    7.75
  -1   3  -1  173.69    6.55
   1  -3  -1  154.91    7.27
  -1   3   2   83.55    2.87
  -3  -1   2  112.75    4.90
   1  -3   2   93.11    4.94
   3   1   2   92.72    4.83
   1  -3  -2   97.15    4.91
  -1   3  -2   84.49    4.07
   3   1  -2   82.29    4.66
   1  -3   3  357.10   15.67
   1  -3   3  317.19   15.41
  -1   3   3  329.29    9.50
   3   1   3  316.93   15.77
  -3  -1   3  319.12   15.58
   3   1   3  337.30   11.36
   3   1  -3  359.04   16.06
   1  -3  -3  335.74   15.54
   1  -3   4  302.02   13.67
   1  -3   4  260.31   13.42
   3   1   4  274.72   13.90
   3   1   4  271.27    8.82
  -3  -1   4  274.93   13.70
  -1   3   4  268.95    7.32
   3   1  -4  250.62   12.38
   1  -3  -4  254.57   12.38
   1  -3   5  187.46   10.17
   1  -3   5  202.07   10.41
   3   1   5  192.51   10.12
  -1   3   5  177.68    4.75
   3   1   5  187.52    5.89
  -3  -1   5  185.10   10.09
   1  -3  -5  207.68    9.64
   3   1  -5  213.65    9.81
   1  -3   6  106.74    5.54
   1  -3   6   79.19    5.54
  -1   3   6   96.06    2.63
   3   1   6   96.48    2.92
   3   1   6  105.32    5.47
  -3  -1   6  119.06    6.60
   1  -3  -6  110.22    5.56
   3   1  -6   76.70    4.93
   1  -3   7  232.95   13.66
   1  -3   7  239.69   13.18
  -1   3   7  242.08    7.22
   3   1   7  248.02    6.35
  -3  -1   7  243.14   14.13
   3   1   7  248.67   13.42
   1  -3  -7  266.26   12.94
   3   1  -7  288.06   14.07
  -1   3   8  197.51    6.34
   1  -3   8  196.63   12.22
   3   1   8  184.39   11.19
   1  -3   8  204.01   11.87
  -3  -1   8  208.86   12.13
   1  -3  -8  198.59   10.54
   3   1  -8  199.42   10.71
   3   1   9  132.26    9.11
  -3  -1   9  138.78    8.48
  -1   3   9  132.00    4.91
   1  -3   9  148.61    9.49
   1  -3   9  148.81   10.01
   1  -3  -9  157.59    8.05
   3   1  -9  169.11    9.43
  -3  -1  10   78.99    5.88
  -1   3  10   63.95    3.01
   1  -3  10   57.52    5.88
   1  -3  10   82.78    4.98
   3   1  10   64.81    5.53
   1  -3 -10   90.44    5.41
   3   1 -10   70.16    4.94
   1  -3  11   76.53    5.90
   3   1  11   70.74    5.26
  -3  -1  11   71.62    6.41
   1  -3  11   70.97    6.45
  -1   3  11   62.85    2.78
   1  -3 -11   82.30    4.90
   3   1 -11   87.24    5.67
   1  -3  12   66.08    6.25
  -1   3  12   57.64    3.26
   3   1  12   61.03    4.83
  -3  -1  12   55.66    5.78
   1  -3  12   58.94    5.40
   1  -3 -12   70.09    4.67
   3   1 -12   68.31    5.34
   1  -3  13   58.27    6.16
   3   1  13   52.81    5.76
  -1   3  13   47.04    3.17
  -3  -1  13   48.98    5.54
   1  -3  13   56.30    5.21
   3   1 -13   68.27    5.78
   1  -3 -13   52.68    3.96
  -3  -1  14   50.41    5.33
  -1   3  14   32.16    2.50
   3   1  14   42.00    4.88
   1  -3  14   49.98    4.83
   1  -3  14   35.55    5.25
   3   1 -14   42.05    4.32
   1  -3 -14   52.32    3.84
  -1   3  15   23.14    2.49
   3   1  15   29.80    4.14
  -3  -1  15   24.63    4.24
   1  -3  15   26.96    4.07
   1  -3  15   30.75    3.78
   3   1 -15   29.80    3.52
   1  -3 -15   33.26    3.09
   1  -3  16   13.89    3.68
   1  -3  16   12.79    3.20
  -1   3  16   13.22    1.73
   3   1  16    9.14    3.25
  -3  -1  16   15.77    3.44
   1  -3 -16   18.12    2.32
   3   1 -16   17.29    2.85
   3   1  17   25.02    4.54
   1  -3  17   29.44    4.28
   1  -3  17   29.98    4.98
  -3  -1  17   25.01    4.69
   1  -3 -17   26.62    3.60
   3   1 -17   27.25    3.89
   1  -3  18   14.25    3.18
   1  -3  18   10.57    4.01
   3   1  18   14.46    3.67
  -3  -1  18   15.32    3.66
   1  -3 -18   16.10    2.77
   3   1 -18    8.32    2.93
   3   1  19    6.34    3.75
  -3  -1  19   14.49    3.61
   1  -3  19   11.48    4.27
   1  -3  19   11.21    3.07
   3   1 -19   10.10    3.02
   3   1  20    1.79    2.65
  -3  -1  20    7.72    3.14
   1  -3  20    7.26    2.48
   1  -3  20    3.76    3.67
   3   1 -20    7.31    2.62
   1  -3  21    7.91    3.50
   3   1  21    9.87    3.47
  -3  -1  21   15.00    3.79
   1  -3  21   11.03    4.51
   3   1 -21    7.97    3.17
   3   1  22    5.73    2.69
  -3  -1  22    3.93    2.93
   1  -3  22    1.51    2.34
   3   1 -22   -0.79    2.44
   2  -3   0   65.23    3.49
   3   2   0   48.41    3.71
   2  -3   0   50.04    2.42
  -3  -2   0   73.91    3.23
   2  -3   1  412.76   16.11
   3   2   1  393.63   21.11
  -3  -2   1  405.68   18.62
  -2   3   1  420.02   13.48
   2  -3   1  385.63   20.21
  -3  -2  -1  439.77   17.14
   3   2  -1  454.81   22.81
   2  -3  -1  420.94   21.64
   2  -3   2  492.18   25.75
  -3  -2   2  495.69   24.08
   3   2   2  517.10   27.08
   2  -3   2  518.22   21.81
  -2   3   2  508.20   13.71
   2  -3  -2  507.32   27.13
  -3  -2  -2  521.50   19.86
   3   2  -2  525.07   27.36
   2  -3   3  307.52   13.43
   3   2   3  303.42   15.41
  -3  -2   3  279.58   13.85
   2  -3   3  300.04   15.64
  -2   3   3  290.14    5.68
  -3  -2  -3  275.69    9.80
   3   2  -3  270.14   14.22
   2  -3  -3  256.73   13.87
   2  -3   4   53.20    3.62
   2  -3   4   38.93    2.94
   3   2   4   50.41    1.86
   3   2   4   43.93    3.63
  -3  -2   4   55.65    3.48
   3   2  -4   30.46    3.43
   2  -3  -4   52.92    3.59
   2  -3   5   88.02    5.25
   2  -3   5   85.89    5.72
   3   2   5   89.09    2.62
  -3  -2   5   87.61    4.77
   3   2   5   84.90    4.86
   2  -3  -5   87.59    5.68
   3   2  -5   84.09    5.55
   2  -3   6  335.85   17.43
   2  -3   6  322.63   17.14
   3   2   6  278.85    6.67
   3   2   6  331.85   17.91
  -3  -2   6  295.85   15.95
   3   2  -6  307.38   17.08
   2  -3  -6  322.78   17.48
   2  -3   7   53.09    4.16
   2  -3   7   53.66    4.26
  -3  -2   7   54.29    4.33
   3   2   7   52.99    4.44
   3   2  -7   56.58    4.58
   2  -3  -7   54.03    4.09
   2  -3   8   39.13    3.57
   2  -3   8   44.26    3.70
   3   2   8   29.29    2.85
  -3  -2   8   35.39    3.53
   3   2  -8   33.83    3.59
   2  -3  -8   48.35    3.62
   2  -3   9   39.47    4.36
   2  -3   9   48.72    4.26
   3   2   9   46.37    4.50
  -3  -2   9   45.48    4.23
   3   2  -9   41.33    4.31
   2  -3  -9   49.95    4.19
   2  -3  10  164.66   10.61
   2  -3  10  164.58    9.74
   3   2  10  161.04   11.02
  -3  -2  10  158.37   11.03
   3   2 -10  162.42   11.34
   2  -3 -10  154.12   10.50
   2  -3  11   31.37    3.68
   2  -3  11   26.95    3.86
  -3  -2  11   27.69    2.81
   3   2  11   25.66    3.55
   3   2 -11   30.61    3.68
   2  -3 -11   28.79    3.44
   2  -3  12   42.97    4.40
   2  -3  12   39.79    5.28
  -3  -2  12   32.38    4.32
   3   2  12   36.17    4.38
   2  -3 -12   47.40    4.16
   3   2 -12   42.51    3.62
   2  -3  13   58.52    5.42
   2  -3  13   61.29    6.34
   3   2  13   56.93    6.07
  -3  -2  13   56.61    5.80
   3   2 -13   49.34    5.96
   2  -3 -13   51.06    5.16
   2  -3  14   89.85    7.94
   2  -3  14   95.92    7.96
   3   2  14  103.31    8.82
  -3  -2  14   88.30    8.57
   3   2 -14   79.81    8.06
   2  -3 -14   85.43    7.43
   2  -3  15   15.14    3.05
   2  -3  15   19.60    3.99
   3   2  15   18.48    3.58
  -3  -2  15   20.88    3.46
   3   2 -15   15.94    3.18
   2  -3 -15    9.44    2.80
   2  -3  16   17.29    3.86
   2  -3  16   15.52    3.12
   3   2  16   10.20    3.33
  -3  -2  16   10.84    3.51
   2  -3 -16   18.97    2.92
   3   2 -16   13.70    3.20
   2  -3  17   35.39    5.68
   2  -3  17   29.60    4.45
   3   2  17   25.94    4.71
  -3  -2  17   30.19    4.89
   3   2 -17   27.46    4.71
   2  -3 -17   25.99    3.88
   2  -3  18   39.14    5.04
   2  -3  18   34.92    6.51
   3   2  18   36.60    5.66
  -3  -2  18   34.09    5.64
   2  -3 -18   35.48    4.72
   3   2 -18   33.65    5.40
   2  -3  19    4.94    3.00
   2  -3  19    6.96    3.42
  -3  -2  19    5.16    2.06
   3   2  19    1.49    2.91
   2  -3 -19    6.40    2.20
   3   2 -19    6.78    2.73
   2  -3  20    6.33    2.88
   2  -3  20    0.45    3.15
   3   2  20    4.17    2.90
  -3  -2  20    6.58    3.02
   3   2 -20    2.53    2.75
   2  -3  21    8.63    3.43
   3   2  21    3.28    3.12
  -3  -2  21    3.98    3.09
   3   2 -21    2.01    2.87
   2  -3  22    9.98    4.09
   3   2  22    8.39    3.29
  -3  -2  22    5.05    3.68
   3   2 -22    5.25    3.35
  -3  -3   0   58.56    3.31
   3   3   0   61.94    4.73
   3  -3   0   59.14    2.48
   3  -3   0   64.62    4.64
   3  -3   1  267.56   11.34
  -3  -3   1  269.33   13.43
   3  -3   1  264.19   15.73
   3   3   1  268.72   14.92
  -3  -3  -1  303.82   13.45
   3   3  -1  294.14   16.89
   3  -3  -1  290.15   16.82
   3  -3  -1  287.06    9.51
   3   3   2   36.62    3.48
   3  -3   2   39.71    2.39
   3  -3   2   35.84    3.34
  -3  -3   2   35.58    2.79
   3  -3  -2   39.13    3.55
  -3  -3  -2   38.09    2.50
   3   3  -2   35.85    3.52
   3  -3  -2   37.07    1.30
   3   3   3  184.17   11.07
  -3  -3   3  174.99    9.53
   3  -3   3  177.42   10.75
   3  -3   3  193.46    9.74
  -3  -3  -3  174.37    7.15
   3   3  -3  156.95   10.61
   3  -3  -3  154.65   10.38
   3   3   4   69.28    5.26
  -3  -3   4   74.32    5.19
   3  -3   4   78.83    4.94
   3  -3   4   76.61    5.64
  -3  -3  -4   76.56    3.19
   3   3  -4   79.72    5.80
   3  -3  -4   85.19    6.06
   3   3   5  163.53   10.67
  -3  -3   5  168.07   10.34
   3  -3   5  183.41   11.02
   3  -3   5  182.10    9.94
  -3  -3  -5  161.16    5.51
   3   3  -5  160.88   10.97
   3  -3  -5  152.19    9.79
   3   3   6  131.92    8.37
  -3  -3   6  130.41    8.43
   3  -3   6  127.72    8.38
   3  -3   6  132.00    8.34
  -3  -3  -6  117.42    3.52
   3   3  -6  114.60    8.67
   3  -3  -6  123.73    8.75
   3  -3   7  105.32    7.34
  -3  -3   7  104.28    7.67
   3   3   7   97.68    7.50
   3  -3   7   97.92    7.38
   3   3  -7  117.23    8.49
   3  -3  -7  112.64    8.16
  -3  -3   8  123.16    8.34
   3   3   8  133.35    9.49
   3  -3   8  131.40    8.94
   3  -3   8  128.28    9.47
   3   3  -8  150.67   10.95
   3  -3  -8  146.82   10.23
   3   3   9   89.82    7.68
  -3  -3   9   90.09    7.83
   3  -3   9  102.08    7.12
   3  -3   9  108.55    8.06
   3   3  -9   86.67    8.08
   3  -3  -9   97.26    8.00
   3   3  10   95.22    8.05
   3  -3  10   99.61    7.66
   3  -3  10   93.06    8.06
  -3  -3  10   94.36    7.84
   3   3 -10   78.05    7.78
   3  -3 -10   86.03    6.54
   3   3  11   63.59    6.08
   3  -3  11   59.95    5.53
  -3  -3  11   55.97    5.95
   3  -3  11   58.44    6.55
   3   3 -11   58.41    6.25
   3  -3 -11   63.19    6.17
  -3  -3  12  112.14    9.94
   3  -3  12  117.53    9.21
   3   3  12  111.36    9.67
   3  -3  12  117.20    9.44
   3   3 -12  131.15   11.02
   3  -3 -12  132.35   10.47
   3  -3  13   75.80    7.02
   3   3  13   65.80    6.89
  -3  -3  13   61.46    6.95
   3  -3  13   70.32    7.86
   3   3 -13   63.87    5.99
   3  -3 -13   71.50    7.20
   3  -3  14   18.16    2.98
   3   3  14   15.55    3.34
  -3  -3  14   11.21    3.22
   3  -3  14   12.39    3.40
   3   3 -14    9.87    2.49
   3  -3 -14   11.57    3.28
   3   3  15   22.78    4.27
   3  -3  15   22.60    4.63
  -3  -3  15   22.55    4.35
   3  -3  15   23.46    3.68
   3   3 -15   18.13    4.34
   3  -3 -15   21.79    4.04
   3  -3  16   40.86    5.98
   3   3  16   31.77    5.58
   3  -3  16   39.27    4.90
  -3  -3  16   30.92    5.48
   3   3 -16   30.29    5.60
   3  -3 -16   40.37    5.24
   3   3  17    8.98    3.73
  -3  -3  17   13.42    3.71
   3  -3  17   19.49    4.20
   3  -3  17   13.84    3.16
   3   3 -17   16.42    2.92
   3  -3 -17    7.86    3.46
  -3  -3  18    3.64    2.91
   3   3  18    8.75    2.99
   3  -3  18    4.13    3.31
   3  -3  18    6.77    2.51
   3   3 -18    6.05    3.17
   3  -3 -18    4.72    2.79
   3   3  19   16.81    3.63
  -3  -3  19    9.70    3.82
   3  -3  19    9.45    4.31
   3   3 -19    8.94    3.66
   3  -3 -19   11.50    4.27
   3   3  20    8.98    3.32
   3  -3  20    6.32    3.67
  -3  -3  20    7.40    3.36
   3   3 -20    5.11    3.63
   3  -3 -20    5.92    3.10
   3   3  21    0.39    2.95
  -3  -3  21    4.60    2.91
   3  -3  21    5.40    3.36
   3   3 -21    0.98    3.16
   3   4   0    5.10    1.60
   4  -3   0    1.01    0.68
  -3  -4   0    0.80    0.97
   4  -3   0    3.01    1.58
   4  -3   1  115.05    5.23
   3   4   1  109.93    7.14
  -3  -4   1  112.93    6.48
   4  -3   1  117.17    8.47
   4  -3  -1  116.60    8.32
   4  -3  -1  101.51    4.01
  -3  -4  -1  107.52    5.71
   3   4  -1  124.55    8.72
   4  -3   2   31.92    2.41
   4  -3   2   51.22    4.20
   3   4   2   33.76    3.17
  -3  -4   2   49.30    3.37
   3   4  -2   28.71    4.11
   4  -3  -2   47.87    4.40
  -3  -4  -2   40.85    2.49
   4  -3   3  201.50   13.70
   3   4   3  210.69   14.32
  -3  -4   3  193.08   12.12
   4  -3   3  196.88   10.33
   4  -3  -3  219.56   13.75
  -3  -4  -3  228.60   10.26
   3   4  -3  213.37   14.41
   4  -3   4    4.08    1.31
   4  -3   4    5.69    1.92
   3   4   4    9.62    2.01
  -3  -4   4    5.61    1.20
   3   4  -4    8.42    2.25
   4  -3  -4    9.52    2.35
  -3  -4  -4    5.52    1.35
   4  -3   5  141.57   10.45
   4  -3   5  140.66    8.73
   3   4   5  143.88   10.37
  -3  -4   5  158.35   11.40
  -3  -4  -5  162.61    7.34
   3   4  -5  153.68   11.57
   4  -3  -5  142.27   11.66
   4  -3   6   37.71    3.99
   4  -3   6   30.23    3.15
   3   4   6   31.33    3.95
  -3  -4   6   42.06    4.22
   3   4  -6   24.73    3.06
   4  -3  -6   38.74    4.56
  -3  -4  -6   34.02    1.84
   4  -3   7  214.92   14.10
   3   4   7  214.53   15.27
  -3  -4   7  237.77   15.74
   4  -3   7  236.69   16.01
   4  -3  -7  232.76   17.41
   3   4  -7  222.87   16.99
   4  -3   8   17.68    2.80
   4  -3   8   13.94    2.74
   3   4   8    9.63    2.75
  -3  -4   8   22.38    3.19
   4  -3  -8   14.95    3.36
   3   4  -8   12.03    3.29
   4  -3   9  128.01   10.28
   3   4   9  127.88   10.09
  -3  -4   9  124.21   11.01
   4  -3   9  131.02    9.66
   3   4  -9  115.04   11.11
   4  -3  -9  106.31    8.89
   4  -3  10   22.51    3.16
   4  -3  10   14.97    3.44
  -3  -4  10   16.69    3.79
   3   4  10   23.20    3.39
   4  -3 -10   21.08    3.79
   3   4 -10   12.55    3.77
   4  -3  11   68.05    7.55
   3   4  11   74.38    7.46
  -3  -4  11   71.76    7.32
   4  -3  11   74.13    6.74
   4  -3 -11   72.92    8.05
   3   4 -11   66.65    7.97
   4  -3  12    2.47    1.99
   4  -3  12    4.72    2.46
   3   4  12    0.64    2.20
  -3  -4  12    1.22    2.12
   3   4 -12    7.44    2.40
   4  -3 -12    2.21    1.70
   4  -3  13   45.99    5.04
   4  -3  13   37.40    5.80
   3   4  13   36.86    5.22
  -3  -4  13   33.04    4.35
   4  -3 -13   35.16    5.63
   3   4 -13   33.45    5.73
   4  -3  14    7.78    3.06
   4  -3  14   11.19    3.17
  -3  -4  14    9.01    3.04
   3   4  14    2.54    2.91
   4  -3 -14   12.87    3.35
   3   4 -14    0.96    3.23
   4  -3  15   17.88    4.50
   3   4  15   19.15    3.99
  -3  -4  15   19.34    4.07
   4  -3  15   14.41    3.53
   4  -3 -15   20.23    4.35
   3   4 -15   10.15    4.48
   4  -3  16    2.51    2.31
   4  -3  16    0.60    2.78
   3   4  16    3.03    2.65
  -3  -4  16    2.87    2.65
   4  -3 -16    3.00    2.59
   3   4 -16    3.95    2.80
   4  -3  17   12.90    3.36
   4  -3  17   18.08    4.66
   3   4  17   15.98    4.22
  -3  -4  17    9.65    4.26
   4  -3 -17   18.61    4.34
   3   4 -17   17.56    4.59
   4  -3  18    6.57    2.68
   3   4  18    9.38    3.41
  -3  -4  18    1.13    3.38
   4  -3 -18    7.72    3.79
   3   4 -18    9.71    3.79
   4  -3  19   14.10    4.45
   3   4  19    0.22    3.95
  -3  -4  19   10.79    4.10
   4  -3 -19   18.37    4.22
   3   4 -19   18.01    4.68
   4  -3  20    1.93    2.91
   3   4  20    0.01    2.45
  -3  -4  20    0.22    1.86
   4  -3 -20    1.26    2.66
   3   4 -20    0.80    2.86
   3   5   0   43.44    5.16
   5  -3   0   38.66    2.75
   5  -3   0   44.50    5.12
  -3  -5   0   45.20    3.71
   3   5   1  106.78    8.87
  -3  -5   1   97.86    7.30
   5  -3   1  102.57    8.75
   5  -3   1  104.91    5.91
  -3  -5  -1  101.14    6.64
   3   5  -1   96.91    8.79
   5  -3  -1   98.33    7.78
   5  -3  -1   91.79    5.22
   3   5   2   14.29    3.13
  -3  -5   2   21.07    2.72
   5  -3   2   13.91    3.21
   5  -3   2   13.67    2.40
   5  -3  -2   17.17    1.29
  -3  -5  -2   17.87    2.01
   3   5  -2   21.95    3.45
   5  -3  -2   15.91    3.60
   3   5   3  116.43    9.61
  -3  -5   3  110.50    8.20
   5  -3   3  112.26    9.17
   5  -3   3   98.03    7.01
  -3  -5  -3   99.68    6.09
   3   5  -3  104.98    9.19
   5  -3  -3  116.40   10.03
   5  -3   4   37.99    3.62
   3   5   4   36.27    4.84
  -3  -5   4   42.59    4.36
   5  -3   4   32.98    4.45
  -3  -5  -4   37.47    3.00
   3   5  -4   39.11    3.90
   5  -3  -4   45.92    5.39
   3   5   5   35.55    4.19
  -3  -5   5   29.75    3.92
   5  -3   5   36.81    4.19
   5  -3   5   34.06    3.50
  -3  -5  -5   23.14    2.18
   3   5  -5   20.92    4.26
   5  -3  -5   30.70    4.62
   3   5   6   20.24    3.49
  -3  -5   6   19.40    3.42
   5  -3   6   19.77    3.45
   5  -3   6   21.79    2.98
   3   5  -6   21.73    2.84
   5  -3  -6   17.84    3.95
  -3  -5   7   45.77    5.23
   3   5   7   44.52    5.39
   5  -3   7   43.14    5.28
   5  -3   7   40.82    4.90
   3   5  -7   51.12    5.94
   5  -3  -7   52.78    6.32
   3   5   8   26.66    4.09
  -3  -5   8   28.36    4.18
   5  -3   8   23.93    3.46
   5  -3   8   30.70    4.18
   3   5  -8   23.99    4.56
   5  -3  -8   39.09    5.10
   3   5   9   20.00    3.61
  -3  -5   9   19.27    3.84
   5  -3   9   21.69    3.66
   5  -3   9   16.00    2.35
   3   5  -9   23.38    4.53
   5  -3  -9   26.94    4.50
   3   5  10   10.15    2.85
  -3  -5  10    7.15    3.53
   5  -3  10    8.31    3.41
   5  -3  10    8.61    2.60
   3   5 -10   13.17    3.54
   5  -3 -10   11.34    3.45
   3   5  11   30.14    4.34
  -3  -5  11   29.35    5.35
   5  -3  11   25.71    4.16
   5  -3  11   20.26    4.15
   3   5 -11   34.36    5.51
   5  -3 -11   32.61    5.63
   3   5  12   25.43    4.93
  -3  -5  12   18.68    4.58
   5  -3  12   18.40    3.73
   5  -3  12   17.17    4.28
   3   5 -12   23.64    4.65
   5  -3 -12   14.91    4.92
   3   5  13   33.67    5.25
  -3  -5  13   33.68    6.06
   5  -3  13   33.18    4.80
   5  -3  13   26.41    5.54
   3   5 -13   27.46    6.02
   5  -3 -13   37.16    6.27
   3   5  14    5.52    2.64
  -3  -5  14    0.93    1.92
   5  -3  14    3.82    2.47
   5  -3  14    4.14    2.86
   3   5 -14    5.34    3.05
   5  -3 -14    3.85    3.16
   3   5  15   20.72    4.47
  -3  -5  15   13.43    4.42
   5  -3  15   13.98    3.74
   5  -3  15   20.69    4.60
   3   5 -15   15.70    5.00
   5  -3 -15   15.03    4.97
   3   5  16    5.58    3.47
  -3  -5  16    2.45    3.45
   5  -3  16    4.03    3.66
   3   5 -16   11.87    3.76
   5  -3 -16    7.80    3.84
   3   5  17    7.78    4.93
  -3  -5  17    9.91    4.18
   5  -3  17   10.70    4.36
   3   5 -17   13.22    4.61
   5  -3 -17   15.61    4.94
  -3  -5  18   -3.04    2.78
   5  -3  18    2.10    2.86
   5  -3 -18   -2.90    3.21
  -3  -6   0   12.31    2.42
   3   6   0   14.39    3.29
   6  -3   0    7.78    3.21
   6  -3   0    9.24    1.90
   3   6   1   19.07    3.80
  -3  -6   1   20.05    3.36
   6  -3   1   18.12    3.95
   6  -3   1   17.29    2.24
   6  -3  -1   18.78    2.84
  -3  -6  -1   18.60    2.74
   3   6  -1   10.09    3.85
   3   6   2  107.96   10.01
  -3  -6   2  105.64    9.10
   6  -3   2   99.57   10.03
   6  -3   2  102.92    7.30
   3   6  -2  100.30   10.29
   6  -3  -2   91.05    9.99
  -3  -6  -2   97.27    7.59
   3   6   3   18.94    3.77
  -3  -6   3   20.04    3.61
   6  -3   3   13.94    3.61
   6  -3   3   17.30    3.06
  -3  -6  -3   19.62    2.49
   3   6  -3   19.46    4.05
   6  -3  -3   18.76    4.30
   3   6   4    9.11    3.15
  -3  -6   4   11.81    2.93
   6  -3   4   12.74    2.27
   6  -3   4   12.74    2.88
   3   6  -4    8.49    3.31
   6  -3  -4    6.05    2.42
  -3  -6  -4    6.89    2.11
   3   6   5   21.75    4.21
  -3  -6   5   23.37    4.23
   6  -3   5   21.76    3.21
   6  -3   5   18.27    3.94
   3   6  -5   23.35    4.51
   6  -3  -5   22.60    4.72
   3   6   6   94.31    9.26
  -3  -6   6   74.88    8.74
   6  -3   6   88.98    8.71
   6  -3   6   80.55    7.88
   3   6  -6   91.75   10.06
   6  -3  -6   85.46   10.25
   3   6   7   19.86    4.00
  -3  -6   7   19.36    4.17
   6  -3   7   18.81    3.91
   6  -3   7   17.51    3.62
   3   6  -7   20.68    4.65
   6  -3  -7   22.50    4.71
  -3  -6   8    5.51    2.76
   6  -3   8    7.45    2.56
   6  -3   8    4.14    2.54
   3   6   8    2.17    2.64
   3   6  -8    7.53    3.03
   6  -3  -8    6.29    3.25
   3   6   9   14.10    3.89
  -3  -6   9   18.55    4.14
   6  -3   9   22.37    3.76
   6  -3   9   14.93    3.37
   3   6  -9   13.66    4.30
   6  -3  -9   21.85    4.84
   3   6  10   36.92    5.99
  -3  -6  10   31.08    5.91
   6  -3  10   43.22    5.51
   6  -3  10   39.07    5.07
   3   6 -10   33.96    6.30
   6  -3 -10   36.13    6.73
   3   6  11    7.50    3.12
  -3  -6  11   12.95    4.04
   6  -3  11    9.05    3.12
   6  -3  11    6.18    2.80
   3   6 -11    7.92    3.95
   6  -3 -11    8.50    4.00
   3   6  12    5.31    2.57
  -3  -6  12    2.39    3.54
   6  -3  12    5.69    2.57
   6  -3  12    2.71    2.47
   3   6 -12    6.01    3.55
   6  -3 -12    6.16    3.56
   3   6  13    7.46    3.18
  -3  -6  13   12.03    4.27
   6  -3  13    8.70    3.39
   3   6 -13   11.01    4.41
   6  -3 -13    8.68    4.55
   3   6  14   12.14    3.88
  -3  -6  14   14.21    3.46
   6  -3  14   13.16    4.41
   3   6 -14   12.37    4.99
   6  -3 -14   12.39    5.03
  -3  -6  15    5.59    3.75
   6  -3  15    0.16    3.44
   3   6 -15    5.79    3.55
   6  -3 -15    4.86    3.86
  -3  -6  16   10.54    3.80
   3   6 -16    2.71    3.89
   6  -3 -16    3.13    4.25
   7  -3   0   23.20    5.43
  -3  -7   0   23.03    4.11
   3   7   0   29.73    5.34
   7  -3   1   18.40    4.86
   3   7   1   15.10    4.48
  -3  -7   1   25.70    4.96
  -3  -7  -1   21.78    3.74
   3   7  -1   25.62    4.97
   7  -3  -1   24.08    5.08
   3   7   2    1.07    2.26
   7  -3   2    1.71    2.13
   3   7  -2    2.01    2.29
  -3  -7  -2    0.93    1.58
   7  -3  -2   -2.25    2.45
   3   7   3   30.93    5.05
  -3  -7   3   23.93    4.70
   7  -3   3   24.35    3.42
   7  -3   3   21.40    4.87
  -3  -7  -3   22.09    3.34
   3   7  -3   21.92    5.05
   7  -3  -3   14.92    5.40
   3   7   4   19.48    4.68
  -3  -7   4   19.63    4.38
   7  -3   4   18.03    4.09
   7  -3   4   26.71    4.54
   7  -3  -4   18.23    5.26
   3   7  -4   24.97    4.95
  -3  -7   5   19.48    4.87
   3   7   5   23.07    4.90
   7  -3   5   23.15    3.67
   7  -3   5   19.32    4.51
   3   7  -5   22.64    4.81
   7  -3  -5   16.63    5.36
   3   7   6    4.30    2.97
  -3  -7   6    4.91    3.02
   7  -3   6    7.05    2.65
   7  -3   6    2.97    2.35
   7  -3  -6    0.41    3.35
   3   7  -6    5.19    3.06
   3   7   7   19.86    4.86
  -3  -7   7   22.28    4.60
   7  -3   7   15.41    3.75
   7  -3   7   16.43    3.99
   3   7  -7   16.02    4.95
   7  -3  -7   12.42    5.03
   3   7   8   17.11    4.31
  -3  -7   8    9.66    4.27
   7  -3   8   12.74    3.62
   7  -3   8   12.19    3.64
   7  -3  -8   14.62    4.82
   3   7  -8   14.98    3.29
   7  -3   9   10.15    3.71
   3   7   9   15.30    4.40
  -3  -7   9   17.27    4.55
   7  -3   9   14.52    3.89
   3   7  -9   13.43    4.67
   7  -3  -9   13.59    4.86
   3   7  10   -0.68    2.46
  -3  -7  10   -1.18    2.43
   7  -3  10    1.72    1.93
   7  -3  10   -0.16    2.30
   3   7 -10    1.73    2.48
   7  -3 -10   -1.17    2.73
  -3  -7  11   12.61    3.92
   7  -3  11    5.45    3.18
   3   7 -11    9.27    4.28
   7  -3 -11    7.12    4.32
  -3  -7  12    8.86    4.88
   7  -3  12   10.29    3.52
   3   7 -12   14.62    4.54
   7  -3 -12    4.39    4.94
   8  -3   0   10.44    4.40
   3   8   0    9.98    3.99
   3   8   1    8.65    3.60
  -3  -8   1    5.83    3.25
   8  -3   1    3.46    3.92
   3   8  -1    7.85    3.68
   8  -3  -1    7.02    3.95
   3   8   2    0.72    2.70
  -3  -8   2    0.42    2.54
   8  -3   2    4.60    2.85
   3   8  -2   -1.97    2.76
   8  -3  -2    3.86    3.01
   3   8   3    6.52    3.74
  -3  -8   3    5.25    3.51
   8  -3   3    4.73    3.53
   3   8  -3   12.41    3.82
   8  -3  -3    6.39    4.07
   3   8   4   16.42    4.29
  -3  -8   4   13.27    4.10
   8  -3   4    5.15    3.89
   3   8  -4    9.73    4.32
   8  -3  -4    9.67    4.88
   3   8   5    9.23    3.53
  -3  -8   5    4.53    3.58
   8  -3   5    5.13    3.34
   3   8  -5    5.03    3.55
   8  -3  -5    3.98    4.13
  -3  -8   6    5.06    2.97
   8  -3   6   -0.53    2.70
   3   8  -6    3.07    3.04
   8  -3  -6   -0.33    3.42
   4   0   0   53.46    3.66
   4   0   0   56.88    3.60
   0  -4   0   54.47    3.86
   0   4   0   58.46    3.42
   4   0   1  202.84    9.90
   0   4   1  193.01    9.23
   0  -4   1  208.19   10.90
   4   0   1  201.31    9.70
   4   0  -1  173.19    9.08
   4   0  -1  178.89   10.13
   0  -4  -1  175.64    9.77
   0   4  -1  175.11    9.13
   4   0   2  340.75   16.70
   4   0   2  335.72   16.17
   0   4   2  330.39   14.87
   0  -4   2  331.52   17.52
   4   0  -2  329.83   17.40
   0  -4  -2  343.17   17.18
   0   4  -2  335.76   17.09
   4   0  -2  329.74   15.75
   4   0   3  104.94    5.60
   4   0   3   97.42    5.57
   0   4   3  103.54    5.01
   0  -4   3  101.33    6.88
   4   0  -3  118.83    6.30
   4   0  -3  115.97    6.93
   0  -4  -3  126.72    6.27
   0   4  -3  125.48    6.82
   4   0   4   43.89    3.64
   4   0   4   45.49    2.72
   0  -4   4   49.88    3.82
   4   0  -4   41.60    3.15
   4   0  -4   41.47    3.69
   0   4  -4   45.27    3.71
   0  -4  -4   39.95    2.94
   4   0   5  266.74   15.21
   0   4   5  253.44   10.50
   0  -4   5  266.44   15.35
   4   0  -5  231.76   11.30
   4   0  -5  251.87   15.09
   0  -4  -5  238.88   12.14
   0   4  -5  232.81   14.23
   4   0   6  136.07    6.72
   4   0   6  130.00    8.51
   0  -4   6  127.90    8.05
   0   4   6  131.06    6.16
   4   0  -6  143.51    7.16
   4   0  -6  139.71    8.26
   0   4  -6  129.67    8.73
   0  -4  -6  141.73    7.21
   4   0   7  119.37    5.82
   0   4   7  110.68    5.39
   0  -4   7  112.81    8.34
   4   0   7  102.05    7.73
   4   0  -7  116.17    6.64
   4   0  -7  117.25    8.45
   0  -4  -7  122.85    6.87
   0   4  -7  104.84    6.90
   4   0   8   22.62    3.04
   4   0   8   23.92    1.60
   0   4   8   18.68    1.90
   0  -4   8   26.08    3.27
   4   0  -8   38.42    3.39
   0  -4  -8   20.75    1.91
   0   4  -8   23.57    3.20
   4   0  -8   23.56    2.47
   4   0   9   99.70    7.85
   4   0   9   96.62    4.84
   0   4   9   97.31    5.26
   0  -4   9  106.26    8.01
   4   0  -9   92.57    5.56
   4   0  -9   94.40    6.80
   0  -4  -9   95.71    5.72
   0   4  -9   84.83    7.69
   4   0  10   64.23    6.20
   4   0  10   59.80    3.27
   0   4  10   61.80    3.44
   0  -4  10   65.26    5.10
   4   0 -10   70.48    6.37
   4   0 -10   66.95    4.91
   0  -4 -10   65.68    3.77
   0   4 -10   70.27    6.47
   4   0  11   69.29    3.55
   0   4  11   75.53    4.73
   0  -4  11   76.38    7.04
   4   0  11   72.88    6.74
   4   0 -11   79.40    5.50
   4   0 -11   75.81    7.72
   0  -4 -11   76.48    4.41
   0   4 -11   84.82    7.64
   4   0  12   10.78    2.61
   0   4  12    6.96    1.35
   0  -4  12    7.56    2.66
   4   0 -12    5.50    1.72
   4   0 -12   10.35    2.14
   0  -4 -12   10.23    1.62
   0   4 -12   10.99    2.83
   4   0  13   34.15    4.66
   0   4  13   31.24    2.99
   0  -4  13   40.01    4.95
   4   0 -13   39.06    3.42
   4   0 -13   41.11    5.41
   0  -4 -13   35.97    2.57
   0   4 -13   41.17    5.47
   0   4  14   39.18    3.02
   0  -4  14   38.76    5.56
   4   0  14   35.69    5.25
   4   0 -14   41.24    3.82
   0   4 -14   45.42    6.09
   4   0 -14   42.78    4.70
   4   0  15   41.32    4.18
   0   4  15   37.34    3.22
   0  -4  15   32.81    5.66
   4   0 -15   39.58    4.33
   4   0 -15   47.12    6.10
   0   4 -15   47.42    6.43
   4   0  16    3.10    2.80
   0  -4  16    4.88    2.71
   4   0 -16    7.22    3.00
   4   0 -16    5.18    1.80
   0   4 -16    9.36    3.11
   4   0  17   10.60    3.91
   0  -4  17   16.50    3.85
   4   0 -17   17.65    4.22
   4   0 -17   13.00    2.31
   0   4 -17   20.53    4.42
   0  -4  18   20.22    4.31
   4   0  18   19.80    4.39
   4   0 -18   14.80    3.10
   4   0 -18   13.58    4.42
   0   4 -18   21.10    4.97
   4   0  19   16.75    4.61
   0  -4  19   19.15    4.34
   4   0 -19   17.51    4.72
   0   4 -19   13.12    4.86
   4   0  20    0.48    2.41
   0  -4  20    1.09    2.84
   4   0 -20    4.69    2.77
   0   4 -20   -0.50    2.99
   4   0  21    5.18    3.02
   0  -4  21    4.60    3.62
   4   0 -21    2.52    3.36
   0   4 -21    8.19    3.81
   1  -4   0   52.07    3.33
   4   1   0   49.68    3.23
   4   1   0   46.38    3.69
   1  -4   1  113.37    7.05
  -1   4   1  124.70    5.10
   4   1   1  112.68    6.76
   4   1   1  116.99    5.84
  -1   4  -1   99.03    5.20
   1  -4  -1  102.68    6.73
   4   1  -1  106.56    6.15
   4   1  -1  105.30    6.48
   1  -4   2  390.51   22.70
  -1   4   2  403.09   15.65
   4   1   2  381.31   17.62
   4   1   2  400.26   22.43
  -1   4  -2  405.75   19.58
   1  -4  -2  404.48   22.32
   4   1  -2  417.90   21.91
   4   1  -2  393.05   20.59
   1  -4   3   85.70    6.08
  -1   4   3   86.63    3.84
   4   1   3   80.96    5.17
  -1   4  -3  105.38    5.59
   1  -4  -3  102.00    6.27
   4   1  -3  103.14    5.94
   4   1  -3   97.46    5.86
   1  -4   4   82.21    5.92
   4   1   4   72.12    4.72
   4   1   4   85.43    3.99
  -1   4  -4   73.99    5.06
   1  -4  -4   78.51    5.17
   4   1  -4   68.77    5.24
   4   1  -4   81.28    5.31
   1  -4   5   82.32    6.01
  -1   4   5   79.19    3.07
   4   1   5   76.81    5.87
   4   1   5   79.33    3.78
  -4  -1   5   83.90    5.17
  -1   4  -5   85.10    5.72
   1  -4  -5   80.79    5.27
   4   1  -5   80.40    5.44
   1  -4   6  177.81   10.27
   1  -4   6  165.39   11.57
  -1   4   6  174.41    5.99
   4   1   6  175.41   11.34
   4   1   6  169.56    7.00
  -4  -1   6  164.67   11.34
   1  -4  -6  185.05   10.25
   4   1  -6  185.75   10.41
   1  -4   7   81.44    6.38
   1  -4   7   80.92    6.32
  -1   4   7   72.27    2.85
   4   1   7   77.18    3.20
   4   1   7   83.62    5.46
  -4  -1   7   79.12    6.35
   1  -4  -7   86.40    5.52
   4   1  -7   84.63    5.59
   1  -4   8   61.88    5.86
   1  -4   8   83.25    6.15
  -1   4   8   69.94    2.76
   4   1   8   78.24    6.25
   4   1   8   69.22    2.74
  -4  -1   8   81.23    6.40
   1  -4  -8   75.94    5.13
   4   1  -8   63.79    5.11
   1  -4   9   67.40    6.14
   1  -4   9   63.34    6.03
  -1   4   9   56.54    2.53
   4   1   9   64.39    5.53
  -4  -1   9   66.35    6.02
   1  -4  -9   67.03    4.79
   4   1  -9   61.02    4.77
   1  -4  10  126.39   10.84
   1  -4  10  122.56    9.98
   4   1  10  116.19    9.82
  -4  -1  10  117.22    9.87
   1  -4 -10  128.62    8.24
   4   1 -10  121.94    8.32
   1  -4  11   83.08    7.89
   1  -4  11   82.89    7.09
   4   1  11   79.31    7.43
  -4  -1  11   87.71    8.09
   1  -4 -11   79.26    5.93
   4   1 -11   87.08    6.75
   1  -4  12   27.02    4.47
   1  -4  12   24.87    3.92
   4   1  12   25.27    4.10
  -4  -1  12   28.01    4.28
   1  -4 -12   26.12    2.85
   4   1 -12   21.71    3.37
   1  -4  13   31.31    4.98
   1  -4  13   28.11    4.31
   4   1  13   24.33    3.30
  -4  -1  13   28.69    4.46
   1  -4 -13   27.87    3.47
   4   1 -13   26.26    3.49
   1  -4  14   84.49    9.25
   1  -4  14   87.85    8.52
   4   1  14   79.00    8.40
  -4  -1  14   76.14    6.88
   1  -4 -14   71.41    6.50
   4   1 -14   71.55    7.54
   1  -4  15   49.55    5.88
   1  -4  15   40.51    6.67
   4   1  15   47.30    6.17
  -4  -1  15   53.45    6.39
   1  -4 -15   43.03    4.11
   4   1 -15   40.97    4.69
   1  -4  16    6.76    3.32
   1  -4  16    8.48    2.81
   4   1  16    1.75    2.77
  -4  -1  16    6.35    2.11
   1  -4 -16    5.83    1.72
   4   1 -16    3.09    1.95
   1  -4  17    9.56    3.97
   1  -4  17    9.41    3.61
   4   1  17   15.57    3.55
  -4  -1  17   11.94    3.68
   4   1 -17    8.10    2.50
   1  -4  18   31.85    4.83
   1  -4  18   25.99    5.60
   4   1  18   16.10    4.95
  -4  -1  18   22.21    3.96
   4   1 -18   22.95    3.74
   1  -4  19   13.80    3.55
   1  -4  19    7.44    3.05
   4   1  19    7.16    3.71
   4   1 -19   11.40    3.68
   4   1 -19    8.38    2.68
   1  -4  20    1.60    3.47
   1  -4  20    4.64    2.72
   4   1  20    1.29    3.10
   4   1 -20    3.28    2.12
   4   1 -20    4.25    2.99
   1  -4  21    5.75    4.05
   1  -4  21    4.04    3.03
   4   1  21    7.99    3.59
   4   1 -21    3.83    3.42
  -2   4   0  394.61   16.36
   2  -4   0  363.19   21.33
  -4  -2   0  381.94   19.45
   4   2   0  375.98   22.87
   2  -4   1   30.36    3.35
  -2   4   1   27.86    1.69
   4   2   1   23.67    3.25
  -4  -2   1   37.79    2.61
  -2   4  -1   33.45    2.04
   2  -4  -1   27.76    2.49
   4   2  -1   23.88    2.97
   2  -4   2   49.60    3.98
  -2   4   2   36.61    1.71
  -4  -2   2   51.30    3.36
   4   2   2   33.97    3.63
   2  -4  -2   42.04    3.12
   4   2  -2   33.90    3.51
   2  -4   3   19.06    2.01
   2  -4   3   28.64    2.97
  -2   4   3   18.59    0.90
   4   2   3   17.07    2.74
   4   2   3   25.48    1.57
  -4  -2   3   31.75    2.60
   2  -4  -3   22.05    2.59
   4   2  -3   17.15    2.00
   2  -4   4  437.26   27.92
   2  -4   4  494.78   26.05
  -4  -2   4  448.07   26.24
   4   2   4  480.67   29.02
   4   2   4  441.80   18.41
   2  -4  -4  416.93   26.72
   4   2  -4  462.34   27.86
   2  -4   5   27.11    2.44
   2  -4   5   26.31    2.68
   4   2   5   27.16    3.07
   4   2   5   21.50    1.43
  -4  -2   5   23.44    2.86
   2  -4  -5   20.60    2.19
   4   2  -5   20.51    2.23
   2  -4   6   36.48    3.70
   2  -4   6   42.32    4.15
   4   2   6   51.34    4.37
   4   2   6   37.66    1.71
  -4  -2   6   42.38    3.89
   2  -4  -6   35.94    3.99
   4   2  -6   38.28    3.90
   2  -4   7   22.80    3.12
   2  -4   7   13.54    2.40
   4   2   7   20.46    2.19
  -4  -2   7   15.66    2.66
   2  -4  -7   17.15    2.58
   4   2  -7   11.32    2.76
   2  -4   8  366.46   25.08
   2  -4   8  374.03   23.99
   4   2   8  360.13   24.55
  -4  -2   8  328.65   22.80
   2  -4  -8  364.33   23.40
   4   2  -8  358.86   23.57
   2  -4   9   35.66    4.00
   2  -4   9   28.12    3.90
   4   2   9   29.44    4.16
  -4  -2   9   29.49    3.79
   2  -4  -9   28.34    3.58
   4   2  -9   29.03    3.67
   2  -4  10   20.76    2.63
   2  -4  10   20.33    3.55
  -4  -2  10   31.62    3.46
   4   2  10   15.33    3.30
   2  -4 -10   20.05    2.95
   4   2 -10   12.93    3.13
   2  -4  11   12.31    2.66
   2  -4  11    9.16    2.08
   4   2  11    9.32    2.66
  -4  -2  11   11.03    2.67
   2  -4 -11    9.29    2.40
   4   2 -11    4.04    2.63
   2  -4  12  158.36   12.72
   2  -4  12  141.98   10.98
  -4  -2  12  126.52    9.83
   4   2  12  132.26   12.29
   2  -4 -12  148.33   11.30
   4   2 -12  150.82   12.25
   2  -4  13   11.73    3.21
   2  -4  13    7.59    3.20
   4   2  13    8.74    3.07
  -4  -2  13   10.31    3.12
   2  -4 -13   21.76    2.77
   4   2 -13    7.53    3.00
   2  -4  14   10.39    2.85
   2  -4  14    1.37    3.01
   4   2  14    3.73    3.14
  -4  -2  14    9.20    2.83
   2  -4 -14    7.77    2.30
   4   2 -14   10.46    3.07
   2  -4  15    6.62    2.88
   2  -4  15    6.04    3.15
   4   2  15    5.73    2.20
  -4  -2  15    4.50    2.95
   2  -4 -15   10.91    2.31
   4   2 -15    2.22    2.53
   2  -4  16   35.36    6.45
   2  -4  16   44.77    5.77
   4   2  16   41.24    6.24
  -4  -2  16   36.60    6.04
   2  -4 -16   35.68    4.68
   4   2 -16   36.47    5.15
   2  -4  17    1.70    2.60
   2  -4  17    6.38    2.93
   4   2  17    3.68    2.70
  -4  -2  17    5.35    2.65
   2  -4 -17    1.99    1.93
   4   2 -17   -0.90    2.15
   2  -4  18    0.02    2.92
   2  -4  18    1.76    2.73
  -4  -2  18    2.31    2.80
   4   2  18   -1.01    2.75
   4   2 -18    7.13    2.19
   2  -4  19    4.63    3.03
   2  -4  19    0.81    2.58
   4   2  19   -2.20    2.73
  -4  -2  19    2.07    2.67
   4   2 -19    2.79    2.16
   2  -4  20   17.98    4.25
   2  -4  20   14.81    5.23
   4   2  20   12.26    4.80
  -4  -2  20   11.85    4.85
   4   2 -20   13.97    3.97
   2  -4  21   -0.77    3.31
   4   2  21    2.07    1.96
  -4  -2  21    1.35    2.97
   4   2 -21    0.98    2.98
   3  -4   0    2.19    0.60
  -4  -3   0    0.09    0.98
   4   3   0    0.82    1.05
   3  -4   0    0.85    1.58
  -3   4   1   42.44    2.14
   3  -4   1   39.03    4.53
   4   3   1   39.73    4.54
  -4  -3   1   48.29    3.62
   3  -4   1   46.29    2.88
   3  -4  -1   47.91    4.45
  -4  -3  -1   51.27    3.13
   4   3  -1   44.56    4.54
   3  -4   2  341.99   16.16
  -4  -3   2  331.11   18.93
   3  -4   2  311.28   21.73
   4   3   2  349.50   22.70
   3  -4  -2  319.50   21.93
  -4  -3  -2  335.39   16.13
   4   3  -2  345.82   22.79
   3  -4   3  110.23    8.84
   4   3   3  108.41    7.40
  -4  -3   3  113.23    7.25
   3  -4   3  108.60    6.76
   3  -4  -3  124.17    8.85
  -4  -3  -3  123.24    5.97
   4   3  -3  117.94    9.03
   3  -4   4   19.20    2.38
   3  -4   4   24.17    2.29
  -4  -3   4   19.96    2.51
   4   3   4   18.87    3.25
  -4  -3  -4   19.84    1.42
   4   3  -4   26.37    3.35
   3  -4  -4   23.11    3.33
   3  -4   5   32.45    3.72
   3  -4   5   39.38    4.04
   4   3   5   36.44    4.06
   4   3   5   28.71    1.82
  -4  -3   5   35.99    3.52
   3  -4  -5   38.33    4.13
   4   3  -5   36.94    4.26
   3  -4   6  163.07   12.07
   3  -4   6  169.61   10.33
  -4  -3   6  135.94   10.56
   4   3   6  160.00   11.96
   4   3  -6  177.57   12.69
   3  -4  -6  158.74   12.23
   3  -4   7  145.50   10.44
   4   3   7  145.31   11.22
  -4  -3   7  126.11   10.49
   3  -4   7  136.01   11.01
   3  -4  -7  155.46   11.52
   4   3  -7  151.63   11.68
   3  -4   8   38.50    3.77
   3  -4   8   46.53    4.82
   4   3   8   46.99    5.01
  -4  -3   8   44.11    4.55
   4   3  -8   38.40    5.02
   3  -4  -8   29.73    4.76
   3  -4   9   44.47    4.11
   3  -4   9   44.01    5.17
   4   3   9   43.57    5.21
  -4  -3   9   41.61    4.82
   3  -4  -9   45.97    5.31
   4   3  -9   37.38    5.05
   3  -4  10   68.19    6.76
   3  -4  10   69.74    5.75
  -4  -3  10   57.41    5.16
   4   3  10   68.24    7.31
   4   3 -10   69.10    6.86
   3  -4 -10   68.67    6.85
   3  -4  11   45.87    5.61
   3  -4  11   40.31    5.43
   4   3  11   42.19    5.86
  -4  -3  11   40.82    5.06
   3  -4 -11   47.35    5.53
   4   3 -11   44.34    4.60
   3  -4  12    2.70    1.67
   3  -4  12    4.49    2.48
   4   3  12    6.17    2.54
  -4  -3  12    4.88    1.63
   4   3 -12    5.95    2.57
   3  -4 -12    3.46    2.33
   3  -4  13   31.46    4.57
   4   3  13   24.84    5.04
  -4  -3  13   28.25    4.76
   3  -4  13   29.37    4.98
   3  -4 -13   28.19    4.44
   4   3 -13   31.29    4.92
   3  -4  14   49.50    6.25
   3  -4  14   50.23    6.78
  -4  -3  14   33.06    5.47
   4   3  14   44.67    6.07
   4   3 -14   32.89    6.11
   3  -4 -14   38.25    5.72
   3  -4  15    8.58    3.50
   3  -4  15   10.19    3.79
   4   3  15    8.10    3.78
  -4  -3  15    7.15    3.27
   3  -4 -15   18.88    3.32
   4   3 -15    9.20    3.54
   3  -4  16    5.16    2.38
   3  -4  16    3.63    2.66
   4   3  16   -2.71    2.53
  -4  -3  16   -0.26    2.32
   4   3 -16    0.92    2.48
   3  -4 -16    3.12    2.20
   3  -4  17    8.84    3.83
   3  -4  17    9.81    4.19
   4   3  17    9.82    4.05
  -4  -3  17   13.54    3.55
   3  -4 -17    9.21    3.47
   4   3 -17   15.17    3.85
   3  -4  18   26.65    5.42
   3  -4  18   21.22    4.60
   4   3  18   22.00    3.79
  -4  -3  18   20.41    4.88
   3  -4 -18   11.87    5.21
   4   3 -18   15.33    4.65
   3  -4  19    3.04    4.02
   3  -4  19    5.53    4.22
   4   3  19   10.26    3.68
  -4  -3  19    6.28    3.66
   4   3 -19   11.30    3.66
   3  -4  20   -3.82    2.95
   4   3  20   -0.61    2.66
  -4  -3  20    2.76    2.63
   4   3 -20   -2.35    2.71
   4  -4   0   13.79    1.16
   4  -4   0   11.76    2.24
  -4  -4   0   16.49    2.15
   4   4   0   15.47    2.13
   4  -4   1   91.08    4.66
   4  -4   1   94.08    7.72
   4   4   1   94.35    8.24
  -4  -4   1   88.81    5.85
   4  -4  -1   81.01    7.82
   4   4  -1   81.19    8.04
  -4  -4  -1   88.54    5.91
   4  -4   2   32.58    2.42
   4  -4   2   31.80    4.23
   4   4   2   30.43    4.54
  -4  -4   2   29.41    3.10
   4  -4  -2   30.42    4.56
  -4  -4  -2   32.64    2.49
   4   4  -2   31.43    4.40
   4  -4   3  155.59    8.72
   4  -4   3  161.71   12.60
   4   4   3  171.19   13.04
  -4  -4   3  164.01   10.65
   4  -4  -3  172.86   13.34
   4   4  -3  156.57   13.40
  -4  -4  -3  159.95    8.79
   4  -4   4   16.36    1.96
   4  -4   4   14.33    3.13
   4   4   4   16.02    3.16
  -4  -4   4   14.90    2.52
   4  -4  -4   16.54    3.41
  -4  -4  -4   14.68    1.67
   4   4  -4   14.62    2.40
   4  -4   5   31.65    4.26
   4  -4   5   37.23    3.11
   4   4   5   32.10    4.15
  -4  -4   5   33.59    3.57
   4  -4  -5   27.54    4.29
   4   4  -5   22.80    4.29
  -4  -4  -5   24.03    1.93
   4  -4   6    8.41    2.54
   4  -4   6    5.54    2.01
   4   4   6    5.02    2.58
  -4  -4   6    6.57    2.20
   4  -4  -6   10.41    2.02
   4   4  -6    8.67    2.61
   4  -4   7   96.84    8.74
   4  -4   7   94.85    7.67
   4   4   7   85.60    8.29
  -4  -4   7   88.73    8.12
   4  -4  -7  102.74    9.93
   4   4  -7   95.37    9.59
   4  -4   8   21.35    3.54
   4  -4   8   11.81    2.97
   4   4   8   16.97    3.43
  -4  -4   8   17.64    2.37
   4  -4  -8   15.05    3.74
   4   4  -8   13.63    3.65
   4  -4   9   29.83    4.42
   4  -4   9   27.29    3.95
   4   4   9   25.23    4.38
  -4  -4   9   29.36    4.23
   4   4  -9   23.17    4.78
   4  -4  -9   29.46    4.80
   4  -4  10   18.01    3.62
   4  -4  10   15.75    3.60
   4   4  10   10.51    3.63
  -4  -4  10   12.66    3.34
   4  -4 -10   21.43    3.98
   4   4 -10   20.89    3.82
   4  -4  11   54.83    6.31
   4  -4  11   53.77    6.44
   4   4  11   42.98    6.47
  -4  -4  11   45.13    6.29
   4  -4 -11   50.51    6.84
   4   4 -11   59.11    6.77
   4  -4  12    8.15    3.03
   4  -4  12    5.38    2.29
   4   4  12   16.42    3.26
  -4  -4  12   11.23    3.24
   4  -4 -12    9.49    3.30
   4   4 -12    8.70    2.58
   4  -4  13   27.54    5.00
   4  -4  13   31.02    5.23
   4   4  13   27.46    4.96
  -4  -4  13   26.42    4.79
   4  -4 -13   27.28    5.18
   4   4 -13   22.66    5.44
   4  -4  14   16.93    4.01
   4  -4  14   11.91    4.29
   4   4  14   13.68    4.20
  -4  -4  14   18.44    4.10
   4  -4 -14   22.42    4.46
   4   4 -14   19.82    4.92
   4  -4  15   29.89    5.43
   4  -4  15   19.85    5.34
   4   4  15   30.75    5.51
  -4  -4  15   20.99    3.61
   4  -4 -15   30.73    5.42
   4   4 -15   27.41    5.87
   4  -4  16   10.83    3.23
   4  -4  16    3.15    3.19
   4   4  16    9.54    3.52
  -4  -4  16    2.24    2.06
   4  -4 -16    0.77    3.20
   4   4 -16    7.26    3.58
   4  -4  17    1.58    3.61
   4  -4  17   10.29    4.04
   4   4  17    7.65    4.03
  -4  -4  17   10.66    2.64
   4  -4 -17    4.19    3.63
   4   4 -17   15.25    3.84
   4  -4  18    8.00    4.20
   4   4  18    6.17    4.15
  -4  -4  18    7.22    3.54
   4  -4 -18    8.93    3.79
   4   4 -18    7.61    3.91
   5  -4   0   92.77    8.87
  -4  -5   0   92.97    6.63
   4   5   0  101.15    9.14
   5  -4   1   14.06    1.89
   4   5   1    9.60    3.45
   5  -4   1   14.45    3.39
  -4  -5   1   16.18    2.46
   5  -4  -1   19.22    3.47
  -4  -5  -1   13.27    2.03
   4   5  -1   16.49    3.61
  -4  -5   2    7.38    2.31
   5  -4   2    4.54    1.26
   5  -4   2    4.24    2.43
   4   5   2    4.61    2.51
   5  -4  -2    4.88    2.65
  -4  -5  -2    5.30    1.57
   4   5  -2    9.71    2.74
   4   5   3   43.62    5.53
   5  -4   3   32.86    3.68
   5  -4   3   35.44    5.18
  -4  -5   3   32.94    4.21
   5  -4  -3   42.35    5.62
  -4  -5  -3   43.26    3.27
   4   5  -3   39.77    4.21
   5  -4   4  109.78    7.74
   5  -4   4  106.43    9.94
   4   5   4  107.90    8.83
  -4  -5   4  109.99    8.89
   5  -4  -4  100.57   10.59
  -4  -5  -4  102.90    6.29
   4   5  -4  102.88   10.33
   4   5   5    7.99    3.41
   5  -4   5   14.68    2.55
   5  -4   5   19.33    3.56
  -4  -5   5   14.06    3.04
   5  -4  -5   20.36    3.93
   4   5  -5   14.76    3.59
  -4  -5   6    8.19    2.77
   5  -4   6    7.75    3.06
   5  -4   6   14.18    2.50
   4   5   6    9.79    3.32
   5  -4  -6    9.81    3.32
   4   5  -6    9.60    2.18
   5  -4   7   31.43    5.23
   5  -4   7   33.78    4.41
   4   5   7   40.28    5.63
  -4  -5   7   40.31    5.06
   5  -4  -7   39.26    6.09
   4   5  -7   32.62    5.82
  -4  -5   8   74.07    8.37
   5  -4   8   86.07    8.74
   5  -4   8   83.53    7.89
   4   5   8   76.54    8.61
   5  -4  -8   81.79    9.66
   4   5  -8   77.07    7.62
   4   5   9   18.66    4.04
   5  -4   9   21.02    3.98
   5  -4   9   19.61    3.70
  -4  -5   9   14.51    3.83
   5  -4  -9   14.85    4.49
   4   5  -9   14.69    4.26
  -4  -5  10    7.01    3.07
   5  -4  10    7.43    3.05
   5  -4  10   10.10    2.92
   4   5  10    4.99    3.13
   5  -4 -10    9.67    3.64
   4   5 -10    5.79    3.20
   5  -4  11   12.85    3.70
   5  -4  11    9.46    3.58
   4   5  11   11.62    3.72
  -4  -5  11   10.14    3.66
   5  -4 -11   24.90    4.45
   4   5 -11   12.43    4.21
   5  -4  12   28.56    5.92
   5  -4  12   42.68    6.14
   4   5  12   41.76    6.41
  -4  -5  12   38.71    6.24
   5  -4 -12   41.15    6.92
   4   5 -12   37.82    5.23
   5  -4  13    9.77    3.44
   5  -4  13   10.73    3.54
   4   5  13    7.87    3.51
  -4  -5  13    7.08    2.50
   5  -4 -13    9.57    3.94
   4   5 -13    8.08    3.78
   5  -4  14    2.03    2.20
   5  -4  14   -2.11    2.37
   4   5  14    0.71    2.28
  -4  -5  14    0.24    2.37
   5  -4 -14    2.62    2.67
   4   5 -14   -0.03    2.69
   5  -4  15    1.17    3.11
   5  -4  15    0.52    2.37
   4   5  15    3.62    3.26
  -4  -5  15   12.19    3.24
   5  -4 -15   14.52    3.83
   4   5 -15    7.30    3.86
   5  -4  16   13.28    4.74
   4   5  16   23.27    4.73
  -4  -5  16   10.93    4.44
   5  -4 -16   10.08    4.96
   4   5 -16    9.34    5.41
   6  -4   0   16.73    3.13
  -4  -6   0   16.73    3.08
   4   6   0   14.09    4.01
  -4  -6   1   33.70    4.51
   6  -4   1   40.35    5.63
   4   6   1   25.02    5.47
   6  -4  -1   36.81    5.80
  -4  -6  -1   29.19    4.55
   4   6  -1   34.19    5.90
   6  -4   2   32.36    5.31
   4   6   2   39.05    5.77
  -4  -6   2   33.49    5.59
   6  -4  -2   35.02    5.91
  -4  -6  -2   28.99    3.35
   4   6  -2   39.56    5.96
  -4  -6   3   28.75    5.09
   6  -4   3   21.13    2.87
   6  -4   3   22.44    4.52
   4   6   3   24.54    4.75
   6  -4  -3   20.56    3.69
  -4  -6  -3   21.18    3.28
   4   6  -3   19.30    4.92
   6  -4   4    9.39    2.65
   6  -4   4   11.80    3.48
   4   6   4   16.33    3.76
  -4  -6   4    8.14    3.10
   6  -4  -4   11.22    3.65
   4   6  -4    7.72    3.47
   6  -4   5   20.79    3.92
   6  -4   5   20.33    4.65
   4   6   5   15.30    4.47
  -4  -6   5   28.09    4.77
   6  -4  -5   23.46    4.91
   4   6  -5   23.37    5.06
   6  -4   6   44.13    6.27
   6  -4   6   39.56    5.07
   4   6   6   43.96    6.57
  -4  -6   6   44.40    6.45
   6  -4  -6   46.80    6.94
   4   6  -6   33.39    6.57
   6  -4   7    8.28    3.49
   6  -4   7    8.15    2.89
  -4  -6   7    9.52    3.61
   4   6   7    9.81    3.77
   6  -4  -7    8.03    2.91
   4   6  -7   14.46    3.60
   6  -4   8    3.16    2.85
   6  -4   8    5.27    3.13
   4   6   8    7.20    3.25
  -4  -6   8    1.30    2.77
   6  -4  -8    9.11    3.46
   4   6  -8    9.43    3.33
  -4  -6   9   19.71    4.54
   6  -4   9   14.03    4.30
   6  -4   9   13.46    3.75
   4   6   9   12.88    4.45
   6  -4  -9   25.46    5.04
   4   6  -9   17.94    4.71
   6  -4  10   23.77    4.78
   6  -4  10   21.63    4.68
   4   6  10   25.57    5.47
  -4  -6  10   31.64    5.45
   6  -4 -10   24.27    5.99
   4   6 -10   16.95    3.97
  -4  -6  11    6.64    2.62
   6  -4  11    4.71    3.28
   6  -4  11   13.95    3.32
   4   6  11    2.98    3.69
   6  -4 -11    7.42    4.25
   4   6 -11    9.44    3.79
   6  -4  12    4.69    3.37
   6  -4  12    3.05    3.28
   4   6  12    6.81    3.42
  -4  -6  12    0.62    3.52
   6  -4 -12    6.92    3.90
   4   6 -12   10.07    3.65
   6  -4  13    4.58    3.70
   6  -4  13   13.77    3.83
   4   6  13   10.07    3.99
  -4  -6  13    8.17    3.99
   6  -4 -13    3.10    4.50
   4   6 -13    6.84    4.08
   6  -4  14   10.48    3.80
   4   6  14    6.83    3.69
  -4  -6  14    1.23    3.87
   6  -4 -14   17.91    4.42
   4   6 -14   -2.76    4.01
   7  -4   0   -2.00    2.47
   4   7   0    0.19    2.41
  -4  -7   0   -0.62    1.89
   7  -4   1   13.69    4.25
   4   7   1   14.45    4.46
  -4  -7   1   15.68    3.74
   7  -4  -1   10.51    4.36
   4   7  -1   12.78    4.31
   7  -4   2    3.03    2.87
   4   7   2    1.91    2.91
  -4  -7   2    3.50    2.55
   7  -4  -2    1.43    3.23
   4   7  -2    3.04    3.04
   7  -4   3   17.10    5.11
   4   7   3   23.45    5.71
  -4  -7   3   28.59    5.12
   7  -4  -3   28.34    5.93
   4   7  -3   23.32    4.29
   7  -4   4    6.03    2.99
   4   7   4    0.26    2.85
  -4  -7   4    6.12    2.78
   7  -4  -4   -0.34    2.27
   4   7  -4    3.40    3.00
   7  -4   5   12.54    4.17
   4   7   5   10.92    4.06
  -4  -7   5    9.61    4.30
   7  -4  -5   16.37    4.55
   4   7  -5   11.24    4.43
   7  -4   6    2.23    2.43
   4   7   6   -4.72    2.65
  -4  -7   6    2.56    2.56
   7  -4  -6    1.77    2.79
   4   7  -6   -2.73    1.89
   7  -4   7   18.30    4.59
   4   7   7   20.01    5.26
  -4  -7   7   14.53    5.37
   7  -4  -7   20.65    3.96
   4   7  -7   12.46    5.17
   7  -4   8    0.78    2.66
   4   7   8   -1.35    2.90
  -4  -7   8    6.33    3.09
   7  -4  -8    2.88    3.27
   4   7  -8    1.04    2.89
   7  -4   9    7.94    3.97
   4   7   9   10.89    4.40
  -4  -7   9   10.63    4.43
   7  -4  -9    9.74    4.81
   4   7  -9   10.64    4.35
   7  -4  10    1.57    2.66
   4   7  10    0.46    3.11
  -4  -7  10   -1.32    2.88
   7  -4 -10    3.91    2.42
   4   7 -10    0.98    3.14
   5   0   0    6.10    1.60
   0  -5   0    6.24    1.90
   0   5   0    5.87    1.42
   5   0   0    7.89    1.76
   0   5   1  253.19   14.66
   0  -5   1  262.54   16.88
   5   0   1  259.13   15.67
   5   0   1  264.97   15.63
   0  -5  -1  247.84   15.63
   0   5  -1  235.82   14.72
   5   0  -1  246.81   14.77
   5   0  -1  263.94   16.38
   0   5   2    4.81    1.59
   0  -5   2    5.22    1.89
   5   0   2    7.01    1.67
   5   0   2    5.41    1.51
   0  -5  -2    3.72    1.55
   0   5  -2    4.57    1.58
   5   0  -2    1.91    1.83
   5   0  -2    4.64    1.45
   0   5   3  160.10    9.12
   0  -5   3  152.15   11.22
   5   0   3  150.63   10.27
   5   0   3  156.18    9.68
   0  -5  -3  169.76   10.22
   0   5  -3  159.42   10.58
   5   0  -3  164.25    9.45
   5   0  -3  170.02   11.30
   0   5   4    0.84    1.13
   0  -5   4    2.51    2.01
   5   0   4    6.31    1.92
   5   0   4    6.40    1.42
   0  -5  -4    6.82    1.94
   0   5  -4    9.40    1.85
   5   0  -4    7.57    1.97
   5   0  -4    7.92    1.50
   0   5   5  171.94    9.65
   0  -5   5  193.68   12.96
   5   0   5  196.43   13.15
   5   0   5  181.72   10.31
   0  -5  -5  191.31   11.46
   0   5  -5  192.55   13.03
   5   0  -5  193.02   11.14
   5   0  -5  191.08   13.50
   0   5   6    3.19    0.88
   0  -5   6    0.07    1.81
   5   0   6    2.82    1.74
   0  -5  -6    0.76    1.56
   0   5  -6    3.47    1.19
   5   0  -6    1.75    1.23
   5   0  -6   -1.10    1.81
   0   5   7  156.88    8.42
   0  -5   7  157.36   13.33
   5   0   7  147.96    8.86
   5   0   7  149.95   11.51
   0  -5  -7  167.22   10.72
   0   5  -7  162.96   12.31
   5   0  -7  152.87    8.99
   5   0  -7  156.88   10.93
   5   0   8    8.48    2.65
   0   5   8   11.03    1.50
   0  -5   8   15.42    2.77
   5   0   8   14.48    1.81
   5   0  -8   13.45    2.11
   0  -5  -8   11.08    1.78
   0   5  -8    7.51    2.03
   5   0  -8    6.28    1.79
   0   5   9   62.76    4.47
   0  -5   9   75.77    7.23
   5   0   9   72.95    7.30
   5   0   9   72.41    4.81
   0  -5  -9   70.17    4.79
   0   5  -9   67.10    7.16
   5   0  -9   71.12    5.65
   5   0  -9   74.02    7.17
   0   5  10    2.02    0.92
   0  -5  10    6.21    1.58
   5   0  10    4.31    2.13
   5   0  10    3.15    1.12
   5   0 -10    0.30    2.03
   0  -5 -10    0.60    1.48
   0   5 -10   -1.02    2.07
   5   0 -10   -0.20    1.51
   0   5  11  100.67    6.10
   0  -5  11  130.79   11.27
   5   0  11  113.14   10.73
   0  -5 -11  119.85    7.23
   0   5 -11  116.09   10.90
   5   0 -11  118.65    7.65
   5   0 -11  115.60   11.08
   0  -5  12    4.66    2.75
   5   0  12   11.67    2.85
   0  -5 -12    4.18    1.38
   0   5 -12    3.89    2.74
   5   0 -12    8.54    3.01
   5   0 -12    7.65    1.96
   0  -5  13   32.30    5.11
   5   0  13   24.63    4.80
   0   5 -13   26.32    5.10
   5   0 -13   29.37    3.11
   5   0 -13   38.41    5.60
   0  -5  14   -0.62    2.57
   5   0  14    3.22    2.34
   0   5 -14    6.61    2.70
   5   0 -14    1.39    1.44
   5   0 -14    3.10    2.72
   5   0  15   39.07    5.96
   0  -5  15   43.92    6.34
   0   5 -15   41.62    6.59
   5   0 -15   43.39    6.71
   5   0 -15   32.47    4.33
   0  -5  16    2.73    2.57
   5   0  16    2.46    2.33
   0   5 -16    4.76    2.77
   5   0 -16   -3.52    2.70
   0  -5  17    9.80    4.61
   5   0  17   15.65    3.26
   0   5 -17   18.18    4.80
   5   0 -17   21.34    4.76
   0  -5  18    0.88    2.64
   5   0  18    1.34    1.89
   0   5 -18    0.94    2.81
   5   0 -18    0.61    2.78
   0  -5  19   10.05    3.85
   5   0  19    6.21    2.74
   0   5 -19   10.24    4.11
   5   0 -19    5.02    4.10
   0  -5  20    2.29    3.12
   5   0  20    1.70    2.97
   0   5 -20    1.80    2.28
   5   0 -20    5.92    3.31
   5   1   0   41.76    4.20
   1  -5   0   45.97    4.40
  -1   5   0   46.56    3.52
   5   1   0   39.66    3.61
   1  -5   1  192.23   12.43
   5   1   1  208.17   13.69
   5   1   1  194.71   11.65
  -1   5   1  208.41    9.85
   5   1  -1  205.65   12.94
   1  -5  -1  216.09   14.02
  -1   5  -1  213.55   11.36
   5   1  -1  205.94   12.97
   5   1   2   16.68    2.89
  -1   5   2   16.92    1.62
   1  -5   2   24.43    3.06
   5   1   2   15.75    2.00
  -1   5  -2   15.76    2.08
   5   1  -2   17.22    2.56
   5   1  -2   16.40    2.54
   1  -5  -2   17.71    2.73
  -1   5   3  169.05    7.70
   1  -5   3  151.32    9.94
   5   1   3  158.00   10.78
   5   1   3  145.42    8.18
   5   1  -3  145.95   10.03
  -1   5  -3  135.15    8.76
   5   1  -3  137.18   10.24
   1  -5  -3  139.35   10.23
   1  -5   4  106.70    8.49
   5   1   4  109.14    8.23
  -1   5   4  107.97    5.07
  -1   5  -4   92.11    7.91
   1  -5  -4   93.75    7.44
   5   1  -4   98.31    7.55
   5   1  -4   96.07    8.18
   1  -5   5  160.20   10.78
  -1   5   5  146.84    6.62
   5   1   5  160.21   11.58
   5   1   5  165.51    8.05
   1  -5  -5  142.85   10.18
  -1   5  -5  149.59   10.65
   5   1  -5  144.93   10.07
   5   1  -5  156.78   11.54
   5   1   6   22.49    3.50
  -1   5   6   22.14    1.46
   1  -5   6   24.83    3.55
   5   1   6   25.40    1.87
   1  -5  -6   20.92    3.10
  -1   5  -6   16.07    3.06
   5   1  -6   19.59    3.53
   5   1  -6   26.28    3.42
   1  -5   7  113.24    9.47
   5   1   7  109.40    5.63
   5   1   7  117.16    9.73
   5   1  -7  105.32    8.09
  -1   5  -7  103.55    8.47
   1  -5  -7  112.44    8.82
   5   1  -7   98.95    8.87
   1  -5   8  124.92   10.33
   5   1   8  127.11   10.30
   1  -5  -8  116.49    8.59
  -1   5  -8  116.14    9.65
   5   1  -8  119.04    8.61
   5   1  -8  115.30   10.11
   1  -5   9   50.86    4.74
   5   1   9   53.70    4.43
  -1   5  -9   49.09    5.50
   1  -5  -9   43.91    4.31
   5   1  -9   47.18    4.59
   5   1  -9   37.20    4.23
   1  -5  10   19.77    3.59
   5   1  10   17.54    3.17
  -1   5 -10   14.63    3.33
   1  -5 -10    6.78    2.68
   5   1 -10   12.99    2.96
   5   1 -10   10.58    3.06
   1  -5  11   67.03    6.29
   5   1  11   71.44    7.45
  -1   5 -11   59.48    7.65
   1  -5 -11   65.86    5.38
   5   1 -11   65.18    5.90
   5   1 -11   67.90    7.62
   1  -5  12   41.34    6.07
   5   1  12   41.92    4.61
   1  -5 -12   39.47    4.04
  -1   5 -12   39.25    6.12
   5   1 -12   33.81    4.35
   5   1 -12   46.66    5.75
   1  -5  13   26.19    4.28
   5   1  13   22.27    4.26
   5   1 -13   17.70    3.59
  -1   5 -13   14.29    4.42
   1  -5 -13   13.16    2.70
   5   1 -13   14.36    3.83
   1  -5  14    7.00    2.88
   5   1  14    1.23    1.80
  -1   5 -14    6.71    3.08
   1  -5 -14    6.16    1.77
   5   1 -14    4.52    2.13
   5   1 -14    3.71    2.78
   1  -5  15   21.26    4.14
   1  -5  15   -0.67    2.80
   5   1  15   16.49    3.77
   5   1 -15   11.95    3.24
   5   1 -15   17.48    3.67
   1  -5  16   -1.33    2.92
   1  -5  16   13.39    4.02
   5   1  16   15.79    3.74
   5   1 -16   15.83    2.71
   5   1 -16   14.17    3.91
   1  -5  17   16.84    4.62
   5   1  17   17.45    4.29
  -1   5 -17   14.50    3.57
   5   1 -17    8.80    3.07
   5   1 -17   17.45    4.36
   1  -5  18    1.80    2.83
   5   1  18    0.30    2.63
  -1   5 -18    0.48    2.93
   5   1 -18    3.52    2.69
   1  -5  19   -1.22    3.52
   5   1  19    3.60    3.33
  -1   5 -19   11.18    3.74
   5   1 -19    4.32    3.38
  -2   5   0    2.94    0.90
   2  -5   0    5.39    2.11
   5   2   0    6.93    2.05
   5   2   0    4.17    1.41
   2  -5   1   56.63    6.07
  -2   5   1   61.18    3.29
   5   2   1   66.82    4.61
   5   2   1   55.98    5.86
  -2   5  -1   77.55    4.26
   2  -5  -1   65.89    6.26
   5   2  -1   67.30    5.08
   5   2  -1   80.07    6.37
   2  -5   2  189.13   13.98
  -2   5   2  179.22    8.02
   5   2   2  189.46   12.62
   5   2   2  152.31    9.52
  -2   5  -2  210.09   10.61
   2  -5  -2  200.76   14.13
   5   2  -2  203.33   13.96
   5   2  -2  181.48   11.87
   2  -5   3   39.29    4.26
   5   2   3   36.35    4.21
  -2   5  -3   30.74    2.87
   2  -5  -3   29.39    3.98
   5   2  -3   27.11    3.89
   5   2  -3   31.87    3.52
   2  -5   4    5.77    2.01
   5   2   4    0.08    1.98
   5   2   4    4.24    1.19
  -5  -2   4    1.44    1.25
  -2   5  -4    4.94    1.38
   2  -5  -4    6.45    1.91
   5   2  -4    2.52    1.83
   2  -5   5   61.04    6.38
   5   2   5   56.41    6.21
   5   2   5   58.53    3.60
  -5  -2   5   65.36    5.94
   5   2  -5   61.90    6.31
  -2   5  -5   67.30    5.27
   2  -5  -5   68.49    6.16
   2  -5   6   82.84    8.09
   5   2   6   84.54    6.78
   5   2   6   73.77    4.22
  -5  -2   6   96.83    6.78
  -2   5  -6  101.73    7.24
   2  -5  -6  100.99    7.65
   5   2  -6  101.28    8.07
   2  -5   7   27.73    4.01
   2  -5   7   19.46    3.36
   5   2   7   21.95    3.90
  -5  -2   7   27.53    3.74
   2  -5  -7   26.65    3.54
   5   2  -7   20.55    3.68
   2  -5   8    7.98    2.73
   2  -5   8    2.93    2.40
  -5  -2   8    8.77    1.83
   5   2   8    6.75    2.61
   2  -5  -8   10.83    2.27
   5   2  -8    7.86    2.52
   2  -5   9   31.72    4.81
   2  -5   9   32.01    4.41
   5   2   9   25.07    4.85
  -5  -2   9   31.67    4.59
   2  -5  -9   34.97    4.07
   5   2  -9   37.42    4.31
   2  -5  10   63.84    7.18
   2  -5  10   70.19    7.77
   5   2  10   68.10    7.47
  -5  -2  10   62.89    7.26
   2  -5 -10   75.55    7.53
   5   2 -10   66.18    6.46
   2  -5  11   17.89    4.01
   2  -5  11   14.21    3.69
   5   2  11    6.51    3.57
  -5  -2  11   11.80    3.22
   2  -5 -11   19.61    3.03
   5   2 -11   19.72    3.23
   2  -5  12   18.82    4.15
   2  -5  12    8.86    3.98
   5   2  12   15.57    4.00
  -5  -2  12   13.67    3.77
   2  -5 -12   14.67    3.18
   5   2 -12   23.96    3.60
   2  -5  13   15.17    4.71
   2  -5  13   18.67    4.58
   5   2  13   15.40    4.29
  -5  -2  13   19.89    4.32
   2  -5 -13   20.77    3.56
   5   2 -13   24.01    3.85
   2  -5  14   62.82    8.59
   2  -5  14   60.74    8.76
   5   2  14   72.98    7.26
  -5  -2  14   60.84    8.18
   2  -5 -14   54.09    7.64
   5   2 -14   60.93    7.16
   2  -5  15    6.76    3.35
   2  -5  15    2.50    3.46
   5   2  15    9.93    3.45
  -5  -2  15    9.14    3.25
   2  -5 -15    3.78    2.36
   5   2 -15    5.15    2.59
   2  -5  16    6.65    3.73
   2  -5  16    7.10    3.60
   5   2  16   10.34    3.63
  -5  -2  16    8.81    3.48
   2  -5 -16    3.16    3.12
   5   2 -16    6.97    2.89
   2  -5  17   10.53    3.24
   2  -5  17   10.87    4.12
   5   2  17    1.82    4.11
  -5  -2  17   15.86    3.95
   5   2 -17   10.12    3.02
   2  -5  18   25.91    6.22
   2  -5  18   26.92    5.71
   5   2  18   24.58    5.62
  -5  -2  18   22.88    5.62
   5   2 -18   21.21    4.41
   2  -5  19    1.32    3.91
   2  -5  19    6.49    3.70
   5   2  19    5.42    3.68
   3  -5   0   73.68    7.53
  -3   5   0   71.55    3.84
  -5  -3   0   76.72    5.45
   5   3   0   80.80    7.77
   3  -5   1   63.80    6.61
  -5  -3   1   68.17    5.14
   5   3   1   61.01    6.71
   5   3  -1   56.42    6.47
   3  -5  -1   62.57    6.25
  -3   5  -1   58.75    3.98
   5   3   2    7.92    2.45
   5   3   2    6.73    1.20
  -5  -3   2    6.98    2.04
   3  -5   2    6.30    2.41
  -3   5  -2    7.09    1.63
   3  -5  -2    7.31    2.54
   5   3  -2   11.01    2.57
   3  -5   3   81.03    7.67
  -5  -3   3   83.83    6.94
   5   3   3   71.78    6.13
   5   3   3   77.81    4.79
   3  -5  -3   80.77    7.52
   5   3  -3   87.85    7.90
   3  -5   4  107.37    7.49
   5   3   4  104.72    9.33
   5   3   4   96.88    5.89
  -5  -3   4  104.71    8.33
   3  -5   4  100.08    7.67
   3  -5  -4   89.34    8.90
   5   3  -4  100.63    8.02
   3  -5   5   48.19    4.66
  -5  -3   5   37.55    4.39
   5   3   5   41.99    5.50
   3  -5   5   38.63    5.42
   3  -5  -5   41.89    5.26
   5   3  -5   43.44    5.61
   3  -5   6    2.58    1.58
   3  -5   6    0.57    2.13
   5   3   6   -0.24    2.03
  -5  -3   6    2.97    1.72
   3  -5  -6    1.94    2.13
   5   3  -6    5.16    2.14
  -5  -3   7   60.03    6.01
   3  -5   7   62.41    5.83
   5   3   7   60.64    7.10
   3  -5   7   55.89    5.33
   3  -5  -7   63.78    6.48
   5   3  -7   55.39    6.66
   3  -5   8  105.21    8.56
   5   3   8  100.57    9.72
  -5  -3   8   90.35    8.60
   3  -5   8   98.32    9.54
   3  -5  -8   87.20    9.20
   5   3  -8   97.40    9.60
   3  -5   9   32.88    4.44
   3  -5   9   30.25    5.05
   5   3   9   31.19    5.05
  -5  -3   9   29.52    4.29
   5   3  -9   24.84    4.79
   3  -5  -9   28.83    4.64
   3  -5  10    8.70    2.58
   5   3  10    5.23    2.91
  -5  -3  10    6.03    2.49
   3  -5  10    4.17    2.83
   3  -5 -10    1.98    2.65
   5   3 -10    7.94    2.70
  -5  -3  11   19.21    4.21
   3  -5  11   26.23    4.50
   3  -5  11   28.78    4.44
   5   3  11   24.60    4.86
   3  -5 -11   18.00    4.15
   5   3 -11   16.13    4.25
   3  -5  12   34.38    5.74
   3  -5  12   39.71    6.22
   5   3  12   34.63    5.83
  -5  -3  12   32.88    5.16
   3  -5 -12   33.00    5.42
   5   3 -12   35.07    5.49
   3  -5  13   30.46    5.60
   3  -5  13   27.74    5.47
  -5  -3  13   23.34    4.69
   5   3  13   27.78    5.15
   3  -5 -13   29.60    4.79
   5   3 -13   22.61    3.67
   3  -5  14    8.27    3.30
   3  -5  14   -1.56    3.18
   5   3  14    6.30    3.23
  -5  -3  14    5.29    2.03
   3  -5 -14    5.02    2.56
   5   3 -14    4.18    2.86
   3  -5  15   11.60    4.62
   5   3  15   15.52    4.50
   3  -5  15    9.48    4.42
  -5  -3  15   13.53    3.90
   3  -5 -15   20.19    3.96
   5   3 -15    9.93    3.92
   3  -5  16    6.89    4.15
   3  -5  16    7.19    4.21
   5   3  16   15.85    4.05
  -5  -3  16    9.17    3.51
   3  -5 -16    5.12    3.09
   5   3 -16    8.22    3.55
   3  -5  17   18.67    4.57
   3  -5  17   11.24    4.78
   5   3  17   11.25    4.67
  -5  -3  17    9.83    2.93
   5   3 -17    5.63    3.62
   3  -5  18    1.93    2.76
   3  -5  18    0.36    2.87
   5   3  18   -2.43    2.85
  -5  -3  18   -0.79    2.66
   5   3 -18   -1.03    2.15
   4  -5   0   78.37    6.85
  -5  -4   0   85.51    6.23
   5   4   0   82.03    8.65
   4  -5   1   39.70    2.71
   4  -5   1   47.05    5.61
  -5  -4   1   48.29    4.35
   5   4   1   45.55    5.92
   4  -5  -1   41.58    5.22
  -5  -4  -1   42.27    3.91
   5   4  -1   46.34    5.74
   4  -5   2    1.86    1.12
   4  -5   2    3.80    1.90
   5   4   2   -1.87    1.93
  -5  -4   2   -0.97    1.45
   4  -5  -2   -1.44    1.87
  -5  -4  -2    2.02    1.35
   5   4  -2    2.72    2.02
   4  -5   3   61.50    4.40
   4  -5   3   61.26    5.86
  -5  -4   3   57.15    5.24
   5   4   3   60.77    7.18
   4  -5  -3   66.29    7.05
  -5  -4  -3   64.46    4.88
   5   4  -3   71.74    7.78
   4  -5   4   81.00    5.76
   4  -5   4   75.56    8.23
   5   4   4   74.23    8.28
  -5  -4   4   69.84    6.38
   4  -5  -4   85.19    8.61
   5   4  -4   87.91    8.94
   4  -5   5   23.15    2.70
   4  -5   5   16.14    4.14
   5   4   5   25.26    4.36
  -5  -4   5   19.03    3.19
   4  -5  -5   23.66    4.21
   5   4  -5   23.66    4.46
   4  -5   6    1.84    2.46
   4  -5   6    4.52    1.66
   5   4   6    5.55    2.61
  -5  -4   6    2.28    1.96
   4  -5  -6    1.50    2.46
   5   4  -6    9.10    2.67
   4  -5   7   38.96    5.78
   4  -5   7   37.46    4.15
  -5  -4   7   35.49    4.63
   5   4   7   35.82    5.64
   4  -5  -7   37.28    4.46
   5   4  -7   38.06    5.82
   4  -5   8   62.61    7.69
   4  -5   8   62.61    6.02
   5   4   8   65.77    8.06
  -5  -4   8   61.85    6.84
   4  -5  -8   67.37    7.88
   5   4  -8   62.35    8.02
   4  -5   9   34.47    4.16
   4  -5   9   29.34    4.65
  -5  -4   9   26.78    4.76
   5   4   9   36.87    5.43
   4  -5  -9   25.83    5.67
   5   4  -9   36.53    5.51
   4  -5  10    1.31    2.39
   4  -5  10   -1.00    2.23
   5   4  10    0.48    2.36
  -5  -4  10    1.43    2.16
   4  -5 -10    5.25    2.52
   5   4 -10    4.86    2.48
   4  -5  11   12.20    4.19
   4  -5  11   13.40    3.82
  -5  -4  11   15.17    3.62
   5   4  11   11.11    4.01
   4  -5 -11   19.15    4.24
   5   4 -11   14.53    4.13
   4  -5  12   28.16    5.41
   4  -5  12   31.48    5.05
   5   4  12   24.17    5.46
  -5  -4  12   20.68    4.85
   4  -5 -12   24.46    5.41
   5   4 -12   26.96    5.48
   4  -5  13   21.61    4.82
   4  -5  13   21.11    4.62
   5   4  13   15.39    4.99
  -5  -4  13   18.33    4.52
   4  -5 -13   15.77    4.61
   5   4 -13   21.68    4.97
   4  -5  14   13.53    3.38
   4  -5  14    8.99    3.45
   5   4  14    4.12    3.42
  -5  -4  14    3.42    3.24
   4  -5 -14    5.33    3.38
   5   4 -14    5.96    3.72
   4  -5  15   11.06    4.00
   4  -5  15    6.72    3.72
   5   4  15    9.71    3.74
  -5  -4  15    6.46    3.47
   4  -5 -15    6.08    3.60
   5   4 -15    5.26    3.81
   4  -5  16    8.35    4.89
   4  -5  16   14.52    4.71
   5   4  16   14.10    4.51
  -5  -4  16   10.71    4.24
   4  -5 -16   17.41    4.49
   5   4 -16   11.73    4.58
  -5  -5   0    1.94    1.83
   5   5   0   -1.06    2.44
   5  -5   0    3.95    2.20
   5   5   1    3.38    2.46
  -5  -5   1    2.41    1.63
   5  -5   1    5.04    2.29
   5   5  -1    0.71    2.34
  -5  -5  -1   -0.74    1.45
   5  -5  -1    3.91    2.30
   5   5   2  103.74   10.75
  -5  -5   2   77.11    7.14
   5  -5   2  100.08   10.16
  -5  -5  -2  106.41    7.04
   5   5  -2  103.95   10.81
   5  -5  -2   89.17   10.51
   5   5   3    5.32    2.75
  -5  -5   3    2.00    1.97
   5  -5   3    3.13    2.90
   5   5  -3    7.41    2.10
   5  -5  -3    8.22    2.87
   5   5   4    0.68    2.57
  -5  -5   4    4.21    1.89
   5  -5   4    3.26    1.65
   5  -5   4    5.14    2.49
   5   5  -4    1.25    2.66
   5   5   5    4.20    2.41
  -5  -5   5    0.63    1.72
   5  -5   5    2.20    1.70
   5  -5   5    0.11    2.32
   5   5  -5    2.64    2.51
   5  -5  -5   -1.97    2.43
   5   5   6   79.08    9.51
  -5  -5   6   77.86    8.00
   5  -5   6   91.13    9.57
   5  -5   6   81.18    7.74
   5   5  -6   89.15   10.33
   5  -5  -6   80.57   10.24
   5   5   7    5.20    2.33
  -5  -5   7   -0.09    1.83
   5  -5   7    0.21    2.24
   5  -5   7   -0.34    1.54
   5   5  -7   -0.05    2.36
   5  -5  -7    0.79    2.41
   5   5   8    0.28    2.68
  -5  -5   8    3.48    2.11
   5  -5   8   -2.52    2.60
   5  -5   8    3.72    1.96
   5   5  -8    1.19    2.79
   5  -5  -8    5.70    2.82
   5   5   9    1.16    2.85
  -5  -5   9    2.48    1.68
   5  -5   9    3.12    2.64
   5  -5   9   -0.96    2.68
   5   5  -9    9.00    2.90
   5  -5  -9    1.19    3.00
   5   5  10   34.62    5.16
  -5  -5  10   43.79    6.07
   5  -5  10   46.54    6.69
   5  -5  10   43.24    5.89
   5   5 -10   41.42    7.24
   5  -5 -10   33.96    7.27
   5   5  11   -0.14    2.33
  -5  -5  11   -1.87    2.13
   5  -5  11   -3.31    2.56
   5   5 -11    1.38    2.62
   5  -5 -11    1.95    2.55
   5   5  12    5.28    3.15
  -5  -5  12    3.95    2.95
   5  -5  12   -0.26    3.28
   5  -5  12    2.00    2.79
   5   5 -12    6.12    3.47
   5  -5 -12    8.23    3.44
   5   5  13   -1.76    2.34
  -5  -5  13    1.72    2.18
   5  -5  13    1.01    2.44
   5  -5  13    0.37    2.18
   5  -5 -13   -1.52    2.40
   5   5  14    9.71    4.43
  -5  -5  14   12.72    4.29
   5  -5  14   13.43    5.72
   5  -5  14   18.88    4.74
   5   5 -14   11.28    4.90
   5  -5 -14   13.47    4.89
  -5  -6   0   41.69    5.65
   6  -5   0   38.02    6.63
   5   6   0   38.43    6.84
   6  -5   1    9.20    3.51
   5   6   1    8.25    2.57
  -5  -6   1    5.38    2.14
   5   6  -1    7.68    3.33
   6  -5  -1    5.35    3.39
   5   6   2   -1.02    2.57
   6  -5   2    3.81    2.34
  -5  -6   2   -1.48    1.61
   6  -5  -2    2.73    2.48
   5   6  -2    3.45    2.46
   6  -5   3   15.82    4.11
   5   6   3   14.13    4.30
  -5  -6   3   11.01    2.99
   5   6  -3    9.88    3.90
   6  -5  -3   12.58    4.07
   6  -5   4   28.37    5.10
   5   6   4   27.39    5.09
  -5  -6   4    7.08    3.65
   6  -5  -4   17.22    4.97
   5   6  -4   23.50    4.90
   6  -5   5    7.79    3.27
   5   6   5    5.32    3.45
  -5  -6   5    2.71    2.67
   5   6  -5    5.41    3.50
   6  -5  -5    5.73    3.51
   6  -5   6   -1.48    2.55
   5   6   6    3.36    2.81
  -5  -6   6    2.07    2.24
   6  -5  -6    6.62    2.77
   5   6  -6   -4.14    2.74
   5   6   7   10.87    4.18
  -5  -6   7   11.42    3.47
   6  -5   7   11.46    4.11
   5   6  -7   12.75    4.38
   6  -5  -7    8.16    4.34
   6  -5   8   15.42    4.63
   5   6   8   15.84    3.66
  -5  -6   8   13.59    4.14
   6  -5  -8   19.32    5.24
   5   6  -8   15.78    4.89
   6  -5   9    1.99    2.85
   6  -5   9    1.68    2.20
   5   6   9   -0.78    3.13
  -5  -6   9    9.18    2.75
   6  -5  -9   -1.01    2.21
   5   6  -9    3.38    3.06
   6  -5  10    4.38    2.48
   5   6  10   -3.48    3.26
  -5  -6  10    0.46    2.77
   6  -5  10    3.41    3.00
   6  -5 -10   -0.41    3.17
   5   6 -10    7.33    3.23
   6  -5  11    5.02    3.85
   6  -5  11    5.40    3.11
   5   6  11    8.25    3.97
  -5  -6  11    3.48    3.53
   6  -5 -11    3.37    4.21
   5   6 -11    8.50    2.75
   7  -5   0    7.67    3.56
   5   7   0    1.59    3.44
   7  -5   1   13.82    4.33
   5   7   1   16.02    4.38
   5   7  -1   10.41    4.54
   7  -5  -1    1.88    4.41
   7  -5   2    4.23    3.32
   5   7   2    4.74    3.35
   7  -5  -2    1.42    3.24
   5   7  -2    2.17    3.25
   7  -5   3   20.01    5.40
   5   7   3   21.16    5.45
  -5  -7   3   16.76    4.09
   7  -5  -3   19.81    5.53
   5   7  -3   20.51    5.75
   7  -5   4    5.69    2.67
   5   7   4    3.14    3.99
  -5  -7   4    3.23    3.74
   7  -5  -4   10.25    3.95
   5   7  -4   12.35    4.09
   7  -5   5   11.86    3.77
   5   7   5    7.23    3.92
  -5  -7   5    1.28    3.04
   7  -5  -5    3.38    2.99
   5   7  -5    5.55    3.98
   7  -5   6   12.08    4.13
   5   7   6   14.22    4.57
  -5  -7   6    0.46    3.77
   7  -5  -6   18.64    4.60
   5   7  -6    7.35    4.71
   0  -6   0   14.37    3.13
   0   6   0   12.93    2.37
   6   0   0   14.97    2.61
   6   0   0   16.61    2.78
   0   6   1  115.90    7.95
   0  -6   1  114.19    8.51
   6   0   1  112.16    8.58
   6   0   1  111.88    8.87
   0  -6  -1  112.35    9.24
   0   6  -1  102.22    8.09
   6   0  -1  100.89    7.80
   6   0  -1  112.56    9.16
   0   6   2   23.23    2.59
   0  -6   2   24.83    3.74
   6   0   2   25.20    3.22
   6   0   2   25.27    3.05
   0  -6  -2   16.47    3.28
   0   6  -2   20.14    3.13
   6   0  -2   16.52    2.84
   6   0  -2   15.14    3.43
   0   6   3   63.54    5.79
   0  -6   3   59.04    6.62
   6   0   3   59.87    6.40
   6   0   3   60.71    5.45
   0  -6  -3   63.69    5.85
   0   6  -3   66.69    6.09
   6   0  -3   63.69    6.65
   6   0  -3   68.29    5.40
   0   6   4   22.06    2.00
   0  -6   4   12.38    3.45
   6   0   4   13.56    2.93
   6   0   4   11.50    2.27
   0  -6  -4   10.50    2.56
   0   6  -4   11.58    2.63
   6   0  -4   11.42    2.31
   6   0  -4    8.28    3.29
   0   6   5   76.97    5.75
   0  -6   5   88.06    8.50
   6   0   5   82.34    7.51
   6   0   5   80.75    6.49
   0  -6  -5   79.07    7.28
   0   6  -5   76.40    7.24
   6   0  -5   65.08    5.65
   6   0  -5   74.97    8.05
   0   6   6   43.75    4.24
   0  -6   6   52.26    6.02
   6   0   6   46.87    4.23
   6   0   6   45.33    5.10
   0  -6  -6   37.97    4.13
   0   6  -6   39.34    5.08
   6   0  -6   37.32    3.81
   6   0  -6   34.21    5.32
   0   6   7   63.29    4.66
   0  -6   7   84.06    8.27
   6   0   7   75.22    7.45
   0  -6  -7   69.90    5.82
   0   6  -7   75.11    7.37
   6   0  -7   70.40    5.63
   6   0  -7   64.66    7.48
   0   6   8   11.03    1.97
   0  -6   8   17.02    3.39
   6   0   8    7.80    1.93
   6   0   8   16.05    3.09
   0  -6  -8    7.11    2.48
   0   6  -8   10.48    3.03
   6   0  -8    7.04    1.86
   6   0  -8    6.10    3.05
   0  -6   9   25.61    4.38
   6   0   9   17.78    4.08
   0  -6  -9   16.05    3.01
   0   6  -9   17.13    3.77
   6   0  -9   14.46    2.48
   6   0  -9   15.52    3.91
   0  -6  10   40.01    4.65
   6   0  10   39.14    5.89
   0  -6 -10   33.85    4.10
   0   6 -10   39.14    5.67
   6   0 -10   36.05    4.23
   6   0 -10   34.12    5.92
   0  -6  11   62.30    6.07
   6   0  11   57.21    7.63
   0  -6 -11   58.58    5.58
   0   6 -11   58.20    7.84
   6   0 -11   47.46    4.62
   6   0 -11   59.96    7.67
   0  -6  12    3.88    2.83
   6   0  12    1.21    2.79
   0   6 -12    0.78    2.75
   6   0 -12    2.88    1.50
   6   0 -12    6.55    2.77
   0  -6  13   14.99    4.38
   6   0  13   11.35    4.19
   0   6 -13   18.59    4.35
   6   0 -13   13.38    4.51
   0  -6  14   18.55    5.29
   6   0  14   22.26    4.80
   0   6 -14   15.71    4.90
   6   0 -14   20.18    5.24
   0  -6  15   16.13    5.36
   6   0  15   15.98    4.70
   0   6 -15   22.22    5.20
   6   0 -15   19.99    5.27
   0  -6  16    2.01    3.75
   6   0  16    2.58    3.21
   0   6 -16    5.89    3.76
   6   0 -16   10.00    3.72
   0  -6  17   12.15    4.87
   6   0  17   13.42    4.83
   0   6 -17   17.53    5.15
   6   0 -17   14.37    5.13
   0  -6  18    6.32    3.84
   6   0 -18    3.50    3.85
   6   1   0  109.59    9.14
   6   1   0  101.33    8.31
  -1   6   0  102.62    6.65
   1  -6   0  106.16    9.36
   6   1   1   21.82    3.50
   6   1   1   25.69    4.20
   1  -6   1   28.82    4.60
   6   1  -1   35.77    3.96
   6   1  -1   40.10    4.09
  -1   6  -1   35.38    3.39
   1  -6  -1   34.76    4.36
   6   1   2   41.02    5.11
   6   1   2   48.68    4.21
   1  -6   2   46.60    5.52
  -1   6   2   38.95    3.23
   6   1  -2   43.64    4.69
   6   1  -2   39.54    4.74
  -1   6  -2   38.83    3.90
   1  -6  -2   47.38    5.06
   6   1   3   10.91    2.26
   6   1   3   11.95    2.82
   1  -6   3   12.98    2.96
  -1   6   3   10.62    1.51
   6   1  -3   11.29    2.42
   6   1  -3    4.88    2.51
  -1   6  -3    3.40    2.15
   1  -6  -3    8.06    2.59
   6   1   4  104.61    9.16
   6   1   4   92.95    6.52
   1  -6   4  101.37    9.64
  -1   6   4   86.78    6.08
   6   1  -4  105.78    8.42
   6   1  -4  106.05    9.07
  -1   6  -4  102.90    8.02
   1  -6  -4  107.86    9.94
   6   1   5   24.80    4.41
   6   1   5   30.37    2.57
   1  -6   5   28.72    4.66
   6   1  -5   31.20    3.93
   6   1  -5   26.47    4.40
  -1   6  -5   27.45    3.74
   1  -6  -5   33.87    4.06
   6   1   6   20.33    4.00
   6   1   6   16.27    2.43
   1  -6   6   24.45    3.97
   6   1  -6   19.00    3.62
   6   1  -6   12.18    2.86
  -1   6  -6   12.78    3.21
   1  -6  -6   27.74    3.22
   6   1   7   18.44    4.01
   1  -6   7   14.08    4.01
   6   1  -7   27.80    3.33
   6   1  -7   16.34    3.81
  -1   6  -7   17.55    3.57
   1  -6  -7   22.21    3.35
   6   1   8   44.30    4.99
   1  -6   8   39.60    6.52
   6   1  -8   49.31    4.97
   6   1  -8   50.83    6.28
  -1   6  -8   52.27    6.05
   1  -6  -8   46.31    5.20
   6   1   9   14.80    3.64
   1  -6   9   20.41    4.22
   6   1  -9   17.46    2.83
   6   1  -9   14.18    3.91
  -1   6  -9   11.39    3.49
   1  -6  -9   16.10    3.04
   6   1  10   12.94    2.71
   1  -6  10   19.06    4.06
   6   1 -10    7.73    3.37
   6   1 -10    8.75    3.70
  -1   6 -10   11.20    3.40
   1  -6 -10   11.04    2.71
   6   1  11   16.54    4.54
   1  -6  11   22.63    5.25
   6   1 -11   29.27    4.47
   6   1 -11   22.19    4.89
  -1   6 -11   17.78    4.62
   1  -6 -11   26.82    3.64
   6   1  12   11.82    4.43
   1  -6  12   26.36    4.81
   6   1 -12   15.59    4.44
   6   1 -12   20.50    3.18
  -1   6 -12   13.86    4.15
   1  -6 -12   14.84    2.96
   6   1  13   16.30    5.07
   1  -6  13   23.41    5.11
   6   1 -13   23.43    3.57
   6   1 -13   18.98    4.97
  -1   6 -13   20.33    4.85
   6   1  14   11.72    3.81
   1  -6  14   13.84    4.15
   6   1 -14   13.44    4.00
  -1   6 -14    7.15    4.11
   6   1 -14    4.38    3.28
   6   1  15    8.15    3.88
   1  -6  15    7.44    4.06
   6   1 -15    5.27    3.75
  -1   6 -15   10.12    3.93
   6   1  16   14.58    4.46
   1  -6  16   12.06    4.82
   6   1 -16    9.24    4.46
  -1   6 -16   11.96    4.64
   6   1  17   11.03    4.50
   1  -6  17   14.09    4.86
  -1   6 -17    7.72    4.74
   6   1 -17   14.24    4.73
  -2   6   0   34.74    2.92
   2  -6   0   39.28    4.96
   6   2   0   36.07    3.92
   6   2   0   36.09    5.09
   2  -6   1   53.01    6.76
  -2   6   1   49.89    3.84
   6   2   1   55.74    6.40
   6   2   1   46.61    4.70
  -2   6  -1   62.40    3.88
   2  -6  -1   69.15    6.53
   6   2  -1   56.09    5.38
   6   2  -1   68.69    6.58
   2  -6   2  109.77   10.05
   6   2   2  103.40   10.04
   6   2   2  105.33    7.26
   6   2  -2  102.57    9.68
  -2   6  -2   92.43    7.30
   2  -6  -2   94.52    9.50
   6   2  -2  102.44    8.49
   2  -6   3   37.97    4.98
   6   2   3   38.70    4.02
   6   2   3   40.24    3.17
  -2   6  -3   32.74    3.50
   2  -6  -3   34.42    5.01
   6   2  -3   39.22    5.14
   6   2  -3   31.27    4.58
   6   2   4   41.39    5.91
   2  -6   4   43.82    5.92
   6   2   4   38.15    3.78
  -2   6  -4   39.76    4.22
   2  -6  -4   51.25    5.70
   6   2  -4   41.84    5.45
   6   2  -4   46.69    5.23
   2  -6   5   63.76    7.85
   6   2   5   72.71    7.87
   6   2   5   58.53    4.32
   6   2  -5   73.45    7.32
   6   2  -5   70.86    7.21
  -2   6  -5   63.79    5.84
   2  -6  -5   67.68    7.04
   6   2   6   65.10    7.11
   2  -6   6   66.19    7.29
  -2   6  -6   54.11    5.77
   2  -6  -6   54.30    6.63
   6   2  -6   61.34    6.57
   6   2  -6   47.68    6.16
   2  -6   7   37.22    5.68
   6   2   7   36.53    4.23
  -2   6  -7   35.79    4.49
   2  -6  -7   35.98    4.95
   6   2  -7   31.58    4.84
   6   2  -7   27.57    5.04
   2  -6   8   35.20    5.43
   6   2   8   35.17    5.43
  -2   6  -8   25.11    4.43
   2  -6  -8   33.32    4.63
   6   2  -8   33.77    4.85
   6   2  -8   27.51    3.85
   2  -6   9   41.75    6.27
   6   2   9   45.30    6.74
  -2   6  -9   42.53    5.43
   2  -6  -9   37.99    5.37
   6   2  -9   47.85    5.91
   6   2  -9   36.96    5.65
   2  -6  10   36.17    5.52
   6   2  10   31.97    5.35
  -2   6 -10   32.63    5.00
   2  -6 -10   23.80    4.56
   6   2 -10   25.86    4.78
   6   2 -10   26.12    4.90
   2  -6  11   21.92    4.58
   6   2  11   19.89    4.39
   6   2 -11   16.08    3.69
  -2   6 -11   15.94    3.80
   2  -6 -11   11.84    3.28
   6   2 -11   13.66    2.83
   2  -6  12   12.36    4.15
   6   2  12    8.20    3.74
  -2   6 -12    8.69    3.59
   2  -6 -12   15.87    2.94
   6   2 -12    4.54    3.17
   6   2 -12    8.50    3.35
   2  -6  13   14.59    4.98
   6   2  13   29.03    4.97
  -2   6 -13   18.67    4.82
   2  -6 -13   14.58    3.73
   6   2 -13   17.77    3.85
   6   2 -13   13.82    3.18
   2  -6  14   17.88    4.69
   6   2  14   14.49    4.54
   6   2 -14   13.14    3.57
   6   2 -14   12.97    4.02
  -2   6 -14   11.72    4.46
   2  -6 -14    9.55    3.87
   2  -6  15    6.64    3.05
   6   2  15    3.59    3.08
  -2   6 -15    3.14    3.16
   6   2 -15   -0.78    2.27
   6   2 -15   -0.52    2.69
   2  -6  16    9.53    3.46
   6   2  16    0.37    3.49
  -2   6 -16    1.47    3.52
   6   2 -16    3.31    2.51
   6   2 -16    1.57    2.97
   2  -6  17    4.61    3.25
   6   2  17   14.85    4.36
  -2   6 -17    8.66    4.49
   6   2 -17    8.63    3.88
   6   3   0    1.44    2.04
   6   3   0   -1.36    1.43
   3  -6   0    2.27    1.41
   6   3   1   50.62    6.69
   6   3   1   52.65    4.88
   3  -6   1   48.87    6.53
   6   3  -1   46.19    6.57
   6   3  -1   55.24    5.41
   3  -6  -1   49.48    6.59
   6   3   2    9.38    3.39
   6   3   2   11.80    1.97
   3  -6   2   15.26    3.44
   6   3  -2    6.41    2.56
  -3   6  -2   11.75    1.99
   3  -6  -2   15.73    3.55
   6   3  -2    8.97    3.38
   6   3   3   45.35    4.10
   3  -6   3   41.88    6.04
   6   3   3   55.19    6.51
   6   3  -3   48.50    6.31
   6   3  -3   35.49    4.85
   3  -6  -3   45.79    6.28
   6   3   4   -0.65    2.28
   3  -6   4   -3.27    2.16
   6   3  -4    0.02    2.40
  -3   6  -4    7.07    1.70
   3  -6  -4    3.34    2.30
   6   3   5   36.50    5.69
  -6  -3   5   37.11    4.16
   3  -6   5   36.04    5.52
   6   3  -5   34.32    5.36
  -3   6  -5   32.84    3.81
   3  -6  -5   38.58    5.62
   6   3   6   10.27    3.66
  -6  -3   6   15.33    3.42
   3  -6   6   16.46    3.75
  -3   6  -6   12.47    2.67
   3  -6  -6    8.74    3.44
   6   3  -6    9.20    3.55
   6   3   7   41.15    6.20
  -6  -3   7   37.33    5.11
   3  -6   7   42.47    6.29
   6   3  -7   38.70    6.11
  -3   6  -7   38.39    5.58
   3  -6  -7   33.10    5.63
   6   3   8    3.81    2.29
  -6  -3   8   -3.09    1.89
   3  -6   8   -0.07    2.26
   6   3  -8   -1.97    2.19
  -3   6  -8    1.85    1.67
   3  -6  -8    2.05    2.05
   6   3   9   30.81    5.60
  -6  -3   9   25.92    5.08
   3  -6   9   27.19    5.68
   6   3  -9   29.85    5.11
   3  -6  -9   34.24    5.26
  -6  -3  10    4.76    2.89
   3  -6  10    5.03    2.56
   3  -6  10    3.94    3.18
   6   3  10    1.30    3.14
   6   3 -10    4.84    2.88
   3  -6 -10    9.69    2.90
   6   3  11   18.54    4.74
  -6  -3  11   18.62    4.43
   3  -6  11   17.71    3.64
   3  -6  11   18.43    4.26
   6   3 -11   19.31    4.58
   3  -6 -11   18.72    4.19
   6   3  12    1.68    1.52
  -6  -3  12    3.16    1.99
   3  -6  12   -2.75    2.30
   3  -6  12   -3.48    2.13
   6   3 -12   -1.15    2.05
   6   3  13   27.78    5.75
  -6  -3  13   22.38    3.98
   3  -6  13   25.16    5.80
   3  -6  13   28.44    5.70
   6   3 -13   17.80    5.22
   3  -6 -13   19.93    4.75
   6   3  14    2.79    3.72
  -6  -3  14    8.45    3.42
   3  -6  14   11.51    4.05
   3  -6  14    1.05    3.78
   6   3 -14    6.62    3.36
   3  -6 -14    7.82    3.08
   6   3  15   14.34    4.90
  -6  -3  15   12.71    4.26
   3  -6  15   14.67    4.90
   3  -6  15    8.98    4.69
   6   3 -15   11.62    4.14
   6   3  16   -0.07    2.37
  -6  -3  16   12.49    3.19
   3  -6  16    2.63    3.54
   3  -6  16   -2.29    3.64
   4  -6   0   11.91    3.31
   6   4   0    4.45    3.39
   4  -6   1   27.91    5.56
   6   4   1   32.99    4.23
   6   4   1   29.34    3.54
  -6  -4   1   29.05    4.02
   4  -6  -1   32.76    5.55
   6   4  -1   34.26    5.98
   4  -6   2   35.04    5.41
   6   4   2   32.65    5.63
  -6  -4   2   28.62    4.26
   4  -6  -2   35.43    5.73
   6   4  -2   31.82    5.91
   4  -6   3   31.71    5.88
   6   4   3   40.41    6.23
  -6  -4   3   37.97    4.91
   4  -6  -3   36.85    5.83
   6   4  -3   40.18    6.04
   4  -6   4   10.78    3.52
   6   4   4    7.86    3.68
  -6  -4   4    8.67    2.91
   4  -6  -4    7.11    3.37
   6   4  -4   10.15    3.64
   4  -6   5   22.27    4.48
   6   4   5   23.58    4.74
  -6  -4   5   14.77    3.95
  -4   6  -5   19.04    2.84
   4  -6  -5   23.87    4.67
   6   4  -5   21.82    4.69
   4  -6   6   26.69    3.83
   4  -6   6   22.15    3.47
   6   4   6   18.80    5.11
  -6  -4   6   25.15    4.14
   4  -6  -6   23.70    5.20
   6   4  -6   34.42    5.44
   4  -6   7   23.76    5.14
   4  -6   7   20.96    3.68
   6   4   7   30.88    5.48
  -6  -4   7   24.85    4.33
   4  -6  -7   25.60    5.28
   6   4  -7   26.62    5.71
   4  -6   8    9.16    3.45
   4  -6   8    5.50    2.47
   6   4   8    5.00    3.46
  -6  -4   8    3.50    2.66
   4  -6  -8   11.04    3.25
   6   4  -8    7.57    3.47
   4  -6   9   14.59    3.33
   4  -6   9   21.10    4.57
   6   4   9   11.41    4.41
  -6  -4   9   11.28    3.71
   4  -6  -9   13.28    4.29
   6   4  -9   15.19    4.32
   4  -6  10   19.01    4.84
   4  -6  10   14.33    3.53
   6   4  10   12.06    4.53
  -6  -4  10    8.87    3.87
   4  -6 -10   18.37    4.49
   6   4 -10   16.45    4.64
   4  -6  11    8.74    3.88
   4  -6  11    8.52    3.12
  -6  -4  11    5.46    3.50
   6   4  11    8.61    3.99
   4  -6 -11   11.09    3.70
   6   4 -11    8.92    3.95
   4  -6  12    5.10    3.59
   4  -6  12    3.39    3.12
   6   4  12    5.60    2.48
  -6  -4  12    1.63    3.17
   4  -6 -12    4.00    3.25
   6   4 -12    9.00    3.55
   4  -6  13   10.05    4.42
   4  -6  13   10.52    4.36
   6   4  13   12.24    4.31
  -6  -4  13   14.41    4.06
   4  -6 -13   10.17    4.19
   6   4 -13    8.40    4.37
   4  -6  14    3.19    3.83
   4  -6  14    9.04    3.57
   6   4  14    6.09    3.38
  -6  -4  14    4.25    3.26
   4  -6 -14    2.58    3.33
   6   4 -14   -0.65    3.39
  -6  -5   0   42.22    5.08
   6   5   0   54.16    7.68
   5  -6   0   47.92    7.20
  -6  -5   1    5.94    2.35
   5  -6   1    6.24    3.37
   6   5   1    3.10    3.51
   6   5  -1    7.95    2.64
   5  -6  -1   11.86    3.34
  -6  -5   2   10.55    2.94
   6   5   2    1.30    3.02
   5  -6   2   -0.60    3.22
   6   5  -2    2.59    3.19
   5  -6  -2    7.33    3.15
   6   5   3    0.98    3.22
  -6  -5   3    5.36    2.44
   5  -6   3    7.81    3.03
   6   5  -3    3.25    3.06
   5  -6  -3    4.92    3.21
   6   5   4   33.62    6.58
  -6  -5   4   37.75    4.46
   5  -6   4   37.41    6.24
   6   5  -4   30.67    6.16
   5  -6  -4   26.84    4.65
  -6  -5   5    4.77    2.56
   5  -6   5   14.18    3.44
   6   5   5    3.13    3.42
   6   5  -5    3.88    3.45
   5  -6  -5    3.58    3.33
  -6  -5   6    2.56    2.14
   6   5   6    2.08    2.82
   5  -6   6    0.61    2.08
   6   5  -6    2.68    3.02
   5  -6  -6    2.42    2.68
   6   5   7   10.95    3.45
  -6  -5   7    4.08    2.58
   5  -6   7    7.71    3.42
   6   5  -7    2.85    3.54
   5  -6  -7   -0.09    3.51
  -6  -5   8   15.48    3.97
   6   5   8   18.37    4.99
   5  -6   8   16.90    4.89
   6   5  -8   14.70    5.03
   5  -6  -8   15.87    4.80
   6   5   9   12.81    3.51
  -6  -5   9   14.78    3.83
   5  -6   9   12.94    4.67
   6   5  -9   17.00    4.98
   5  -6  -9   15.15    4.89
   6   5  10    1.73    3.11
  -6  -5  10    1.58    2.63
   5  -6  10    7.84    3.16
   6   5 -10   -1.02    3.27
   5  -6 -10    0.55    3.12
   6   5  11   18.13    3.89
  -6  -5  11   -0.08    3.20
   5  -6  11    6.59    4.00
   6   5 -11    3.50    4.00
   5  -6 -11    3.16    3.76
   6   6   0    1.92    2.90
   6  -6   0    0.88    2.79
   6  -6   1   10.48    4.67
   6   6   1   14.59    5.04
   6   6  -1   14.51    4.67
   6  -6  -1   15.69    4.53
   6   6   2    5.38    3.89
   6  -6   2    2.93    3.80
   6   6  -2   11.29    3.89
   6  -6  -2    8.30    3.77
   6   6   3   10.44    4.40
  -6  -6   3   10.71    2.97
   6  -6   3   10.81    4.60
   6  -6  -3   13.11    4.51
   6   6  -3   12.27    4.43
   6   6   4    1.15    2.90
  -6  -6   4   -1.49    2.43
   6  -6   4    4.76    2.73
   6   6  -4    3.63    2.85
   6  -6  -4   -1.04    2.71
   6   6   5   20.40    4.92
  -6  -6   5   12.74    3.60
   6  -6   5   11.62    4.71
   6   6  -5   15.11    4.96
   6  -6  -5   11.12    4.89
   6   6   6   18.70    5.16
  -6  -6   6   15.56    3.67
   6  -6   6   10.23    3.38
   6   6  -6   13.62    5.06
   6  -6  -6   12.96    5.11
   6   6   7    7.25    4.84
  -6  -6   7   10.93    3.71
   6  -6   7   10.99    4.70
   6   6  -7   13.81    4.77
   6  -6  -7   14.07    4.69
   7   0   0   52.67    6.99
   7   0   0   52.53    5.34
   0  -7   0   46.87    6.28
   0   7   0   37.57    4.81
   7   0   1   22.04    3.87
   7   0   1   25.99    4.08
   0   7   1   27.42    3.44
   0  -7   1   23.76    4.58
   7   0  -1   21.49    3.80
   7   0  -1   27.62    4.42
   0  -7  -1   25.16    4.37
   0   7  -1   21.24    3.62
   7   0   2   10.94    2.75
   7   0   2    6.39    2.72
   0   7   2   11.50    2.80
   0  -7   2    9.55    3.23
   7   0  -2    5.89    2.46
   7   0  -2   12.72    3.26
   0  -7  -2   10.90    3.07
   0   7  -2    7.86    2.42
   7   0   3   10.26    3.17
   7   0   3    9.32    3.12
   0   7   3   11.64    2.22
   0  -7   3   11.13    3.59
   7   0  -3    6.94    2.54
   7   0  -3   13.01    3.33
   0  -7  -3   11.90    3.05
   0   7  -3    6.65    2.67
   7   0   4   40.94    5.98
   7   0   4   46.70    5.11
   0   7   4   37.69    3.99
   0  -7   4   51.28    7.23
   7   0  -4   46.88    6.38
   7   0  -4   46.50    5.01
   0  -7  -4   57.78    5.87
   0   7  -4   54.93    6.06
   7   0   5   39.10    5.64
   7   0   5   33.92    4.36
   0  -7   5   45.16    6.72
   7   0  -5   37.54    4.38
   7   0  -5   33.74    6.05
   0  -7  -5   39.47    5.29
   0   7  -5   44.70    5.68
   7   0   6    2.30    2.01
   7   0   6    0.16    2.41
   0  -7   6    1.60    2.79
   7   0  -6    2.03    2.72
   7   0  -6    5.49    2.15
   0  -7  -6    6.04    2.08
   0   7  -6    0.48    2.33
   7   0   7   11.67    3.33
   0  -7   7    8.08    3.80
   7   0  -7    9.13    2.32
   7   0  -7   12.16    3.70
   0  -7  -7    9.56    2.70
   0   7  -7   11.29    3.30
   7   0   8   40.46    6.09
   0  -7   8   35.99    6.75
   0   7  -8   40.80    6.07
   7   0  -8   35.15    6.45
   7   0  -8   31.77    3.99
   0  -7  -8   40.64    4.72
   0  -7   9    9.54    4.10
   7   0   9    9.52    3.89
   0   7  -9   16.62    3.57
   7   0  -9    9.62    3.91
   0  -7  -9    7.18    2.51
   0  -7  10    6.97    3.51
   7   0  10    3.31    3.32
   0   7 -10    3.18    3.27
   7   0 -10    8.50    3.42
   0  -7  11   11.04    3.94
   7   0  11    5.96    3.76
   0   7 -11   10.40    3.66
   7   0 -11    5.37    3.93
   0  -7  12   32.60    6.10
   7   0  12   22.03    5.43
   0   7 -12   16.28    5.69
   7   0 -12   24.21    5.47
   0  -7  13    4.45    3.70
   7   0  13    1.68    3.54
   0   7 -13    8.38    3.59
   7   0 -13    5.06    3.46
   0  -7  14    8.23    2.77
   7   0  14    6.54    3.65
   0   7 -14    2.15    3.80
   7   0 -14    4.78    3.87
   0  -7  15    3.80    3.56
   7   0  15    2.00    3.13
   0   7 -15    3.56    3.32
   7   0 -15    0.39    3.50
   7   1   0    0.54    2.42
   7   1   0    9.81    2.66
  -1   7   0    5.12    1.58
   1  -7   0    1.18    1.91
   7   1   1    8.74    2.99
   7   1   1   10.61    2.67
   1  -7   1    7.91    3.26
  -1   7   1    2.37    1.79
   7   1  -1   13.94    2.88
   7   1  -1    9.03    2.84
  -1   7  -1    9.64    2.56
   1  -7  -1   14.99    3.43
   7   1   2  135.84   12.15
   7   1   2  121.48   10.16
   1  -7   2  125.63   12.88
   7   1  -2  117.99   11.19
   7   1  -2  108.42   11.23
  -1   7  -2  112.90    9.49
   1  -7  -2  119.96   12.05
   7   1   3    1.58    1.74
   7   1   3    1.08    1.71
   1  -7   3    4.08    1.84
   7   1  -3    3.39    2.15
   7   1  -3    2.43    2.32
  -1   7  -3    1.16    1.88
   1  -7  -3    4.59    2.27
   7   1   4    8.02    2.74
   7   1   4    3.34    1.72
   1  -7   4    7.74    2.97
   7   1  -4    3.57    2.34
   7   1  -4    5.02    2.76
  -1   7  -4    1.98    2.30
   1  -7  -4    4.96    2.50
   7   1   5    7.87    2.86
   7   1   5   -0.91    1.47
   1  -7   5   12.39    3.12
   7   1  -5    7.82    2.21
   7   1  -5    3.45    2.77
  -1   7  -5    6.98    2.26
   1  -7  -5    7.23    2.55
   7   1   6   76.50    7.64
   1  -7   6   66.07    9.17
   7   1  -6   61.94    7.03
   7   1  -6   69.87    8.26
  -1   7  -6   70.76    7.60
   1  -7  -6   74.95    7.70
   7   1   7    0.34    2.34
   1  -7   7    4.26    2.80
   7   1  -7    2.90    2.04
   7   1  -7   -1.22    2.41
  -1   7  -7    1.20    2.12
   1  -7  -7    3.16    2.11
   7   1   8    2.45    2.79
   1  -7   8    4.35    3.17
   7   1  -8    7.62    2.80
   7   1  -8    1.83    2.22
  -1   7  -8   -3.96    3.13
   1  -7  -8    8.44    2.33
   7   1   9   -4.06    2.35
   1  -7   9    4.74    1.88
   7   1  -9   -0.97    1.77
   7   1  -9    0.58    2.31
  -1   7  -9    0.57    2.14
   1  -7  -9    1.94    1.84
   7   1  10   53.72    7.87
   1  -7  10   54.38    8.32
   7   1 -10   42.03    6.71
   7   1 -10   45.76    7.59
  -1   7 -10   43.63    6.89
   1  -7 -10   50.05    5.95
   7   1  11    1.06    3.54
   1  -7  11    1.85    3.72
   7   1 -11    5.40    2.44
   7   1 -11    9.10    3.49
  -1   7 -11   10.98    3.18
   7   1  12    5.44    3.44
   1  -7  12    0.80    3.33
   7   1 -12    5.33    3.39
  -1   7 -12    3.17    3.08
   7   1  13    5.04    2.61
   7   1 -13   -0.15    2.52
  -1   7 -13   -3.83    2.45
   7   1  14   25.63    6.31
   1  -7  14   26.03    6.70
   7   1 -14   23.52    5.96
  -1   7 -14   21.73    5.92
   2  -7   0   23.83    4.54
   7   2   0   20.40    3.55
   7   2   0   17.49    4.43
   2  -7   1   21.77    4.70
   7   2   1   18.71    4.57
   7   2   1   19.99    3.49
   2  -7  -1   20.44    3.41
   7   2  -1   23.32    4.59
   7   2  -1   25.67    3.81
   2  -7   2    9.75    3.67
   7   2   2    8.18    3.38
   7   2   2    9.37    2.93
  -2   7  -2   11.95    2.06
   2  -7  -2   10.27    3.65
   7   2  -2    7.46    3.34
   7   2  -2    9.21    2.89
   2  -7   3   28.49    3.83
   7   2   3   19.47    4.77
   7   2   3   20.63    3.13
  -2   7  -3   20.40    3.63
   2  -7  -3   21.98    4.64
   7   2  -3   30.51    4.62
   7   2  -3   17.49    4.06
   2  -7   4   24.37    6.05
   7   2   4   28.25    5.81
  -2   7  -4   31.10    3.98
   2  -7  -4   34.44    5.61
   7   2  -4   38.12    5.14
   7   2  -4   31.61    5.51
   2  -7   5    9.73    3.70
   7   2   5   13.59    3.65
  -2   7  -5    7.49    3.17
   2  -7  -5   13.06    3.45
   7   2  -5   11.02    3.42
   7   2  -5    8.44    3.49
   2  -7   6    3.04    3.61
   7   2   6    8.82    3.55
  -2   7  -6    9.71    2.59
   2  -7  -6    7.68    3.06
   7   2  -6    9.48    3.20
   7   2  -6    4.72    3.07
   2  -7   7   10.66    4.25
   7   2   7   11.83    4.24
  -2   7  -7   10.56    3.04
   2  -7  -7   12.56    3.60
   7   2  -7   12.69    3.67
   7   2  -7   15.38    3.87
   2  -7   8   34.09    6.11
   7   2   8   38.70    6.52
  -2   7  -8   27.63    5.77
   2  -7  -8   38.54    5.29
   7   2  -8   29.53    5.43
   7   2  -8   24.20    5.72
   2  -7   9    4.77    3.40
   7   2   9    5.69    2.42
  -2   7  -9    2.69    2.92
   2  -7  -9    8.80    2.87
   7   2  -9    4.66    2.82
   7   2  -9    8.47    3.20
   2  -7  10    3.08    3.18
   7   2  10   -0.05    2.68
  -2   7 -10    1.16    2.38
   2  -7 -10    1.77    2.27
   7   2 -10    2.92    2.27
   7   2 -10    0.16    2.61
   2  -7  11   15.26    3.90
   7   2  11    3.71    3.59
  -2   7 -11    3.47    3.10
   2  -7 -11    5.27    2.91
   7   2 -11    5.82    2.90
   7   2 -11    4.26    2.35
   2  -7  12   17.09    5.13
   7   2  12   15.85    4.62
  -2   7 -12   10.86    4.27
   7   2 -12   13.05    3.95
   7   2 -12   15.83    4.71
   2  -7  13   10.71    3.34
   7   2  13   -2.76    3.13
  -2   7 -13    2.91    2.93
   7   2 -13    1.03    3.10
   2  -7  14    3.97    2.45
   7   2  14    2.67    2.97
  -2   7 -14    0.21    2.82
   7   2 -14   -1.92    2.78
   7   3   0   31.66    5.98
   7   3   0   34.16    4.38
   3  -7   0   33.60    6.04
   7   3   1   37.82    6.23
   7   3   1   30.95    4.17
   3  -7   1   32.14    6.19
   7   3  -1   33.00    4.57
   7   3  -1   34.29    6.13
   3  -7  -1   30.10    4.52
   7   3   2    7.30    3.36
   3  -7   2    5.38    3.17
   7   3  -2    5.01    3.40
   7   3  -2    9.95    2.75
   3  -7  -2    4.84    3.35
   7   3   3   22.56    5.18
   3  -7   3   22.20    3.82
   7   3  -3   21.29    4.27
   7   3  -3   22.42    5.17
   3  -7  -3   19.03    4.81
   7   3   4   20.63    5.18
   3  -7   4   22.87    3.74
   7   3  -4   28.12    5.30
   7   3  -4   17.43    4.41
   3  -7  -4   19.29    4.80
   7   3   5   24.22    5.56
   3  -7   5   19.60    5.46
   7   3  -5   22.62    5.00
   7   3  -5   31.89    5.55
   3  -7  -5   24.17    5.22
   7   3   6    4.41    2.62
   3  -7   6    5.13    3.63
   7   3  -6    4.24    3.40
   7   3  -6   10.03    3.22
  -3   7  -6    8.49    2.87
   3  -7  -6   11.92    3.58
   7   3   7   22.83    4.51
   3  -7   7   12.62    4.53
   7   3  -7   22.20    4.55
   7   3  -7   13.71    4.24
  -3   7  -7    8.55    3.21
   3  -7  -7   14.40    4.28
   7   3   8   12.76    3.88
   3  -7   8    9.46    3.10
   7   3  -8   12.53    3.68
   7   3  -8   12.32    3.80
  -3   7  -8    6.30    2.92
   3  -7  -8    8.60    3.88
   7   3   9   17.58    4.79
   3  -7   9   12.90    4.73
   7   3  -9    7.49    3.57
   7   3  -9   15.10    4.29
  -3   7  -9   11.05    3.41
   3  -7  -9   15.98    4.39
   7   3  10    5.61    3.00
   3  -7  10    3.57    2.92
   7   3 -10    2.31    2.61
   7   3 -10   -2.13    2.36
  -3   7 -10    0.24    2.19
   7   3  11    5.44    3.92
   3  -7  11   10.86    4.38
   7   3 -11    5.60    4.67
   7   3 -11   10.72    3.62
  -3   7 -11   10.57    3.30
   3  -7 -11    3.41    3.63
   7   3  12   -0.87    3.09
   3  -7  12    9.89    3.58
   7   3 -12   -1.53    3.15
   7   3 -12    4.42    2.85
  -3   7 -12   -0.51    2.88
   3  -7 -12    5.80    2.90
   4  -7   0    4.96    2.23
   7   4   0    4.61    3.41
   4  -7   1   11.54    4.16
   7   4   1    9.79    4.30
   4  -7  -1   11.04    4.15
   7   4  -1   12.60    4.34
   7   4  -1   10.43    3.74
   4  -7   2   14.72    4.17
   7   4   2   12.31    4.45
   4  -7  -2   13.89    4.09
   7   4  -2   13.99    4.60
   7   4  -2    7.79    3.25
   4  -7   3   13.68    3.99
   7   4   3   13.40    4.47
   4  -7  -3   10.96    4.33
   7   4  -3    9.62    4.12
   7   4  -3   10.32    4.41
   4  -7   4   -0.15    2.79
   7   4   4    2.73    3.06
   4  -7  -4    2.86    2.86
   7   4  -4    3.89    2.94
   7   4  -4    2.86    2.34
   4  -7   5   10.47    4.45
   7   4   5   12.88    4.64
   4  -7  -5   13.51    4.60
   7   4  -5   15.15    3.86
   7   4  -5   17.41    4.85
   4  -7   6   10.21    4.49
   7   4   6   12.99    4.85
   4  -7  -6   16.16    4.73
   7   4  -6   21.99    4.98
   7   4  -6   10.14    3.99
   4  -7   7   15.90    4.62
   7   4   7   17.90    4.87
   4  -7  -7   14.41    4.66
   7   4  -7    9.45    3.50
   7   4  -7    7.88    4.45
   4  -7   8    5.08    3.39
   7   4   8    1.42    2.32
  -7  -4   8    4.63    1.90
   4  -7  -8    5.98    3.25
   7   4  -8   -1.22    3.28
   4  -7   9   18.80    4.67
   7   4   9   11.78    4.61
  -7  -4   9    7.69    2.72
   4  -7  -9    9.49    4.31
   7   4  -9   13.88    4.63
   4  -7  10   13.16    4.97
   7   4  10   11.00    4.63
  -7  -4  10    7.63    2.80
   4  -7 -10   13.07    4.41
   7   4 -10   12.47    4.71
   5  -7   0   11.66    4.71
   7   5   0   16.16    4.92
   7   5   1    6.77    4.04
   5  -7   1   13.28    2.91
   7   5  -1    6.01    3.03
   5  -7  -1    8.12    4.13
   7   5   2    3.37    3.12
   5  -7   2   -2.40    2.95
   7   5  -2    5.98    3.38
   5  -7  -2    4.17    3.30
   7   5   3    5.49    3.98
   5  -7   3    9.55    3.82
   7   5  -3    6.77    4.14
   5  -7  -3    7.41    3.87
   7   5   4   15.35    5.17
  -7  -5   4   14.86    4.11
   5  -7   4   11.18    4.85
   7   5  -4   16.05    5.15
   5  -7  -4   13.20    4.93
   7   5   5    9.08    4.77
  -7  -5   5   17.40    4.04
   5  -7   5    9.62    4.67
   7   5  -5    6.67    4.82
   5  -7  -5   14.36    4.75
   7   5   6   -4.85    3.41
  -7  -5   6    4.20    2.57
   5  -7   6    2.34    3.31
   7   5  -6    1.15    3.44
   5  -7  -6   11.34    3.40
   8   0   0   12.18    4.03
   8   0   0   12.84    4.63
   0  -8   0   15.14    4.49
   0   8   0   17.75    3.94
   8   0   1   19.59    4.44
   8   0   1   16.00    4.37
   0  -8   1   25.63    5.47
   8   0  -1   22.92    4.73
   8   0  -1   24.23    5.00
   0  -8  -1   23.19    4.92
   0   8  -1   17.52    3.62
   8   0   2   13.57    4.04
   8   0   2   17.48    3.90
   0  -8   2   14.24    4.94
   8   0  -2   18.62    3.47
   8   0  -2   13.43    4.39
   0  -8  -2   16.30    4.43
   0   8  -2   11.91    3.38
   8   0   3   13.85    3.54
   8   0   3    9.32    3.24
   0  -8   3   12.39    4.54
   8   0  -3   10.46    3.23
   8   0  -3    9.51    4.02
   0  -8  -3   13.35    3.59
   0   8  -3    8.45    3.21
   8   0   4    8.10    3.25
   0  -8   4   11.64    4.07
   8   0  -4    6.30    2.67
   8   0  -4   10.06    3.91
   0  -8  -4    4.91    3.26
   0   8  -4    8.68    3.10
   8   0   5   23.67    4.61
   0  -8   5   24.85    5.47
   8   0  -5   16.06    5.26
   0  -8  -5   16.69    4.38
   0   8  -5   16.27    4.24
   8   0   6   10.19    3.63
   0  -8   6   10.45    4.27
   8   0  -6    7.98    3.76
   0  -8  -6    5.52    3.10
   0   8  -6    7.61    3.49
   8   0   7   15.84    4.39
   0  -8   7   10.72    4.75
   8   0  -7   11.94    4.64
   0   8  -7   11.79    3.98
   8   0   8    2.07    3.14
   0  -8   8    5.17    3.47
   0   8  -8    2.27    3.09
   8   0   9    8.70    4.02
   0  -8   9    9.42    4.22
   8   0  -9    5.81    4.30
   0   8  -9    6.87    3.73
   8   0  10    4.36    4.04
   0  -8  10    8.69    3.99
   8   0 -10    4.22    4.04
   0   8 -10    6.87    3.64
   8   1   0   37.63    6.45
   8   1   0   39.94    7.29
   1  -8   0   42.01    7.51
   8   1   1    9.09    3.03
   8   1   1    4.17    2.82
   1  -8   1    4.93    3.59
   8   1  -1    2.31    3.08
   8   1  -1    8.83    2.94
   1  -8  -1    6.15    3.26
   8   1   2    1.22    2.23
   8   1   2    1.98    1.91
   1  -8   2    0.26    2.54
   8   1  -2    2.46    2.19
   1  -8  -2   -4.06    2.33
   8   1   3    5.65    3.28
   1  -8   3    3.87    3.24
   8   1  -3    2.62    2.69
   8   1  -3    4.28    3.02
   1  -8  -3    5.69    3.20
   8   1   4   39.68    6.84
   1  -8   4   34.58    7.51
   8   1  -4   46.26    6.14
   8   1  -4   33.98    6.81
  -1   8  -4   31.19    5.11
   1  -8  -4   53.25    6.89
   8   1   5    6.26    3.14
   1  -8   5    4.50    3.25
   8   1  -5    1.91    2.48
   8   1  -5    1.76    3.01
  -1   8  -5    2.78    2.36
   1  -8  -5   -0.64    2.76
   8   1   6   -2.42    2.33
   1  -8   6   -1.77    2.60
   8   1  -6    1.79    1.87
   8   1  -6    3.70    2.39
  -1   8  -6   -2.54    1.88
   1  -8  -6    1.44    2.10
   8   1   7   11.36    3.87
   1  -8   7   10.82    4.30
   8   1  -7    4.40    3.79
  -1   8  -7    3.45    3.03
   1  -8  -7   11.72    3.42
   8   1   8   21.41    5.75
   1  -8   8   20.33    6.17
   8   1  -8   23.53    5.83
  -1   8  -8   22.81    4.85
   8   1   9    5.35    3.43
   1  -8   9    4.14    3.68
   8   1  -9    2.23    3.54
  -1   8  -9    2.45    3.03
   8   1  10    0.96    3.39
   1  -8  10    5.39    3.48
   8   1 -10    2.79    3.43
  -1   8 -10    4.46    3.11
   2  -8   0    4.25    2.72
   8   2   0   -1.49    2.11
   8   2   0    2.76    2.71
   2  -8   1   18.40    5.16
   8   2   1   15.92    5.14
   2  -8  -1   20.86    5.30
   8   2  -1   22.59    5.17
   8   2  -1   17.82    4.19
   2  -8   2    9.90    4.29
   8   2   2    6.98    4.06
   2  -8  -2    7.30    4.01
   8   2  -2   13.88    3.97
   8   2  -2    9.99    3.66
   2  -8   3   14.53    5.14
   8   2   3   13.93    4.79
   2  -8  -3   20.32    4.87
   8   2  -3   17.28    4.71
   8   2  -3   14.07    4.33
   2  -8   4    2.35    3.54
   8   2   4    3.02    3.30
   2  -8  -4    7.04    3.13
   8   2  -4    4.39    3.09
   8   2  -4    3.95    3.01
   2  -8   5   10.54    4.96
   8   2   5   10.80    4.62
   2  -8  -5   15.59    4.37
   8   2  -5    9.67    4.09
   8   2  -5   16.23    4.13
   2  -8   6   12.71    4.64
   8   2   6   14.27    4.80
   2  -8  -6   16.30    4.16
   8   2  -6    3.70    3.83
   8   2  -6   11.50    4.25
   2  -8   7   11.75    4.36
   8   2   7   13.94    3.24
   2  -8  -7    7.19    3.57
   8   2  -7    3.00    3.56
   8   2  -7    5.65    4.00
   2  -8   8   -0.65    2.84
   8   2   8    3.01    2.68
   2  -8  -8   -3.43    2.50
   8   2  -8   -0.62    2.40
   8   2  -8    4.61    2.64
   2  -8   9    7.89    4.22
   8   2   9   10.20    3.94
   8   2  -9    0.95    3.72
   8   3   0    6.83    4.15
   3  -8   0    9.18    2.95
   8   3   1    3.59    4.26
   3  -8   1   11.02    4.42
   8   3  -1    6.55    4.42
   3  -8  -1   20.44    4.49
   8   3   2   10.41    4.40
   3  -8   2    8.71    3.25
   8   3  -2   13.10    4.58
   3  -8  -2   10.35    4.24
   8   3   3   11.74    3.79
   3  -8   3   10.05    3.56
   8   3  -3   -0.34    2.43
   8   3  -3    1.10    2.82
   3  -8  -3    4.63    3.43
   8   3   4    8.26    2.87
   3  -8   4    5.34    3.82
   8   3  -4    5.39    3.86
   8   3  -4    5.31    3.26
   3  -8  -4    7.29    3.71
   8   3   5   18.77    5.10
   3  -8   5   10.84    3.76
   8   3  -5   20.68    4.80
   8   3  -5    5.82    4.41
   3  -8  -5   13.89    4.61
   8   3   6    8.54    4.24
   3  -8   6    5.67    4.19
   8   3  -6   11.01    4.28
   8   3  -6    4.57    4.03
   3  -8  -6   11.24    3.92
   0   0   0    0.00    0.00
;
_shelx_hkl_checksum   72403
